# Supplementary material for: A tale of two symmetrical tails: Structural and functional characteristics of palindromes in proteins
Source: BMC Bioinformatics. 2008 Jun 11;9:274. doi: 10.1186/1471-2105-9-274 (PMC2474621; doi:10.1186/1471-2105-9-274)
Supplement: Additional file 1 — Conserved Blocks that overlap with palindromes in proteins. [file 1471-2105-9-274-S1.zip]

Archive with 111 entries (109 files):
- Blocks/
- Blocks/1A99A-MAFFDVFAM.txt
- Blocks/1AGJA-DLKDGDKLE.txt
- Blocks/1AGJA-KNTVLTNR.txt
- Blocks/1B7YB-ALGLLGLA.txt
- Blocks/1BINA-LEKAPAAKDL.txt
- Blocks/1C7KA-DYQQNQQYD.txt
- Blocks/1DNPA-ARDVEVERA.txt
- Blocks/1EP7A-DAVAAVAE.txt
- Blocks/1EPWA-ILLEFIPELLI.txt
- Blocks/1FA2A-VADWKEAV.txt
- Blocks/1FDJA-PIVEPEVIP.txt
- Blocks/1GESA-AIGGGSGGIA.txt
- Blocks/1GMUA-VRVKSRVKV.txt
- Blocks/1GUXA-EMIKHLERCEHRIME.txt
- Blocks/1HP1A-EGGSVLLLSGGD.txt
- Blocks/1HYHA-ADQIDFQDA.txt
- Blocks/1HYHA-EAKVKAD.txt
- Blocks/1HYHA-ETTLDLTTD.txt
- Blocks/1I7WB-DEEGGGEED.txt
- Blocks/1K5DB-LEEDEEEL.txt
- Blocks/1KV0A-CLNNEYCNNLC.txt
- Blocks/1LNSA-AMTGKSYLGTMA.txt
- Blocks/1LV2A-RVLDELVR.txt
- Blocks/1MG4A-RFYRNGDRYFK.txt
- Blocks/1MJ4A-EVFDVTEFVD.txt
- Blocks/1NE7A-GLPTGSTPLG.txt
- Blocks/1OM4A-PDGSTLGDP.txt
- Blocks/1OVLA-LKGRRGRL.txt
- Blocks/1P4CA-IDSGFRRGSDI.txt
- Blocks/1P4CA-TTLVLTT.txt
- Blocks/1PCZA-LDLEKVLDL.txt
- Blocks/1R1HA-EPLLKLLPD.txt
- Blocks/1RM8A-HELGHALGLEH.txt
- Blocks/1RRHA-PRRGRTGRKP.txt
- Blocks/1TPXA-VAGAAAAGAV.txt
- Blocks/1TZYD-GGKGLGKGG.txt
- Blocks/1TZYD-GRGKGGKG.txt
- Blocks/1UASA-YTRMSNAMKTY.txt
- Blocks/1UYRA-AKGVVVGRA.txt
- Blocks/1VHWA-GVKKIIRVG.txt
- Blocks/1WA5C-EAISSIAD.txt
- Blocks/1WB9A-ETANILHNATE.txt
- Blocks/1WU7A-VDKGGREV.txt
- Blocks/1WZUA-EIARKARKAIE.txt
- Blocks/1XWDC-LDELNLSDNNNLEEL.txt
- Blocks/1YI8A-GALHLGHLAG.txt
- Blocks/1YZ7A-VTIDAEFEITV.txt
- Blocks/2AG5A-AAAQGIGQAAA.txt
- Blocks/2FJUB-EAIEAIAE.txt
- Blocks/2FP4B-ELKVPLVVRLE.txt
- Blocks/2H9DA-DIREAIDRID.txt
- Blocks/2HA9A-DKAAKE.txt
- Blocks/2HA9A-NIGSTKSGIN.txt
- Blocks/2IEWA-DDDDDDDDNDDDDDDD.txt
- Logo/
- Logo/1A99A.pdf
- Logo/1AGJA, DLKDGDKLE.pdf
- Logo/1AGJA, KNTVLTNR.pdf
- Logo/1B7YB.pdf
- Logo/1BINA.pdf
- Logo/1C7KA.pdf
- Logo/1DNPA.pdf
- Logo/1EP7A.pdf
- Logo/1EPWA.pdf
- Logo/1FA2A.pdf
- Logo/1FDJA.pdf
- Logo/1GESA.pdf
- Logo/1GMUA.pdf
- Logo/1GUXA.pdf
- Logo/1HP1A.pdf
- Logo/1HYHA, ADQIDFQDA.pdf
- Logo/1HYHA, EAKVKAD.pdf
- Logo/1HYHA, ETTLDLTTD.pdf
- Logo/1I7WB.pdf
- Logo/1K5DB.pdf
- Logo/1KV0A.pdf
- Logo/1LNSA.pdf
- Logo/1LV2A.pdf
- Logo/1MG4A.pdf
- Logo/1MJ4A.pdf
- Logo/1NE7A.pdf
- Logo/1OM4A.pdf
- Logo/1OVLA.pdf
- Logo/1P4CA, IDSGFRRGSDI.pdf
- Logo/1P4CA, TTLVLTT.pdf
- Logo/1PCZA.pdf
- Logo/1R1HA.pdf
- Logo/1RM8A.pdf
- Logo/1RRHA.pdf
- Logo/1TPXA.pdf
- Logo/1TZYD, GGKGLGKGG.pdf
- Logo/1TZYD, GRGKGGKG.pdf
- Logo/1UASA.pdf
- Logo/1UYRA.pdf
- Logo/1VHWA.pdf
- Logo/1WA5C.pdf
- Logo/1WB9A.pdf
- Logo/1WU7A.pdf
- Logo/1WZUA.pdf
- Logo/1XWDC.pdf
- Logo/1YI8A.pdf
- Logo/1YZ7A.pdf
- Logo/2AG5A.pdf
- Logo/2FJUB.pdf
- Logo/2FP4B.pdf
- Logo/2H9DA.pdf
- Logo/2HA9A, DKAAKE.pdf
- Logo/2HA9A, NIGSTKSGIN.pdf
- Logo/2IEWA.pdf
- Palindrome_Block_Overlaps.xls
