# Supplementary material for: A tale of two symmetrical tails: Structural and functional characteristics of palindromes in proteins
Source: BMC Bioinformatics. 2008 Jun 11;9:274. doi: 10.1186/1471-2105-9-274 (PMC2474621; doi:10.1186/1471-2105-9-274)
Supplement: Additional file 1 — Conserved Blocks that overlap with palindromes in proteins. [file 1471-2105-9-274-S1.zip › Blocks/1AGJA-KNTVLTNR.txt]

GGGALLGDRWILTAAHT
AGDPVVLTGWGRIYVNG
CGCVLYTTSKALTAAHC
CGGSLISTRYVITASHC
CGGSLVSARVVISSAHC
WSGVLLNRDWILTAAHC
AAGALLYDNWVLTAAHA
CGGTIYSDRWIISAAHC
CGGALVTNRHVITASHC
LGADIAGTAWNIDPQSK
CGASIYNENYAITAGHC
CFIGDAANRWRIRTGST
CGGCILDAVTIATAAHC
CTATLIAPNLALTAGHC
AGTTCVISGWGRTDGTN
CGGVIINNRSVLTAAHC
CGGTILNNRSVLTAAHC
CGGSLLNSRWVLTAAHC
CGGSLLNSHWVLTAAHC
CGGILLNSHWVLTAAHC
CGGVLLNAHWVLTAAHC
CGGSLLNSHWVLTAAHC
CGGTLISPEWVLTAAHC
CGGTLISPEWVLTAACC
CAGSLLTSRWVITAAHC
CAGSLLTNRWVVTAAHC
AGGALINEYWVLTAAHV
CGGSLIAPDWVVTAGHC
CGGALIHARFVMTAASC
CAGALVHPRFVLTAASC
AGGALIGEHWVLTAAHV
CGGFLVREDFVLTAAHC
CGGFLVREDFVLTAAHC
CMGAVVSEYFVLTAAHC
CGGVLVAEQWVLSAAHC
CGGTLLDEQWVLSAAHC
CGGFLVSEQWVLSAAHC
CGGTLVDEQWVLSAAHC
CGGIYIGGCWILTAAHC
CGGIYIGGCWILTAAHC
CGGIYIGGCWILTAAHC
CGGTLIASNFVLTAAHC
CGGSLITTSHVLTAAHC
CRGALISDQWVLTAAHC
CQGSLISDQWVLTAAHC
CGGSLIDNKWILTAAHC
CGGSLISPEWILTAAHC
CGCVLIAKKWVLTVAHC
CGCVLIAKKWVLTVAHC
CGGSLLGSSWIVTAAHC
CGGSLLGSNWVLTAAHC
CGGSLLNDRWVLTAAHC
CGGSLISSEWVLTAAHC
CGGSLLNDRWVLTAAHC
CGGSLISEDWVVTAAHC
CGGSLISSEWVLTAAHC
CGGSLINENWVVTAAHC
CGGSLINENWVVTAAHC
CGGSLISEDWVVTAAHC
CGGSLINENWVVTAAHC
CGGSLISEDWVVTAAHC
CGGSLISEDWVVTAAHC
CGGSLISQSWVVTAAHC
CGGFLVREDFVLTAAHC
CGGSILDEYWILTAAHC
CGGSLISESTVVTAAHC
CGGTILDEYWILTAAHC
CGATLINATWLVSAAHC
CGGTLIKQKWVMTAAHC
CGGTLIRQNWVMTAAHC
CGGTLIRQNWVMTAAHC
CGGTLIRRNWVMTAAHC
CGGSLIANSWVLTAAHC
CGGSLIANSWVLTAAHC
CGGSLIEQNWVLTAAHC
CGGSLVANNWVLTAAHC
CGGTLVDQSWVLTAAHC
CGGSLVANNWVLTAAHC
CGGSLIAPDWVVTAGHC
CGGSLIAPDWVVTAGHC
CGATLIAPNFVMSAAHC
CGASLVSRDWLVSAAHC
CGASLVSSDWLVSAAHC
CGASLVSSDWLVSAAHC
CGASLVSRDWLVSAAHC
CGGVLVNPEWVLTAAHC
CGGTILDEYWILTAAHC
CGGTILNEFYVLTAAHC
CGGTILNEDFILTAAHC
CGGTILSEFYILTAAHC
CGGTILSEYHVLTAAHC
CGGTILSPIHVLTAAHC
CGGSIIGNQWILTAAHC
CAGSLIAPCWVLTAAHC
CSGSLIAPCWVLTAAHC
CAGSLIAPCWVLTAAHC
CGGTLVGPAWVVSAAHC
CGGTLINTIWVVSAAHC
CGAVLLDARWIVTAAHC
CGGSLLDTHWVVSAAHC
CGGSIVNEKWVVTAAHC
CGGSIINEKWVVTAAHC
CGGSIVNEKWIVTAAHC
CGGSIVNEKWIVTAAHC
CGGAIINEKWIVTAAHC
CGGSIINEKWVVTAAHC
CGGSIINEKWVVTAAHC
CGGAIINEKWIVTAAHC
CGGSIVNEKWVVTAAHC
CAGALIAKDWVLTAAHC
CAGALIEKNWVLTAAHC
CGGFLIQDDFVLTAAHC
CGGFLIREDFVLTAAHC
CGGFLVRDKFVLTAAHC
CGGFLIQDDFVLTAAHC
CGGFLVQDDFVLTAAHC
CGGFLVQDYFVLTAAHC
CGGFLVQDDFVLTAAHC
CGGILVRKDFVLTAAHC
CGGVLIDPQWVLTAAHC
CGGVLIHPQWVLTAAHC
CGGVLIHPQWVLTAAHC
CGGVLVHPKWVLTAAHC
CGGVLVHQKWVLTAAHC
CGGFLIREDFVLTAAHC
CGGFLVAKDIVMTAAHC
CGGSLINNMWILTAAHC
CGGSLLSGDWVLTAAHC
CGGSLLSGDWVLTAAHC
CGGSLLSGDWVLTAAHC
CAGSLVHTCWVVSAAHC
CAGSLVHTCWVVSAAHC
CGGSIYSKNVIITAAHC
CGGSIYSPEIIVTAAHC
CGGSLIGHQWVLTAAHC
CGGSIIGRQWVLTAAHC
CGGSIIGRQWILTAAHC
CGGILVHRQWVLTAAHC
CGGILVHPQWVLTAAHC
CGGILLNANWVLTAAHC
CGGILVHPQWVLTAAHC
CGGVLIDPSWVITAAHC
CGGVLVDPQWVLTAAHC
CGGVLVHPQWVLTAAHC
CGGVLIDPSWVITAAHC
CGGVLVHPQWVLTAAHC
CGGVLVHPQWVLTAAHC
CGGVLLDPNWVLTAAHC
CSGVLVHPQWVLSAAHC
CGGVLLDRNWVLTAAHC
CGAVLVHPQWLLTAAHC
CGGVLLNANWVLTAAHC
CGGVLIHPLWVLTAAHC
CGGVLLDANWVLTAAHC
CGGVLVNERWVLTAAHC
CGGVLIDPSWVITAAHC
CGGVLVGGNWVLTAAHC
CGGVLLERNWVLTAAHC
CGGVLIHPSWVITAAHC
CGATLISDRWLLTAAHC
CGGVLLDANWVLTAAHC
CGGVLIDPSWVITAAHC
CAGVLVDQSWVLTAAHC
CGGVLIDPSWVITAAHC
CGATLIAPRWLLTAAHC
CGGVLLDRNWVLTAAHC
CGGVLIDHRWVLTAAHC
CGGVLIDPSWVITAAHC
CGGVLVHPKWVLTAAHC
CGGVLLDRNWVLTAAHC
CGGALLSGQWVITAAHC
CGASLISPHWVLSAAHC
CGGVLLDRNWVLTAAHC
CGGVLLDRNWVLTAAHC
CGGVLLDANWVLTAAHC
CGGVLLDRNWVLTAAHC
CGGVLVNPKWVLTAAHC
CGGSLLNEKWIVTAAHC
CGGSLLNEKWIVTAAHC
CGGFLIRRNFVLTAAHC
CGGFLIRRNFVLTAAHC
CGGFLIRRNFVLTAVHC
CGGFLINPQFVMTAAHC
CGGFLIAPQFVLTAAHC
CGGFLIRRNFVLTAAHC
CGGFLVTRQFVMTAAHC
CGGFLVHEDFVLTAAHC
CSGFLIRRNFVLTAAHC
CGGFLIAPQFVMTAAHC
CGGFLISRQFVLTAAHC
CGGFLIRRDFVLTAAHC
CSGFLIRRNFVLTAAHC
CGGFLVREDFVLTAAHC
CGGFLITRQFVMTAAHC
CGGFLISLQFVLTAAHC
CSGFLIRRNFVLTAAHC
CGGSLIHPQWVLTAAHC
CGGSLIHPQWVLTAAHC
CGGSLIHPQWVLTAAHC
CGGSLIHPQWVLTAAHC
CGGFLVARDIVMTAAHC
CGGFLVAKDIVMTAAHC
CGGFLIAPQFVMTAAHC
CGGFLITPQFVMTAAHC
CGGSLIAEQWVLTAAHC
CGATLLSSCWVLTAAHC
CGATLLSSCWVLTAAHC
CGGFLIREDFVLTAAHC
CGGVLVGDRWVLTAAHC
CGGVLVGDRWVLTAAHC
CGGTLISPKWVLTAAHC
CGGTLISPEWVLTAAHC
CGGTLISPEWVVTAAHC
CGGTLISPEWVLTAAHC
CGGTLISPEWVLTAAHC
CGGTLISPEWVLTAAHC
CGGTLIAPEWVLTAAHC
CGGTLISPEWVLTAKHC
CGGTLISPEWVLTAAHC
CGGTLIHPSFVLTAAHC
CGGTLIHPRFVLTAAHC
CGAVLIHVSWVLTVAHC
CGAVLIHPSWVLTAAHC
CGGVLIHTSWVLTAAHC
CGAVLIHVSWVLTAAHC
CGAVLIHVSWVLTAAHC
CGGVLIHTSWVLTAAHC
CGGSLVSEQWVLSAAHC
CGGSLVSNKWVVSAAHC
CGGSLVSNQWVVSAAHC
CGGSLIESRWVLTAAHC
CGGSIIGNTWVLTAAHC
CGGSIIGHTWVLTAAHC
CGGALVSELYVLTAAHC
CGASLISPNWLVSAAHC
CGASLISPDWLVSAAHC
CGGALINENWIATAGHC
CGVSLLSHRWALTAAHC
CGATLLNRRWVLTAAHC
CGASLISDRWVLTAAHC
CGASLISDRWVLTAAHC
CGASLISDRWVLTAAHC
CGASLISDRWVLTAAHC
CGGSIITPEWIVTAAHC
CGGSIITPEWIVTAAHC
CGGSVITPLWIITAAHC
CGGSILDPHWVLTAAHC
CGGSVLAPRWVVTAAHC
CGASVLAPHWVVTAAHC
CGGILISSCWVLSAAHC
CGGILISSCWILSAAHC
CGGVLISSCWVLSAAHC
CGGVLISSCWVLSAAHC
CGGSLIHPQWVLTAAHC
CGGSLIHPQWVLTAAHC
CGGSVLSSKWVLTAAHC
CGGSLINSQWVVSAAHC
CGGSLINSQWVVSAAHC
CGGSLISSQWVLSAAHC
CGGSLVSKDWVVSAAHC
CGGSLINEQWVVSAGHC
CGGSLINDQWVVSAAHC
CGGSLVNENWVVSAAHC
CGGSLITNQWVVSAAHC
CGGSVLDNKWVLTAAHC
CGGSLINDQWVVSAAHC
CGGSLISDQWVVSAAHC
CGGSLISSQWVLSAAHC
CGGSLISEQWVVSAGHC
CGGSLINDQWVVSAAHC
CGGSLINDQWVVSAAHC
CGGSLVNENWVVSAAHC
CGGSLINSQWVVSAAHC
CGGSIISPRWVLTRAHC
CGGSVLNSKWILTAAHC
CGGSLINSQWVLSAAHC
CGGSLISEQWVVSAAHC
CGGSLINSQWVVSAAHC
CGGSLISSTWVVSAAHC
CGGSVLSGKWILTAAHC
CGGSLISEQWVVSAAHC
CGGSVYNSRIIVTAAHC
CGGSLISDQWVLSAAHC
CGGSLLSERWVMTAGHC
CGGSILSSKWILTAAHC
CGGSILNSKWILTAAHC
CGGSVLNSKWVLTAAHC
CGGSVYSANIIVTAAHC
CGGSLIHPQWVLTAAHC
CGGIILNNRNVLTAAHC
CGGSLITDQWVLSAAHC
CGGSIYTDRVIVTAAHC
CGGIILNNRNILTAAHC
CGGSLITDQWVLSAAHC
CGGTILNNRNVLTAAHC
CGGSIYTDRVIVTAAHC
CGGSLIHPQWVLTAAHC
CGGSIYSHDIVITAAHC
CGGSIYSSNVIVTAAHC
CGGSLLSPQWVLTAAHC
CGGSLLSPEWVLTAAHC
CGGVIYSKEIIITAGHC
CGGSLIHPQWVLTAAHC
CGGSLLNANTVLTAAHC
CGGSLINSQWVVSAAHC
CGGVLINNQWVLSVAHC
CGGTLAAPNKVVTAAHC
CGGSIISEDLVVTAAHC
CGGSLIAPGWVVSAAHC
CGGALYKKDIVLTAAHC
CGGSLIHPQWVLTAAHC
CGGSLINEDTVVTAAHC
CGGSLIHPQWVLTAAHC
CGGSLIHPQWVLTAAHC
CGGSLIHPQWVLTAAHC
CGGSLVSKDWVVSAAHC
CGGSIVNETTILTAAHC
CGGSLISPCWVVSATHC
CGGSLIDPCWVLTAAHC
CGGSLMSPCWVISATHC
CGGSLISPCWVASAAHC
CGGSLISPCWVVSATHC
CGGSLISPCWVVSATHC
CGGSLISPCWVASATHC
CGGILISSCWVLTAAHC
CGGILISSCWVLTAAHC
CGGILISSCWVLTAAHC
CGGILISSCWVLTAAHC
CGGTLVAADIVVTAAHC
CGGTLINQEWVLTAAHC
CSGTLINQEWVLTAAHC
CGGTLINPEWVLTAAHC
CAGTLINQEWVLTAVHC
CGGTLINQEWVLTAAHC
CSGTLINQEWVLSAAHC
CGGILINQEWVLSAARC
CAGTLINQEWVLTAARC
CGGTLLNEEWVLTAAHC
CGGTLIDQEWVLSAAHC
CGGTLINQEYVLTAAHC
CAGTLIHEQWVLGAAHC
CGGTLINEEWVLTAAHC
CGGTLINEEWVLTAAHC
CGGTLIHPEWVLTAAHC
CGGTLINEEWVLTAAHC
CGMTLINQEWVLTAAHC
CGGALINREWVLTAAHC
CGGTLINQEWVLTAQHC
CGGTLINQEWVLSAARC
CGGTLINQEWVLTAAHC
CGGTLINEEWVLTAAHC
CAGALINREWVLTAAHC
CGGSLIAQGWVLTAAHC
CGGTILSPIHVLTAAHC
CTGTLVAEKHVLTAAHC
CTGTLVAEKHVLTAAHC
ACVVVGITSWGVGCARA
CMGAVVSEYFVLTAAHC
AGDPVVLTGWGRIYVNG
KQGHIVTNYHVIRGASD
SDGYIVTNNHVISDGTS
SGGPLLNIDGQVIGVNT
GVIIDADKGYVVTNNHV
EDGYLVTNNHVVSDGSA
AKGYVVTNNHVVDNASV
GVIINASKGYVLTNNHV
QRGYIITNKHVINDADQ
VGDSVGRQNFIQTDASI
ATGVLIGKNTVLTNRHI
ATGVLIGKNTIVTNYHV
GGGAIYGGGSRCSAAFN
CGGSLVKEQWILTARQC
CGGSLVKEQWVLTARQC
CGGSLIKESWVLTARQC
CGGSLIKESWVLTARQC
CGGSLIKESWVLTARQC
TGATLINEQWLLTTAKN
TGATLINEQWLLTTAKN
TGATLINEQWLLTTAKN
TGATLINEQWLLTTAKN
SGATLINEQWLLTTAKN
TGATLISDQWLLTTAKN
TGATLISDQWLLTTAQN
SGFVVAADGLIVTNAHV
EAGLIVTNAHVVSSSST
LGLSVLSTSFVAHVAQA
VGSTCLVSGWGSTNPSE
CTGFLVNPNTVVTAGHC
CAGILGDSRDACEGDSG
CAGILGNPRDACEGDSG
CAGILGDSQDACEGDSG
AGQETVVTGWGYRSETK
CAGILGDRQDACEGDSG
WYVDVAANRVVVNAASP
EKATIPGTSWAVDPVSN
CGGVLIQDNFVLTTATC
CGGVIIRENFVLTTAKC
GKDTLLTNKHVVDATHG
CSGALIDRWWIVTSFDC
CGGSIYSANIIVTAAHC
CGGSIYSARVIVTAAHC
CGGSIYSSNVIVTAAHC
CGGSIYSHDIVITAAHC
CGGSIISPRWVVTAAHC
CGGALYAQDIVLTAAHC
CGGSLINEDTVVTAAHC
CGGCILDAVTIATAAHC
CGGSIFNETTIVTAGHC
CGGTLINQEWVVTAAHC
CGGTLINQEWVLTARHC
CGGTLINQEWVLTAAHC
CGGTLINQEWVLTAAHC
CGGVLIHPEWVITAEHC
CSGTLINQEWVVTAAHC
CSGTLINEEWVLSAARC
CGGTLLNEEWVLTAAHC
CGGTLINQDWVVTAAHC
CGGTLINPEWVVTAAHC
CGGTLINQEWVLTAAHC
CSGTLINQEWVLTAAHC
CGGVLIHPEWVITAKHC
CGGTLINQDWVVTAAHC
CGGTLLNEEWVLTAAHC
CGGTLINQEWVLTAAHC
CSGTLINKEWVLTAAHC
CGGTLLNEEWVLTAAHC
CGMTLINQEWVLTAAHC
GSGFSVGNGFVITSYHV
GTAFAVDSGVFATAFHV
YGGMFIDENKGLIFVYV
GSGYSIGKNILITSYHV
CGGVLIDSRTVVTAGHC
CGGVLLNANTVLTAAHC
CGGTLINGNTVVTAAHC
CGGVLLNANTVLTAAHC
ATGFVVNKTLGLILSNR
CGGTLVNEDTVVTAGHC
CGGTLINTIWVVSAAHC
CGASLISPHWVLSAAHC
CGGSLIHPQWVLTAAHC
ALELIVLNVPRLMTQDC
CAGTIIASQWVLTVAHC
CSGILISPQHVLTAAHC
CGAVLIDSCWLVSTTHC
CGGVLVAEQWVLSAAHC
CGGSLISEQWVVSAAHC
CAGSLVKEQWILTARQC
CGGSIITPEWIVTAAHC
CGGSLIHPQWVLTAAHC
CGGSLIHPQWVLTAAHC
CGGSLIAPQWVLTAAHC
CGGALIHPCWVLTAAHC
CGGVLVHPQWVLTAAHC
CGGVLIDHRWVLTAAHC
CAGSLIAPCWVLTAAHC
VGSTCLASGWGSIEPEN
IRKIKAAGGIILTASHC
CGGSIVNEKWIVTAAHC
CGGVLVNERWVLTAAHC
AAGALLYDNWVLTAAHA
LLDADIAILKLLDKARI
TGATLINEQWLLTTAKN
NVFEALSELIILTASHC
CGGSLIHPQWVLTAAHC
DGMVCAGSSKGADTCQG
CGATLISDRWLLTAAHC
CSGILISPQHVLTAAHC
CGGSILDPHWVLTAAHC
CGGTLIDAQWVLTAAHC
CGGTLIDAQWVLTAAHC
CGGSLIAPDWVVTAGHC
GGGALLGDRWILTAAHT
CGGVLVAEQWVLSAAHC
AFGCILSEFWVLSIASA
CGGSLIAPQWVLTAAHC
CGGSLISEQWVVSAGHC
QEDTCYGDAGSAFAVHD
CGASLISPNWLVSAAHC
CGGSLIANSWVLTAAHC
CGGSLLSPQWVLTAAHC
CSGVLVHPQWVLSAAHC
GSGALLSASWILTAAHV
CSGALVNERTVVVAAHC
CGGSLIHPQWVLTAAHC
CGGTLISPEWVLTAAHC
CGGILVHRQWVLTAAHC
CSGVLVHPQWVLSAAHC
CGGILISSCWILSAAHC
CGGSLISEQWVVSAGHC
CGGFLILRLMDPQACSH
GSDTLGDRRAQRIKASK
CGGILISSCWILSAAHC
CGGSLVKEQWILTARQC
CGGFLIQDDFVLTAAHC
CSGVLVHPQWVLSAAHC
GGGALLGDRWILTAAHT
CAGSLIAPCWVLTAAHC
CAGVLIHPLWVITAAHC
CGATLIAPRWLLTAAHC
CGGVLVGGNWVLTAAHC
PGRTLAVAGWPVVDLSG
CGGSLISQSWVVTAAHC
CGGALIADRWVITAAHC
CGGALIADRWVITAAHC
CGAVLVHPQWLLTAAHC
CSATLLTPRHILTAAHC
CSGSIVGDRWILTAEHC
CGGSIIAKDWVLTSSQC
CGGSLINNRYVLTAAHC
CGGTLIDAQHIISAAHC
DGMTLMATGWGLADKRM
CGASIYNENWAICAGHC
VWSVVISKRHLLTAAHC
CGGTIITPNRVLSAAHC
CGGSIIDNTWVLTAAHC
CGGTIISERWILTAGHC
GAGTIIANDWILTAAHC
LVKNLAGEYYFVTAAHC
MVGQDYNNYDVVVGQHN
GGGSLITRDVVLTSSTK
CGGSIIDEHWVLTAAHC
LGQLVTAAGWGLTSWHG
PHKAVIRPICIITDPTK
CKGDGGSPLICPIPGSV
CGGSIISNEWVLTAEHC
CGGSLINHRYVLTAAHC
CGGSLISDKHVITAAHC
CGGSLISERHILTAAHC
CDGTLITQDWVLTTEGC
CGGSLISSEYVLTAAHC
CGGNLLNQRSVLSAAHC
FLGSREGSAFLLDAECG
CGASVMDKDTIITAAHC
CGGTLISDEWAVSAAHC
CGGAIISSSYVLTAAHC
CGGTIIDTTWILSAAHC
CIDGTISSIQVIAGAHQ
CGGSIITANHVITAAHC
CGGSIIGNEWVLTAAHC
AHCTVDKPNWKLLYARF
CSGALITPLAVITTAHC
CGGSVYNSKIIVTAAHC
CGGAIIDERWIITAAHC
CGGSILNERWILTAAHC
CGASIYNENWAICAGHC
CGGSIYSPEIIVTAAHC
CGGSIYSSNVIVTAAHC
CGGSLISSRTVLTAAHC
AGSSIRHNGGVVIYAEA
CGGTLISRRLVLTAAHC
CGGSIIAENWVLTAGHC
CGGSLVSANYIVTAAHC
CGGSIIGHEWVLTAAHC
TGSDVYVAGWGKTLNGK
CGAVLIHQYWILSAAHC
CGGSILSRNYVLTAAHC
CSGSLINDLYVLTAAHC
CGGALLNSRYVLTAGHC
CGGSIISEDIIVTAAHC
CGGALIREKWILTAAHC
CGGVLITDRHVLTAAHC
CGGSIIHHEWVLTAAHC
CGGALINARYILTAAHC
CGGSLISSEWVLTAAHC
CGGTVITEKLVLTAAHC
CGGSVYNSNIIVTAAHC
CGGTILNQRSILSAAHC
AAINIYGEHCDEDDDST
TTGTLVSNRHIISYDRL
CGASLVNDQYALTAAHC
CGGTLLHDLIVLTAAHC
CGGALIAPRKVLTAAHC
CGGSLLTKDYVLSAAHC
CGGSLIDNKWILTAAHC
CGGAMISERYILTAAHC
CGGVLITSRYVITAAHC
CGGSLLNEKWIVTAAHC
CGGVLITDRHVLTAAHC
SGGPLYYGNVTVGVVSW
CGASILDERWILTAAHC
CGGAILNENWIITAGHC
CGGSIINDRWVVCAAHC
CGGTIISPTWILTAGHC
CGGVLINQRYVLTAAHC
CGGTIISPTWILTAGHC
CAGSLINNRYVVTAAHC
CSGVILAPMFVMTSAHC
CGGTLITLKHVLTAAHC
CGGSILSQTKILTTAHC
SGFIIEQNGLILTNAHV
CGGALIAPRKVLTAAHC
CGASIYNENWAICAGHC
CGGTILNQRSILSAAHC
CGGSIISDSWVLTAAHC
CGGSILNERWILTAAHC
CLQFASSTSMKVRAGST
GGGSLITRDVVLTSSTK
CGGTILNNRAILTAAHC
CGGSIINDRWVVCAAHC
CGGSIIDHTWVLTAAHC
CGGSIISNNIIVTAAHC
CGGSLINNRYIVTAAHC
CGGSLISSRAVLSAAHC
CGGTILNNRAILTAAHC
CGGFLISDTWVVTAAHC
CAGSLISAQWVMTAAHC
CGGALISRTYVITAAHC
CGGSLIGSTWVLTAAHC
CGGVIIDRRWVLTAAHC
CGAALIGTQWVLTAAHC
CGGSVLNNKWVLTAAHC
CGGSLISSEWVLTAAHC
CGAVVISKRHLLTAAHC
LRRQAALGEWVVTAAHC
CGGSLINNWYVLTAAHC
SGGPLVAGNTLVGVVSW
CGGTLIHKRFVLTAAHC
CGGSLISERHILTAAHC
CGGSLIHPCWVLTAAHC
CGATLISDRWLVSAAHC
YENRLSLIRYVLTAAHC
CGGSLLNEKWIVTAAHC
CGGVIISRTYILTSAHC
CGGSLIGQPMGLTAAHC
CGGVLISDRYVLTAAHC
GGGALITAQHVLTAAHK
CGGTIISDRWIITAAHC
CAASILNANWLVTAAHC
CGAIIIHPKFVLTAAHC
CGGSIISDTWVLTAAHC
CGGSIIGHTWVITAAHC
CGGSLLSNRRVLTAAHC
CGASLVSKRFVLSAAHC
CAGSIISNKYILSAAHA
CGGSILSQTKILTTAHC
CGGTILNNRALLTAAHC
CDGAIYKLSHIVTAGKC
CGGSLIKANRVVTAAHC
CGAAIIHHRYLLSAAHC
CGGAIVNDRWILTAAHC
CGASVMDKDTIITAAHC
CGGTLISARTVISAAHC
CGGSIISSQWVLTAAHC
CGASVLNENFVLTAAHC
CSGALVAPSVVLTVTSC
CSGAIISTNHILTAAHC
CAGTIINEHWILTAAHC
CGGSIIAHDWVLTAEHC
CGASLLSSTSALSASHC
CSGTIIGDTWILTSAQC
CGAVVISKRHLLTAAHC
CGGTIISDRWIITAAHC
CAGAVIARRVILTAAHC
CGGSIIGNTWVLTAAHC
CILSYLKNNVVITPGML
CGGSLLTTNSVLSAAHC
CGGSLIGTKYILTAAHC
CGGCIIDERHVLTAAHC
CGGSLISETYVLCAAHC
CGGSLITNSHILTAAHC
CAGSLINRRYVLTAAHC
CGGSIIAHDWVLTAAHC
LQGSSIEQTHCVISGWG
CGASVMDKDTIITAAHC
SGGPLTNDVFIQGIGNR
CGASLLSSTSALSASHC
CGGTLIAPRWVLTAAHC
AAGSLFSARYVLTVAHC
CGGSILNKRWILTAAHC
CGAVIIGQRYALTALSC
CGGAIIAERWVLTAAHC
CGGSIIGNTWVMTAKHC
CGGSIINDRWVVCAAHC
CGGVVISQRLVATAAHC
CGASLISHNRLVTAAHC
CGASVIHERFILTAAHC
LSVTVYLGATVRTSAEV
CGGALIDNEWILTAAHC
CAGVIISEQALITSAQC
CGGSLITDTRLGEYERT
CGGTIISANRVLSAAHC
CGGSLLSELFVLTAAHC
CGGTLLNENIVLTAAHC
CGGALIHTQVVVTAAHC
CGGSLIDSETVLTAAHC
CGGSILTRTYILTAAHC
GKIDLINTATVLQTVNL
CGGAIYSKEIIITAGHC
CGGCIIDERHVLTAAHC
CGAVVISKRHLLTAAHC
CGAVIYSDKIIITAAHC
CGGALINENWIATAGHC
CGGSIVSERYIMTAAHC
CGGALIAPNVVLTAAHC
ASGFVLPGGWPVTAVGW
CGASLISDRYLLTAAHC
CGGSLITKRYVLTAAHC
CGGILVAPRVVLTAAHC
CGGSILNEYFVLTAEHC
CGGAIIGIDTVLTAAHC
CGGVLITSRYVITAAHC
CGGSLISPEWILTAAHC
CGGSVISRTFVITAAHC
CGAAIYSEDIVITAAHC
GGGSLINDQWVLTAAHL
CGGTILNNRALLTAAHC
CGGTLITNRKLSTLRKV
CGGSVITNKFVLTAAHC
CGGSIINDRWIITAAHC
CGGTIISPNIILTAAHC
CTGTIVSPRHILIATHC
CGGVLISANMVATAAHC
CGGSIISKQFVMTAAHC
CGGSLINDRYIVTAAHC
CGGGLLSNQWVITAAHC
CAGSLINNRYVLTSAHC
CVGSLIDNQWVLTAASC
CGGVLIHNQYVLTAAHC
CGGTLLSNTKVLTAAHC
CGGSILNNNYVITAAHC
CGGSLINDRYVLTAAHC
CGGAIINVNWILTAAHC
CGAALIGTQWVLTAAHC
CGSSILNERWVLTAAHC
CTAGDANNRWRIRLGST
CGGTLIHELIVLTAAHC
CGGSIISKHFVMTAAHC
CSGALISTRLVLTSALC
CGGTVITESSISSDCSA
CGGALISERYVITAAHC
CGGSILDEYWILTAAHC
CGGTLINKDWIVTAAHC
GAGSLIAPEVVLTAASI
CGGSIIAPNRILTAAHC
CGGSIIANTWVLTAAHC
CGGAIIDDYWVLTAAHC
SGGPLYHNGIVVGVCSF
CTVGDANNRWRIRVGST
CGGTLITARHVLTAAHC
CGGTILNQRSILSAAHC
CGGSILNNRSILSAAHC
AGLPVWHAGWGTTSSGG
CGGSILDEYWILTAAHC
CGATIISKRYVLTAAHC
CGGSIYSPEIIVTAAHC
CAANILTARYVLSAAHC
CGGSVLSSKWVLTAAHC
QFGVVSTGSQNCGAGHK
CGGSIYSENIIVTAAHC
CGGSIYSSNVIVTAAHC
CGGSVYNSKIIVTAAHC
CGGSLITSRHVLTAAHC
CGGALISSQWVLTAAHC
CGGSVINERYILTAAHC
CAGTIFSERAILTAAHC
CGGSIISSRWILSAAHC
GAGSLIAPEVVLTAASI
CGASIYKDTWAICAGHC
CGGSLINEDTVVTAAHC
CGGALLRNDLVITAAHC
AGLPVWHAGWGTTSSGG
CSGSLINKRYVLTAAHC
CGASIYNENWAICAGHC
CGGSLISERFVLTAAHC
CGCVILNRRWILTAQHC
CGGSLVTSSHVVTAAHC
CAASLLNDQFLLTASHC
CGGSILDESWVVTAAHC
CGGSLIEKNWILTAAHC
CGGVIITQNWVISAAHC
SGGPLVVTSNNRRILIG
CVGSLIDNQWVLTAASC
CGGSIINDRWVVCAAHC
CGGSLINNRYVLTAAHC
AGGSLIQPNVVLTVAHR
CGGSLITNSHILTAAHC
CGGTILDKRHVVTAAHC
CGASVMDKDTIITAAHC
CGASILDKTHLITAAHC
CGGSVYNSKIIVTAAHC
RLHRLVATGWGRSPSEA
CGGTLITARHVLTAAHC
CGGVIIADNRILTAAHC
CGGSIISKNFILTAAHC
CGGALINENWIATAGHC
CGGALISGKYVLTAGHC
CGGAIISKNYILTAAKC
CGGSLVDENIVITAAHC
CGGTIYRSNQIISAAHC
CGGGLLSNQWVITAAHC
CGAVVISKRHLLTAAHC
GGGSLIHPSVVLTAAHY
CSGALIDDRHILTAAHC
CGGVLISAWIILTAAHC
CGGTIIHMRFVLSAAHC
CGGVVLNTNYVITAAHC
CGGSIISPKYVVTAAHC
CVVSVISKRTVITAAHC
MGSPVVHNGKLVGIITK
CGGVLITDRHVLTAAHC
CGGSILSERWVLTAAHC
CGGSLLSDQWVLTAGHC
CGAVVISKRHLLTAAHC
CGCSVLNAGVVLTAAHC
CGGSIISEDIVVTAAHC
CSGVILNEQWILTAGHC
CGGALISDRHVLTAAHC
CGGSLLNSWRVLTAAHC
GVGVIIHPQVVMTGAHI
CGGTLISDRHVLTAAHC
CGASVLNENFVLTAAHC
CGGTILNNRAILTAAHC
CGASVMDKDTIITAAHC
CGAVVISKRHLLTAAHC
CSGTLTSPRHILTATHC
GTDSDALRTLNIRRQPA
CGAVLIDSYHLLTVAHC
CAGVLISDQWVLTASHC
CGGSIISPRWVLTAAHC
CNGALIDPKAILTTAHC
CGGSLIAPSVVLTGAHC
CGGSIISDEWVLTAAHC
CGGAFYNSNIIVTAAHC
LVKNLAGEYYLITAAHC
CGGALIAPEWILTAAHC
CGASLLNENYVLTAAHC
CGGSLITPRYVLTAAHC
CGGSIIAENWVLTAGHC
CGGSIMSERYVITAAHC
CGGTIISSSSKVRLGEH
CGGSVVHPKFVLTAAHC
CGGSIIDNTWVLTAAHC
CGGSLIGSTWVLTAAHC
CGGALVSELYVLTAAHC
CGASVLNENFVLTAAHC
CSGVILAPMFVMTSAHC
CGGSLLNSRRVLTAAHC
CGAVLITRYHVLTAAHC
CAGTIFSERAILTAAHC
CGGSVYNSKIIVTAAHC
CGGVLISDRYVLTAAHC
CTGSLVSSRAVLTAGHC
CGASLVSTTKAVTAAHC
CGASLLTNTRSVTAAHC
CSGAIITSDTIITAASC
CTGSLVSTRAVLTAGHC
DNVPVVHAGWGAISQGG
SGGPLAHNGDIIVGVVS
CGGSIIGNTWVLTAAHC
CGGSLIGNEWVLTAAHC
CGGTIIGEKTVLTAAHC
CGGALIAQERVLTAAHC
CGGTLIHPRLVVTTSHN
CGGSILNEYWVLTAAHC
CSGSIINQRWILTAAHC
CGGSLLNNRRVLTAAHC
CVGVILSNEFVLSAAHC
CAGSLISAQWVMTAAHC
ASTLQTLDVDVIDYAKC
CGGALLSDSWVLTAAHC
CGGTLINKDWIVTAAHC
CGGSLLSDQWVLTAGHC
CGGSIIAHDWVLTAAHC
CGGSLISEKFILTAGHC
CGGSLITSRFVLTAAHC
CGGSIIGNTWVLTAAHC
CGGSIINNHTILTAGHC
CGGSLLSDQWVLTAGHC
CGGSLINDRYVLTAAHC
LSVTVYLGATVRTSAEV
CGGSLIRPGWVLTAAHC
CGGSILNERYILTAAHC
CGGTLISLQHVLTAASC
TGYDAASDAIIADTVNP
SGVLVSVSGWGRISYTG
CGGTLISTSTVLSAAHC
CVGSVLTSRHVLTAAHC
GGGSVIGNNWVLTAAHC
CGGSIIAHDWVLTAEHC
CGGSLISPDWVLTFSLC
CGASVMDKDTIITAAHC
CGGTLLSSGWVLTAAHC
CGGTLISHYWIITAAHC
CGGALIAPRKVLTAAHC
GVGSLINPNVVLTAAHI
CGGALISNRWVITAAHC
CGGSLIASRFVLTAAHC
CGGAMISERYILTAAHC
CGGSLINGRYVLTAAHC
CGGSLLNARRVVTAAHC
TCMSMYSAYINLTEEHE
CIMGVVTKGGLMTLRHV
CGGSIINKVSVVTAAHC
CGGALIANNFVLTAAHC
CGGVLISERFVLTAAHC
SAADLAGSGSGITLPTT
FGGSVIHERFILTAAHC
CGGSLITLQFVLTAAHC
CGGSFYNSKIIVTAAHC
PICILLNPASAPSVATY
CGGSIFNETTIVTAAHC
CGGTILNNRAILTAAHC
CGGSIISHNRVVTAAHC
CGGSLVKPRWVITAAHC
GGGSLITPGLVLTAAHI
CGGTLINDRYVLTAAHC
CGGTLIDPQVVLTAAHC
CGGSVYNSKIIVTAAHC
CGGSLLSDQWVLTAGHC
CGASVMDKDTIITAAHC
CGGTLISHYWIITAAHC
CGGTIITERHVLTAAHC
CGGSLIAPNRVLTAAHC
FGKPSNGTRFVLTAAHC
CGGTILNNRAILTAAHC
GAGTLVTENIVITAAHL
CGGSLIAEKFVLTAGHC
CTVGFAANRFRIRVGST
CGASVLNENFVLTAAHC
CGGSLIASRFVLTAAHC
CGGSIIAPQWILTAAHC
CGGSLLNQRRVLTAAHC
CAGSLITNRYVLTAAHC
CGGTLINDRYVLTAAHC
CGGSIINDRWVVCAAHC
CGASLIGDRWLLTAAHC
CGGTLISNRLVLTAAHC
CGAVVISKRHLLTAAHC
CGGSILNKRWVVTAAHC
CGGSLINEDTVVAAAHC
CGGSILNRNWILTAAHC
CGATIIHSNWGLTAAHC
CTATIIGPRHVLTAAHC
CGASILNNYWIVTAAHC
CGGSIISERWVLTAAHC
CAASILNSRNVLSAAHC
CGGTILSNRWIITAAHC
CGGSIVSGQHVLTAAHC
CGGSLIGNEWVLTAAHC
CGGTLISPEYVLTAAHC
CGGTLIHPQLVLTSAHN
CGASIYNENYAITAGHC
CAGVIISEQALITSAQC
CDGTLITQDWVLTTEGC
CGGTLIHPQLVLTSAHN
CGGSIYSADIIITAAHC
CGGALISNRWVITAAHC
CGGSLLNNRRVLTAAHC
CGGCILDAVTIATAAHC
CGATLLNPYWVLTAAHC
CGAALLNENWAITAAHC
CAGSLIHKQVVLTAAHC
GAGTIISNQWILTVKEV
CGGSLIAQGWVLTAAHC
CGGSLISRRHVVTAGHC
CGGAILNENWIITAGHC
CGASVLNENFVLTAAHC
CGGSLISEYYVLTAAHC
CGGSVYSANIIVTAAHC
CGAVLITRYHVLTAAHC
SGGPLVLHDGGRLVGVT
CGGALVSDRWVITAAHC
CGASLLTKDYVLTAAHC
CTASIVSPNYILSAGHC
CGGAIISDRWIITAGHC
CGASFIAQRWLLTAAHC
CGGSLINDRYVLTASHC
CGGSIYSKTIIITAAHC
CGGALIAQEWVLTAAHC
CSGALISTRLVLTSALC
LGQLSIKQEHIVSYSSD
CGGSIYSARVIVTAAHC
CGGSIIDERWVLTAAHC
CGGTIVAHRYILTAAHC
CGGALIDQEWVLTAAHC
SGGPLAHNSNIIVGVVS
CAASILNSRNVLSAAHC
CGGAVIDSRIVLTAAQC
CGASVLNENFVLTAAHC
CGGSIISPRWVLTAAHC
CAANIINSNWLVTAAHC
CGGVIYSEDIILTIAEC
TGGSLISPKVILTAAHN
CGGSIISKDYVVTAAHC
CGGAILNTRSILSAAHC
SCGGTLIQPVVLTAAHC
CGGSLIAKNWVLTAAHC
CGGTLLDKRWILTAGHC
GGSLIAKNWWVLTAAHC
CSGSLITEQWVLTAAHC
CGGTIISDRWVVSAAHC
CGGTIYSDRWIISAAHC
CAGSLLDEVTIVTAAHC
CGGSLISDTMIVTAAHC
CGGTIINNRAILTAAHC
CGAIILDETWVLTAASC
CGGTILNNRAWLTAAHC
CGGSIYAPRVVITAAHC
CTGTLLSPSVVLTSSKC
CGGSIIGKEWILTAAHC
CGASIISSNWALSAAHC
CGGTLIHPRLVVTTSHN
CGGSIINDRWVVCAAHC
GAGTIIASDWILTAAHC
CGGSILNKRWIVTAAHC
LGGSIISPYHIITAAHG
CGGTIITERHVLTAAHC
CAGSLINRRYVLTAAHC
CGASILSSNWAITAAHC
CGGSLISFDYTNASTTV
CGSTIITPRHALTAAHC
CSSALITSLWLVTAGHC
CAGSLIASRYVLTAAHC
CGGTIVSSQWVITAAHC
GGGSVIGNNWVLTAAHC
CGGSLIDPNFVLTAAHC
CGGTIIHMRFVLSAAHC
FAGTLIHPRVVMTVTYR
CGAAYYAPLLVITSANC
FPGTVISPYHILTYNLV
GPGTLISARHVLTFNSI
AGGALIAPHVVITARQR
CLGVLVSKRTVLAPAHC
CGGTLITQRFVLTAAHC
CSVVIINELHILSTATC
GGGSLITPDIVLTAAHR
CGAALIGTQWVLTAAHC
CGCAMIAPRFAITAAHC
SGGPLALDGVLIGATSF
CGGSIIGENWVLTAGHC
CGGVLITNQHVLTAAHC
CGGAIIAERWVLTAAHC
CGASLISHNRLVTAAHC
SADQRAGRAGRISAGHC
CGGGIIGPHHVLTAAHC
CGGTILNNRAILTAAHC
CGGSLITSTAVLSAAHC
CGGSIISKRWILTAAHC
CGGSIISPHYILTAAHC
CGGSLLNNRRVLTAAHC
CGGSLLNNRRVLTAAHC
CGGSIINDRWVVCAAHC
CGGSIISANYIVTAAHC
CGGSIIASNIILTAAHC
CGGTLLSERWILTAAHC
CGGSLLSDQWVLTAGHC
CGATLLNPYWVLTAAHC
CGGAVISQRVVCSAAHC
CAGSYISDSCKGDSGGP
CGGSLIARQFVLTAAHC
CGGSLVTPQHVVTAAHC
CGGVIISPNCVLTAAHC
CGGSLVTPRCVLTAAHC
CGGSLIHSRYVITSAHC
CGAVVISKRHLLTAAHC
CGCVIINKIWILTAHHC
GAGTIISNQWILTVKTV
CGGVIISATHVITAGHC
CGGSIISEEWILTAAHC
CGGVIYSDRAILTAAHC
AGGALIAPHVVITARQR
GGGSLITPDIVLTAAHR
WMAALLDATTGEWDAIT
CNGVFIGYKVVLTTATC
GGGSLITRDVVLTSSTK
AGVRFIRLPIVNTTSCA
CGGTLISTSTVLSAAHC
CGGAIINETFVLTAAHC
CAGSIIHDQWVITAASC
CGGSLINTRYVLTAAHC
CTGILIDSRRVVTAAHC
CDGAIYKLSHIVTAGKC
QFGVVSTGSQNCGAGHK
GSGFIIEGHLIITNAHN
CGGSLVDENIVITAAHC
CGGSIISPHYILTAAHC
CGGSLLNSRWILTASHC
YSTKLLTNDIALIKLSA
CGGSILDADTVLTAAHC
GGGSLIHPNVVLTAAHY
CGGSLISSHHILTAAHC
CGGSLISSHHVLTAAQC
CGGSLISSRHILTAAHC
CGGVLIAPMYVLTAAHC
CGGSLISAKYVLTAAHC
CGGSIIADNYILTAAHC
CGGSLINAQWVLTAGHC
CGGSLLSNQWVLTAGHC
CGGSLLSDQWVLTAGHC
CGGSLLSDQWVLTAGHC
CGGTLIASRYVLTVAHC
CGGTLIASRYVLTVAHC
CGGSIINDRWVVCAAHC
CGASLLSSNSGLSASHC
CGGSLISDRYVLTAAHC
CGGSLIGPRVVLTGAHC
CAGSLITNRYVLTAAHC
TGATLINEQWLLTTAKN
CGGVLLNAHWVLTAAHC
CGGSLIAPDWVVTAGHC
CGGTLISPEWVLTAARC
CGGSIIGHQWVLTAAHC
LGSTCYTSGWGLISTFT
CGGTLISPEWVLTAAHC
CGGSLISPCWVVSATHC
CGGILISSCWVLSAAHC
TGATLINEQWLLTTAKN
CRGALISDQWVLTAAHC
CGGSLIAPDWVVTAGHC
CWGLLLNAHWLLTAAHC
CGGVLVHPQWVLTAAHC
CGGTLIAPQWVLTAAHC
TGATLINEQWLLTTAKN
CGGFLVREDFVLTAAHC
CGGTILNEYYILSAAHC
CGGFLVRKDFVLTAAHC
CAASLISDRWVLTAAHC
CGGILINSCWVLSAAHC
CGGSLLNSQWLLTAAHC
TGATLINEQWLLTTANN
CGGVLVHPEWVVTAAHC
CRGALISDQWVLTAAHC
CGGTLIRQNWVMTAAHC
CGGSLIHPQWVLTAAHC
CGGSLISPCWVVSATHC
CGAVLIHTSWVLTAAHC
TGATLISEQWLLTTAKN
CGGSLISPCWVVSATHC
NLFEALSELIILTASHC
CGGFLIREDFVLTAAHC
CAGSLIAPCWVLTAAHC
SGATLINEQWLLTTAKN
TGATLINEQWLLTTAKN
CGGTLIHQQFVMTAAHC
CGGSLVHPQWVLTAAHC
CGGSLIKESWILTARQC
VAQVIIPSTYVLGATNH
TGATLINEQWLLTTAKN
CGGSIVNEKWIVTAAHC
AESTLMTQKTGIVSGFG
CGGSLIHPQWVLTAAHC
TGATLINEQWLLTTAKN
CGGSIVNEKWIVTAAHC
CGGILLNSHWVLTAAHC
CGGSIIGNQWILTAAHC
CGGVLVHPQWVLSAAHC
TGATLINEQWLLTTAKN
CGGTLIAPNFVMSAAHC
HGPATWHECWVAGWGQT
KFGTGYVSGWGRVFHRG
CGGSLIHPQWVLTAAHC
CGGFLIRRDFVLMAAHC
CGGSIIAEQWILTAAHC
GSAFMIGDGKLLTNAHC
GTGFAIAGRKILTNAHV
CGGALISPTHVLTTTMC
CGATLVTPEYALSAAHC
CGATLVTPEYALSAAHC
CGATLVTPEYALSAAHC
CGATLVTPEYALSAAHC
GSGFAIAGKKILTNAHV
CGGALISPTHVLTTATC
TKGINASSDLGVKAANI
KQGHIVTNYHVIRGASD
CFRQIYLTVLIRRYSRV
CGGSLIAPNSVLTAAHC
ATGFIVDKRRGIILTNR
SGSVISKSGHVLTRAGC
GSGFVIPGKMIITNAHV
CAASLLLGPYGSNAAHA
TGDPLIKENGRGDADDI
SSGFIIGGRRVLTNAHS
ATGFIVDKRRGIILTNR
CGGTLAAPNKVVTAAHC
SGFIISNDGYILTNNHV
DLTPDLVKKYNITSANN
GVAALVENQYIVSVAHN
AKGYVVTNNHVVDNATK
CSAALVHQQWLLTATSC
GVAALVGDQYIVSVAHN
CSAALVHQQWLLTATSC
LGSGVIVDRSGIIVTNN
DLTPDLVKKYNITSANN
GGGARCSLGFNVTAGDG
SGFVISADGYIVTNNHV
ADGYVLTNHHVVDGASE
DLTPDLVKKYNITSANN
AKGYVVTNNHVVDNATK
DLTPDLVKKYNITSANN
VHGYIVTNQHVIASASK
KDGYIVTNNHVVDDADT
GDHTLYSPQYVVTAKHV
GVAALVGDQYIVSVAHN
GKDKLLTNKHVVDATHG
GVIIDADKGYVVTNNHV
GKDTLLTNKHVVDATHG
GVAALVGDQYIVSVAHN
SACSVAARKLAYRAATS
WYTDLESDAVVITTLRG
MGGGRCSVGFSVTQGST
GVATLVGDQYIVSVAHN
DLTPDLVKKYNITSANN
LNSDVAGTAWAVDPATN
ALGGDFAGAWVRGAESG
GDHTLYSPQYVVTAKHV
GVAALVGDQYIVSVAHN
CGGVVVGERTVLTAAHC
GVAALVGDQYIVSVAHN
GVIIDAKKGYVITNAHV
AKGYVVTNNHVVDNATT
ATGVLIGKNTIITNTHV
GVAALVENQYIVSVAHN
GVAALVGDQYIVSVAHN
GSGVVVGENEILTNKHV
GVAALVGDQYIVSVAHN
FSVTKDDQEGFATAGHC
CGGSLLTPQIVLTAAHC
SGGALVDAAGNLIGINT
KKGYVVTNNHVIDGADT
LAIAVVSAGIGGVAATV
GDHTLYSPQYVVTAKHV
PFIGLIAGSITLTGGHG
WVTDPVSNKVVVTADRT
ATGFVVSQNKIITNYHV
ATGVFIGKNTVVTNHHI
QRGYIITNKHVINDADQ
CTAVMITKDIGLTASHC
AASVVGDSGGAVSVQHN
TAEFVTSNRVLMTAGHC
GVIIDARNGYVLTNHHV
SGGALVNLNGELIGINT
CGGSFLGGRYVLTAAHC
CGGSYLGGRYVLTAAHC
AAGLGLDPLLGLIAGSI
CGATVLNSRYILTAAHC
GVAALVGDQYIVSVAHN
AIATLVHPQYVNSVKHN
GVAALVGDQYIVSVAHN
AAVSLASQRYPLRVLSG
LAIAVVSAGIGGVAATV
SSGVVLTNNHVISGATD
SGFAIAEGGLILTNSHV
GSGAIVRADGVIITNHH
PSGVIVTNFHVIKDADE
GFVIDAEQGIVVTNNHV
CSATLIGPRTVLTAAHC
CGGSLIAPQWVLTAAHC
ADGTVVTNNHVVDGASS
CTAFLISPTRLLTAAHC
GSANFIKDNVLITAAHN
GKDTLLTNKHVVDATHG
GTGTMIGKDIVLTAAHN
EGGYIITSRHLVADADD
GFINDKNNGYIITNTHV
GVIIDAAKGYVLTNNHV
AKGYVVTNNHVVDNASV
GHQPIPVDVRVISATHC
GVIIDAAKGYVLTNNHV
PTAAVIGNSSFVTAAVN
CTATLISPHIALTAGHC
QRGYIITNKHVINDADQ
GVIINASKGYVLTNNHV
TGIFIYSAATVRQAFSD
CTATLIAPNLALTAGHC
EDGYVVTNNHVVDDGSA
LAEPLLDAVVNISTSQN
CTATLIAPNLALTAGHC
CSGALVDTQWVLTAASC
SGGPLINVEGEVIGINT
CPTFCCRLRAVKTASLC
NSGIILTNAHVVDGASK
SGGALIDSRGGLVGINT
YGASKMMSERILLDASK
GFINDKNNGYIITNTHV
CAPAVVKIDVVKTVKTS
TGFLISADGLALTAYHV
SGFIISNDGYILTNNHV
GRGYIVTNNHVISEAAN
CSGTLIGRRTVLTAAHC
CTGTLVSPNTVLTAAHC
PAGYIVTNNHVIQDADD
GFIIDAEKGYIVTNNHV
LGSGVIVDRSGIIVTNN
SGFIMSGDGYVLTNAHV
SGGALVDAEGNLLGINT
GSAVVIGDGVVITNCHV
AGGYAYLQKDVMTRAVA
VGLTCAILGGGISTASA
NSAYIVTNNHVIDGANE
LGGWLLLGGFNAIAWSA
ADGYVLTNHHVVDGASE
ADGYVLTNHHVVDGASE
GKDTLLTNKHVVDATHG
SGSIISSDGYVMTNNHV
CTGTMITPTWAITARHC
CTANHIEGKFWITARHC
CSKVIYVRGENFTATAT
CTANYIGGKFWTTAHHC
CSGVMISPSWALTARHC
AIGSPLGENLARTVTQG
FMAYSGSSYYMMTAGHC
CGGVAVGRTTVLTAAHC
CSAVLVDAEWLLTAASC
CSGVLVDTEWLLTAASC
FSVTKDDQEGFATAGHC
FNVTKGGEPYFITAGHC
SGVVYDDKGHVVTNAHV
GSGFVYAPEHVMTNAHV
CSIGFSVHGGFVTAGHC
GAGFLVSARRLLTCAHV
AGGALHAPVTPVTEGSH
FNVTDGTSDFILTAGHC
CSAALVHQQWLLTATSC
CSGALVDAQWVLTAASC
CTSTIISPTWILTAKHC
GGGARCSLGFNVTAGDG
ALGGDFAGAWVRGAESG
CSGVLVAAQWLATAASC
GGDAIYASSWRCSLGFN
CTATLISPRLVLTAGHC
GTGMIISGNRILTNAHV
GKGYVVTNNHVVDNANK
LGSGVIVDRSGIIVTNN
GFIIDAEKGYIVTNNHV
CSGVLITPEWVLTARHC
SGIAITNNHVVVGAGRL
SGIILNTQGYILTNEHV
EKGYIVTNYHVIEDAES
GTGFLIGNKRILTNAHV
DLDSQLAQGFGLDTQHG
GSANFIKDNVLITAAHN
SGGPLLNAAGQVVGVNT
SGGPVLDSAGRVVGVHG
SGFIISSDGLILTNAHV
PSGIVMTNAHVVSQADT
CGGTVVAPRWVLTAAHC
GSGVIINANKGYIVTNY
CGASFIGSRYVLTAAHC
CGASYIGNGYVLTAAHC
CGGTIINSRWVLTAAHS
CGATILDVDHVLTAAHC
GVIIDAINGYVITNNHV
AIGGIISSLIILMLVGN
GVIIDADKGYVVTNNHV
CTATLIAPNLALTAGHC
GVIINANKGYVLTNNHV
QRGYIITNKHVINDADQ
GSGVVVGENEILTNKHV
CGAVLLDTRWIVTAAHC
CGGFLITPEFVMTAAHC
CAGILIASQWVLTVAHC
AAGALIHDDWVLTAAHA
TGATLISDQWLLTTAKN
CGGTILNEFYILTAAHC
CGATLINDQWLLTAAHC
CGGTLIHPRFVLTAAHC
CAGSLLTNRWVVSAAHC
CGGALIDRSWVVSAAHC
CGGSLIAEDWVLTAAHC
CQGTILTTRLILSTANC
CQGTILTTRLILSTANC
ASGALINEYWVLTAAHV
CGGILLNSHWVLTAAHC
CGGVLIHTSWVLTAAHC
SGGPLICDGVLQGITSW
CGGVLVDKYWVLTAAHC
CGGSLLGSNWVLTAAHC
PGTMCWAAGWGRTGLKK
CGGALISNMWVLTAAHC
CGGFLIQDDFVLTAAHC
AAGALIHDDWVLTAAHA
AAGALIHDDWVLTAAHA
CGGSIIHPQWILTAAHC
CGGTLIRSNWVMTAAHC
CGGFLITRQFVLTAAHC
CGGFLVQDYFVLTAAHC
CGGSLIHPQWVLTAAHC
CGGTLIRSNWVMTAAHC
CGGVLISSCWVLSAAHC
CGGALIHPCWVLTAAHC
PGTMCWAAGWGRTGVKK
CGGSLISPNWVVTAAHC
CGGVLLDPNWVLTAAHC
CGGVLIDPSWVITAAHC
CGGSLINSQWVLTAAHC
CGGSLINDQWVVSAAHC
CGGSLIHEVWVLTAAHC
CGGSLISDQWVLSAAHC
CSGVLVHPQWVLSAAHC
CGGFLVQDYFVLTAAHC
CGGFLITRQFVLTAAHC
CGGSLITPDWVLTAGHC
TGATLISDQWLLTTAKN
CGGVLIHPQWVLTAAHC
CQGSLISDQWVLTAAHC
LGSTCLASGWGSITPTK
CGGSVITPLWIVTAAHC
CGGSLISPNWVVTAAHC
CGGSLISENWVVTAAHC
CGGFLITPEFVMTAAHC
SGLTCVTTGWGRISGVG
CGGFLVAKDIVMTAAHC
AAGALIHDDWVLTAAHA
EGGVCGYNEKGGDACQG
CSGALVNERTVVVAAHC
CGGALIADRWVITAAHC
CGAVLISPQWLLTAAHC
CGGFLVAKDIVMTAAHC
TGATLISDQWLLTTAKN
CGGSLIAEDWVLTAAHC
NVFEALSELIILTASHC
CGAVLIDKNWVLGAAHC
CAGSLIAPCWVLTAAHC
CSGVLVHPQWVLSAAHC
CGGVLVDRKWVLTAAHC
CGGFLITRQFVLTAAHC
CGGFLITPQFVMTAAHC
GGGALIDEYWVLTAAHV
AAGALIHDNWVLTAAHA
GGGALLGDRWILTAAHT
WNGVLIDSMLCLKAGSK
YSNSLLEALVPLVADHK
SGGPLVCEQNNRWYLAG
CGGSLVSNKWVVSAAHC
CGGVLIHTSWVLTAAHC
CGGTLIAPEWVLTAAHC
CGAVLLDARWIVTAAHC
CGGSLITPDWVLTAGHC
AEATLMTQKTGIVSGFG
CGGFLVARDIVMTAAHC
CAGVLLQEDFVLTTAKC
GSGALLSESWILTAAHV
CSGFLIRRNFVLTAAHC
CGGTLISNLWVLTAAHC
CGGFLIQEDFVLTAAHC
CGAVLIDKTWLLSAAHC
CGGVLLERNWVPTAAHC
EGMVCAGSSNGADTCQG
CGGTILNEFYILTAAHC
CGGFLITRQFVLTAAHC
CGGSIIGNQWILTAAHC
CGGSIIGRQWVLTAAHC
SGGPLICDGILQRTTSN
NVFEALSELIILTASHC
CGGSIIGNQWILTAAHC
AAGALIHDDWVLTAAHA
CGGYLISENWVVTAAHC
LGSTCLASGWGSITPTR
CGGSLLNSHWVLTAAHC
CSGFLIRRNFVMTAAHC
CGGSLINDQWVVSAAHC
CGGVLLDRNWVLTAAHC
CAGSLVHTCWVVSAAHC
CQGTILTTRLILSTANC
CGGSIIHPQWVLTAAHC
AEATLMTQKSGIVSGFG
GGGALIDEYWVLTAAHV
CGGSLINSQWVVSAAHC
CGGVLIDPSWVITAAHC
CGGVLLNPNWVLTAAHC
CGGTLIRSNWVMTAAHC
CGGSLLSRRWVLTAAHC
CGGFLVRDNFVLTAAHC
CGGFLISHLFVMTAAHC
CQGTILTTRLILSTANC
CGGSIITPLWIVTAAHC
CHAVCRRDGWKKKKKNT
CGGVLLNPNWVLTAAHC
CGGSLINSQWVVSAAHC
SWDRCWMSEWAYTHGHG
CGATLIAPKWLLTAAHC
GGGALLGDRWILTAAHT
CGGSLISPNWVVTAAHC
CQGTILTTRLILSTANC
CGATLIARNFVMSAVHC
CGGVLIDPQWVLTAAHC
CAGVLVDQNWVLTAAHC
CGGTLISPEWVLTAAHC
CGGSLVKEQWVLTARQC
CGGTLISNLWVLTAAHC
AAGALIHDDWVLTAAHA
CGGTILNEFYILTAAHC
CGGSLLSRRWVLTAAHC
CGGSILNEWWVLSASHC
CGGALISNMWVLTAAHC
CGGFLITPQFVMTAAHC
CGGSIITPEWIVTARHC
CGGSLVKEQWVLTARQC
TGATLISDQWLLTTAKN
CGGVLVGPQWVLTAAHC
CGATLLSSCWVLTAAHC
AGLGCEEMGFLRALAHS
CGGVLVDKYWVLTAAHC
CGGSLISENWVVTAAHC
CVGTLIDPQWVLTAAHC
NVFEALSELIILTASHC
CGGALIDRSWVVSAAHC
CVGVLIKASWVLAPSHC
AAGALIHDNWVLTAAHA
CGGSLIHEVWVLTAAHC
CGGVLIDPQWVLTAAHC
CGATLIAPKWLLTAAHC
CGGSILDPHWILTAAHC
CGGVLVHRKWVLTAAHC
CGASLISPDWLVSAAHC
CGGTILNEFYILTAAHC
CGGSLINDQWVVSAAHC
CGGSLIAPNWVVTAAHC
CAGALIAKNWVLTAAHC
CGGSVLAPYWVVTAAHC
CGGSVLAPYWVVTAAHC
GSGALLSESWILTAAHV
GSGALLSESWILTAAHV
CQGSLISDQWVLTAAHC
GSGALLSESWILTAAHV
CGGSLLGSNWVLTAAHC
ASGALINEYWVLTAAHV
CGGVLVHPKWVLTAAHC
CGGVLLSDQWVITAAHC
CGAFLISPRWVLTAAHC
GSGALLSESWILTAAHV
GSGALLSESWILTAAHV
GGGALLGDRWILTAAHT
ASGALINEYWVLTAAHV
CGGALVSEVVVLTAAHC
GGGALLGDRWILTAAHT
AGGALINEYWVLTAAHV
CGGTLIDAQWVLTAAHC
CGASVLAPHWVVTAAHC
GSGALLSESWILTAAHV
CGASLVSSDWLVSAAHC
CGGSLIKESWVITARQC
AGSTCLASGWGSITPTR
CGGVLLDANWVLTAAHC
CSGSLIHHHWILTAAHC
MWWRLVRDRWVLTAAHC
CSGTLVSPNHVLTAAHC
CSGTLVSPNHVLTAAHC
CSGTLVSPNHVLTAANC
CGASLIGERFLLTAAHC
CGASLIGERFLLTAAHC
CGASLIGSQWLVTSAHC
CGASLIGSQWLVTSAHC
CGGSLPSRRWVLTAAHC
CTGVLIHPLWVITAAHC
CSGALVNERTVVVAAHC
CGATLINNTWLVTAAHC
CAGILIASQWVLTVAHC
CGGSLVSNKWVVSAAHC
CGGSLIAPTWVLTAAHC
ASGALINEYWVLTAAHV
CGASVISREWLLSAAHC
CGATLISNTWLLTAAHC
PGGSRSSGAPGVGGNHN
CGGVLINNQWVLSVAHC
CKGTILSPYFILTAAHC
CSGVLINNQWVLSVAHC
CGASLISDQWILTAAHC
CRGSILTKSMVLTAAHC
CLGSLVSSEFVLTAAHC
CGGSLVNENWVVSAAHC
CSGTLINQEWVVTAAHC
CGGTLINQEWVLTAAHC
CGGTLINEEWVLTAAHC
CGGSLVSSEWVISTKQC
CGASLISDEWILTAAHC
GGASLISDYWALTAAHV
CGASLISSNYILTAAHC
CGGSLVNENWVVSAAHC
AGGALAVQDPKDGRVYA
CGGTLIERGWVMTAAHC
CDGTLINEEWVLTAAHC
CGGTLINQEWVLTAAHC
CGGSLIAENWVMTAAHC
CRGSIVSPSWVMTAAHC
CGGIIITNKWILTAAHC
CGGTLINPEWVVTAAHC
CGGSLVNAEWVVSAAHC
CGGTLINPEWVLSAAHC
CGGSLVNENWVVSAAHC
CGASLISDRWILTAAHC
CKGTILSQYFILTAAHC
CGGTLINQEWVLTAAHC
CGASLISDKWVLTAAHC
PGSSISSRSWISDASSC
CGGTLINQQWVLSAAHC
CGGSLVSKDWVVSAAHC
CGGSLVKENWVISTRQC
CGGSLVSDSWVVSAAHC
CGGSIISPKWIVTAAHC
CGGVLINNQWVLSVAHC
CGGSLINSQWVVSAAHC
CGGAYLGGCWVLTAAHC
CGGTLIRRGWVMTAAHC
SGARCLVSGWGNTLSSG
CGGSLINENWVVTAAHC
CGGTLINEEWVLTAAHC
CGGTLINQQWVLSAAHC
CGASLISDSWVLTAAHC
CSGTLINQEWVLTAAHC
CGASLGFPTMLISAAHC
CGGSLVNENWVVSAAHC
CGGTLISNQWVLTAAHC
CGGTLINQEWVLTAAHC
CGASLISNRWVLTAAHC
CGASLISDRWVLTAAHC
CGGTLIAPQWVMTAAHC
GSGALLSRTWVLTAAHV
CGGSLVNENWVVSAAHC
CGGSLINDQWIISAAHC
CGGSLVKEEWVISTRLC
GGGALLLDNWILTAAHV
CGGSLISSEWVVSAAHC
GGASLISDYWALTAAHV
CGGSLVNENWVVSAAHC
CGASIISDRWVLTAAHC
CGGTLINPEWVLSAAHC
GGGALLGDRWVLTAAHV
CGGVLINNQWVLSVAHC
CGGSLVKENWVISTRQC
GSGALLSSTWVLTAAHV
CGGSLISPYWVVTAAHC
CGGTLINPEWVLSAAHC
CGGSIISDQWILTATHC
CGGVFIGGCWILSAAHC
CGGALISNKWIVTAAHC
CGGSLINENWVVTAAHC
CGGTLINPEWVVTAAHC
CGGSLIRANRVMTAAHC
CGGIYIGGCWVLTAAHC
CGGVIYKPTWILTAAHC
CGGTLINEEWVLTAAHC
CGGTLVSHCHVLTAAHC
CGGSLLTDSWVMTAAHC
CGGSLVNENWVVSAAHC
CQGSIVTQNWILTAAHC
CGASLISNSWILTAAHC
CGLTLINQEWVLTAAHC
CGGAYLGGCWVLTAAHC
GGASLISDYWALTAAHV
CGGSLISSEWVVSAAHC
CGGTLISNQWVLTAAHC
CGGVIYKPTWILTAAHC
CGGSLVNENWVVSAAHC
CGGSLVKEQWVISTRQC
CGGSLVKEQWVISTQQC
CSGTLINEEWVLTAAHC
CGGTILTEHFILSAAHC
CSGTLINQEWVLTAAHC
CGGALLEGPWLITAAHC
CGGVLINDQWVLSVAHC
CGGTLINEEWVLTAAHC
CGGTLINQEWVLTAAHC
CGGTLIKENWVLTARQC
CGGTLVKEEWVLTARQC
CGGFLVADQWVMSAAHC
CGGTIISDKYVLTAAHC
CGGVLINNQWVLSVAHC
CGGSLINSQWVVSAAHC
CGGSILNPLWVITAAHC
CSGTLINQEWVLSAARC
CGGTLINQEYVLTAAHC
CGGTLINQEWVLTAAHC
CSGTLINQEWVVTAAHC
CGGTLINQDWVVTAAHC
GGGALISDSWVLTAAHN
GGGALISDSWVLTAAHN
GGGALISDSWVLTAAHN
GGGALLGDRWVLTAAHV
CGGTLIDPQWVVTAAHC
CGGSLISNLWVVSAAHC
CGGSLVNENWVVSAAHC
CTGSLVSTRAVLTAGHC
CMGAVVSEYFVLTAAHC
CMGAVVSEYFVLTAAHC
CMGAVVSEYFVLTAAHC
GQGYIVTNYHVIGNALS
SGFVISEDGYVVTNNHV
SGFVISEDGYVVTNNHV
DKGYAVTNNHVVENANK
DKAYAVTNNHVVENANK
KNGYIVTNSHVVDRANK
TGFLVSPDGYIVTNNHV
TGFIVSEDGYVVTNHHV
SGFIIEPNGLIVTNYHV
SGFIIAPNGLIVTNYHV
CGGSLIHEVWVLTAAHC
CGGTLIMGWGRLGTREP
CAGALIKENWVLTAAHC
CTGWMIGPKTVATAGHC
TGATLISEQWLLTTAKN
SGFIVSEDGLIVTNAHV
GKAYIITNNHVVEGASS
CGGVLVHPQWVLTAAHC
CGGVLLNPNWVLTAAHC
CGGVLLNPNWVLTAAHC
NNSANDKKMYFLTANHC
CGGTLISPEWVLTAAHC
FNVSVNGVAHALTAGHC
CTLAFPVYGGFLTAGHC
SGFVWDKLGHIVTNYHV
SGGPLVSGGRLVGVVSW
CGGALYTQQIVLTAAHC
CAGTLINKEWVLTAAHC
TGFFISKQGHLVTNHHV
SGLIYTEYGHIITNSHV
AYGLSLTDRWNDLAGGV
VGSRLRHPDYVSNGHHN
KLGIILTNRHVVGAGPF
GFVVDAERGYILTNRHV
GGPTYSADGTVIGVTSF
CGGSLLNANTVLTAAHC
CGGSLLNANTVLTAAHC
CGASLISDRWVLTAAHC
CGASLISDRWVLTAAHC
CGGVLIHPLWVLTAAHC
CFGDSGSPLVCNGLIHG
CGGILVRKDFVLTAAHC
PGQTCSVAGWGQTAPLG
CGAAIINARWLVSAAHC
CGAAIINARWLVSAAHC
CGGTLVTATWVLTAGHC
CGGSLISEQWVVSAGHC
CGGSLISEQWVVSAAHC
KFGSGYVSGWGRVFHKG
CGASLISDRWVLTAAHC
SGGPLVCNRTLYGIVSW
VIFDDLSQRWVVQGLVS
VLQNCWVSGWNPTSATG
CGGVLVHPQWVLTAAHC
CGATLINATWLVSAAHC
CGGSILNKWWILTAAHC
CGGFLLRARWVVSAAHC
CGGSILDPHWVLTAAHC
CGGALIADRWVITAAHC
CAGSLLTSRWVITAAHC
CSGALVNERTVVVAAHC
CGGILVRKDFVLTAAHC
CGGFLIRDDFVLTAAHC
CGGFLIQDDFVLTAAHC
CGGSVITPLWIITAAHC
CGATLISNTWLVTAAHC
CGATVVGDRWLLSAAHC
DGKVCWTSGWGATEDGG
CGASLISNTWLLTAAHC
CSGALVNERTVVVAAHC
TGATLINEQWLLTTAKN
CGGALIDPSWVVTAAHC
CGATLISNTWLVTAAHC
CGGSLVSERLILTAAHC
CGGSILNEYWVLSAAHC
CGGAIINPVWILTAAHC
CGASVISREWLLSAAHC
CGGSLLSRRWVLSAAHC
CGGSIVSPQWVITAAHC
CGGILVHRQWVLTAAHC
CGGFLIQDDFVLTAAHC
CGGTLISPEWVLTAAHC
CGGSLIHPQWVLTAAHC
CGGALLSGQWVITAAHC
CGGTLIHPQWVLTAAHC
CGGVLVAEQWVLSAAHC
CGGSLISEDWVVTAAHC
CGGALIADRWVITAAHC
CGGSLLNSRWVLTAAHC
CGGSLIANSWVLTAAHC
CGASLISPHWVLSAAHC
CGGSLIANSWVLTAAHC
CGGTLIRQNWVMTAAHC
CGGSLIANSWVLTAAHC
CGGSLIANSWVLTAAHC
CGGSLIANSWVLTAAHC
CGATLISNTWLVTAAHC
CGGIYIGGCWILTAAHC
CGGTLIHPSFVLTAAHC
TGATLINEQWLLTTAKN
CGGVLVHPQWVLTAAHC
GSGALLSASWILTAAHV
CSGALVNERTVVVAAHC
TGATLINEQWLLTTAKN
CGGSLIHPQWVLTAAHC
CGGSLIHPQWVLTAAHC
CGGSILNKWWILTAAHC
TGATLINEQWLLTTAKN
AFGCILSEFWVLSIASA
CGGILISSCWILSAAHC
CGGSLISEQWVVSAGHC
CGGALIHARFVMTAASC
CGASLISSRWLLSAAHC
CGGSLIHPQWVLTAAHC
CGGILVHRQWVLTAAHC
CGGSLIHPQWVLTAAHC
CGGVLVHPKWVLTAAHC
CGGVLVAEQWVLSAAHC
CGGTLVRERWVLTAAHC
CGGTLIDAQWVLTAAHC
CAGILGDRQDACEGDSG
CTGSLVSTRVVLTAGHC
CSGALVAPSVVLTVTSC
PSGVVVAPEYMPSCASS
NTLFLLVGDHDYTTGTD
DLITDPNEYVVKVGAHE
CFSTVISDHAVITTANC
GSGFIIEGHLIITNAHN
SGGPLVSGGVLVGVVSW
CDGQLYGIALGSINCSS
CGGAIVSPNAVVTAASC
CGGSILSDSFVLTSARC
CGGAILSSTFVVTAASC
CAGVIISEHALVTSAQC
DGNLRHVNLPVITNAVC
CGASILDNNNVLTAAHC
CGGSIISDSWVLTAAHC
CAGSILNQNWVVTAAHC
CGGSLLSHNFVLTAAHC
CGGSIISSNYILTAAHC
CGGSILSEKFIMTAAHC
CGGSILSNKFILTAAHC
CGGSLLSERWVLTAGHC
CGGAILNERWVLTAAHC
CGGVLISSRHILTAGHC
CGGSLISSRTVLTAAHC
CGGSLIHLRAVLTAAHC
CGGTIITPQHIVTAAHC
LGMSLASSGGTLHTGSQ
AGFSYRNTGGILADADH
CTVGDATNRWRIRVGST
CTVGDATNRWRIRVGST
CTVGDATNRWRIRVGST
CGASVMDKDTIITAAHC
CGASVMDKDTIITAAHC
CGGTLITAKHVLTAAHC
CTGTIVSTRHILFATHC
CSGTLINHCMFAYDILV
TIRYFIITGWGATNASE
GNGAIVAQRYILTSASA
DCQRDILPVFIITAQHI
CSANIISERFLLTAAHC
CMGALIWDSVVITSAQC
CGGSYIGQNIVLAGAHC
CRGTLITSKAVLTSAKC
CAGTLISKRYVLTTAFC
CGGTILNPLHVLTAASC
CGGTLIDDYLVLTAARC
CEGALIDERFVLAAAHC
CHVTLISEWYAVGPAHC
CGGVILNENHVLTAARC
CGGVLVSRTHVLTSATC
RAGALITLNYVITPASS
FQGLLIHSKYVLTTVFV
CAGNLDGAGGTCVGDSG
CNGTLVAKQFVLTTASC
STGYDAASDAIIADTVN
CDGTLVSKDWVLTTESC
CGASIITYTHVFTAAHC
LGGSIISPYHILTAAHG
CGATVVDNYWLLTAAHC
GTGTLISPWHIVTAAHL
CGGSLIDPNFVLTAAHC
CGASILDRTHLITAAHC
CGGSIISDSWVLTAAHC
CGGSIISDSWVLTAAHC
WMAFLHTPTYFLCAGSL
CGGTIISPNIILTAAHC
CGGSLLTPDLVITAAHC
CSGVLVSSRAVLTAAHC
CGGSIIAPKWILTAAHC
CGAVIISKRYVMTAAHC
CGAVIISKRYVMTAAHC
CAANILSSRYVLSAAHC
CGGTILNNRAILTAAHC
FGKPSNGTRFVLTAAHC
CGGSLINKRYVLTAAHC
CGASLLSSTSALSASHC
CGASLLNALNGLSAGHC
CDASLLSSNSGLSASHC
CGGSIINDRWVVCAAHC
SGGPLYYGNVTVGVVSW
CSGALISDQYVITAAKC
CGGTLITRRHVLTGAHC
SGGSLITRRHVLTTGHT
CGASFIGQRWLLTAAHC
CGASFIGQRWLLTAAHC
CGASFIGQRWLLTAAHC
CGASFIGHRWLLTAAHC
CGASFIGQRWLLTAAHC
CGASFIGQRWLLTAAHC
AGLSSYAAGWGKTETAS
AGLSSYAAGWGKTETAS
CGGSILSKDYVVTAASC
CGGSILTANFVITAAQC
CGGSIVARNFVLTAAQC
CGGSIIDPNYVLTAAQC
CGGSILTVNFILTAGQC
CGGAILSQWFVLTAAHC
CAGSILSSTFVVTAAQC
CGAAIVASSYLLTAAQC
CGGSILSRSFVLTSASC
CGGAILASTFVVTAASC
CGGAILSEWFVLTAVQC
CGGSILSKDYVLTAASC
CGGSILRESFVVTAAQC
CGGSILNDRWILTAAHC
CGGSVVAPNLVVTAAHC
CGGTLIAPNIVLSAAHC
CGGTIISDRWIITAAHC
CGGTLVSHYWIITAAHC
CGAAIYSEDIVITAAHC
CGGSLIDSETVLTAAHC
CGGSVYSSNIIVTAAHC
CGGSIIANDWVLTAEHC
CGGSLIGNQWVLTAAHC
CGGSIIGNTWVLTAAHC
CGGSIIAHDWVLTAEHC
CGGSIYSHDIVITAAHC
CGGSIIANTWVLTAAHC
CAGSLISREWVLTSANC
CGGTIITERHVLTAAHC
CGGTVITRWHVVTAAHC
CGGTIITERHVLTAAHC
CGGTIITERHVLTAAHC
CGGVLISGKYVLTAGHC
CGASLLTNTRSVTAAHC
CGGSIIGNEWVLTAAHC
CGGSIISDTWVLTAAHC
CAGSLLDEVTIVTAAHC
CAGVLISDQWVLTASHC
CGGSLITSEFVLTAAHC
CRGSLISSSIVISAAHC
CGGSLITDTRLGEYERT
CSGSLINDLYVLTAAHC
VLGARLGSSTLLTNDCG
CGGSLISSLRFGRYSGI
CGGSLRISRHVLTAAHC
CTVGVLAGQDVCEGDSG
CGGSVINERYILTAAHC
CGGALINARYILTAAHC
CGGSLLNSRWVLTAAHC
CGGSLLNNRWVLTAAHC
CGGTLINKRYVLTAAHC
CGASLISSRFLLTAAHC
CGGSIVHRYLVLTAAHC
CGASIITYTHVFTAAHC
CGGSLINERYVVTAAHC
CGGALISRTYVITAAHC
CGGSLIESRWVLTAAHC
CGAVLITRYHVLTAAHC
CGGSIIGPRWILTALHC
CGGSILDRNTILTAAHC
CSGAIISSRYVLTAAHC
GTSVLVGDQDISTGSDT
CGGSIIDENTILTAAHC
CGGSIIDESTILTASHC
CGGAVIDENTVLTAAHC
CGASIINAKHALSAAHC
CGGLLIDYQFVITSADC
CGGSVLSSKWVLTAAHC
CGGSVLNSKWVLTAAHC
CGGSVLNSKWILTAAHC
CGGSVLTRNFILTAAHC
CGGSVLTRNFILTAAHC
CGAVLITRYHVLTAAHC
CGGSLIWENFILTAAHC
CSGSIVGDRWILTAEHC
CGATLISEQWVMTAAHC
CGGSLINDRYIVTAAHC
CGGALINARYILTAAHC
ESGTYVLAGIVSWGIGC
GGGSLIHPKFVLTAAHT
CGGSLLNNRWVLTAAHC
CGGSLINDRYIVTAAHC
CSGTLIAPSYVLTSASC
CGGSIISHSWVLTAAHC
CGGNIIDKHTILTGTAH
CGGSLIHPNLVLTGAHC
CGGTLVTSRCILTAAHC
CNGALIDPKAILTTAHC
GGGSLIAPNVVLTAAHI
CGGSLIHRQVVLTGAHC
CGATIVTNSYALTAAHC
CGGSLITLRFVLTAAHC
CGGSLVWENYILTAAHC
CGGSLIWENYILTAAHC
GACTLAKEDIPIERTIG
CGGTLINERYVLTAAHC
CGGSLISDRHILTAAHC
CGGSVLNQFHVLTAAEC
CGGSILSNFWVLTAAHC
CSGSLIAENFILTAAHC
CGGSLISRRHVVTAGHC
CGGVLVSRRFVATAAHC
CGGALISNRWVVTAAHC
CGGVLITNEYVITAAHC
CGGSILDETTILTASNC
CGGSLITWKFVLTAAHC
CGGSIISPDWILTAAHC
CGGAVLTDSWILTAAHC
CSGSIINQRWILTAAHC
CGGSLIAEKFVLTAGHC
CGASIISSVWALTAAHC
CGASVVDASLAITAAHC
CGASVISSNWALSAAHC
CGGSIIGRRWILTAAHC
CGATLISRRASITAAHC
CGASIVNDRWLLTAGHC
CGGSLIGTKYILTAAHC
CSGTLIHPSYVLTARHC
CGSTILTERHLVTAAHC
CGSTIIGERHLVTAAHC
CGGSILTERLVVTAAHC
CGGTLVHSKVVITIAHC
CTASIVSPRWALASYTC
CGGSILDENTILTASHC
CGGSLIWENYILTAAHC
CVGSLVAPNVALTVAHC
CGGSVIAPNVVLTAAHC
CGGALIDRAAVLTTASC
CGGSLIHPSVVLTAAHC
CGGSLIHPSVILTAAHC
GGSPLVCPIPGVANGYY
CGATIITNYHAVTAAHC
CGATIISDYHSITAAHC
CGGAVLNQQWVITAASC
CGGSLIRENFILTAAHC
CGGSLIWENFILTAAHC
CAGSLITPEYVLTAAHC
CGGSIIDENTILTAAHC
CGGSIIDEDTILTSGHC
CGGSILDENTILTASHC
CGGALLNRKFVLSAAHC
CGESIIDSQWILTAAHC
CSGSLIASRFVLSAAHC
CGGALISERYVITAAHC
CAGVLIKTTWILTTAQC
CGGTFVSDQWILTAGHC
CGGTVVNRRWILTAAAC
CQATLISDLYLISAAHC
CGGSLIEAQWVLTAAHC
CGGSIIHQQWVLSAGHC
CGGSLVSNRYVLTAAHC
CGGSLITLKFVLTAAHC
CGGAILNTNTILTAAHC
CGGSLIDSIHILTAAHC
CGGSIIGPRWIVTSRHC
CGGSILNSKWILTAAHC
CGGSILSSKWILTAAHC
CGGSVLSGKWILTAAHC
CGGSLIWENYVLTAAHC
CAGSLISANYVLTAASC
CAGSLVSANFILTAARC
CGATIITNNFLLTAAHC
CGGSLISLNYVLTAANC
CAGVLIADQWVLTASHC
CGGSILSELWAMTAAHC
CMGTVVNRQHVLTAASC
CGGSLIESRWVLTAAHC
CGGSLLNEEWVLTAGHC
CGGTLVSSRWILTAAHC
CGGSLITASRVLTASHC
GNGAILSPNWVLTSASA
CSGVLISPRFVLTAAVC
CAGALISRRFVLTAAAC
CSGVLISRRHVLTAAVC
CGGVLVSELFVLTAASC
CGGTLISQRHILTSANC
CGGSVLTRNFILTAAHC
CGGSVLTNTFILTAAHC
CGGSVLTNNYILTAAHC
CGGSVLTNNFILTAAHC
CGGSVLTNNYVLTAAHC
CGGVMVHERFFLTAAHC
CGGSILNDRWILTAAHC
SGGPLICRGIQAGVISW
CGGSILDQNTILTASHC
CGGSLINDRYILTAAHC
CGGAIINQNTILTAAHC
CGGSLIWNNFIITAAHC
CGGSLIWENFILTAAHC
CGGSLIWENFILTAAHC
CGGSLINNRYVLTAAHC
CGGSLITPRHVLTAAHC
CGGTHLGDGWILTAAHC
CGGSIIAARWILTAAHC
CGGSIIADRWILTAAHC
CGCTLINELFVLTASHC
CGGSIIGDRHVLTAAHC
CGGMLINDRYVLTAAHC
CGASVVSRNFLVTAAHC
CGGSLINDRYVLTAAHC
CGGSLISDRHVLTAAHC
CGGSLLSDRYVITAAHC
CGGSLISEYYVLTAAHC
CAGTIINVRYVLTAAHC
CGGTLISDQHILTAAHC
CGGSLISDRFILTAAHC
CSGALISDRYVLIAAHC
CGGSIIDEDTILTSGHC
CGGVLINDRYVLTASHC
CGGSLINRRYVLTAAHC
CGGVLITDRHVLTAAHC
SSGVIGHPGYDLFDVRN
CGGSIVNEYYVVTAAHC
CGGAVINDNWIATAGHC
GIGSVCCSRAVSSAGQT
CGGSLITKRHVLTAAHC
CGAALIGTQWVLTAAHC
CGGTLISDRFVLTAAHC
CGGSIVHRYLVLTAAHC
GGGTLIHPRFVVTAAHI
CGATIITYWHVFTAAHC
CGASIITYTHVFTAAHC
SKGVLIDRQHVLTTVSS
CGGALLNQSVVVTAAHC
CGGSIIGPRWIISATHC
CGGSLIAAKYVLTAAHC
CGGTLITMGHVMTAAHC
CGASLVSKRFVLSAAHC
CGGTLINKRYVLTAAHC
ASHCVYTKSGVLSVSRV
CGGSLLNDRWVLTAAHC
CGASVISSNYALSAAHC
CGGTLIDNLYIITAAHC
CGGSIISQHFVLSAAHC
CGGTIIDRQWVLTAAHC
CSGALVDEKHVVTVAQC
CGGSVLTANYVLTAAHC
CGGTVLTPNFILTAAHC
CGGSIYNEHWIISAAHC
CGGSLISDRYVLTAARC
CGSTIVHRYLVITAAHC
CGGALISDRYVLTAAHC
CGGVLIHNQYVLTAAHC
CGGSLINDRYIVTAAHC
CGATIITNSHSLTAAHC
CQATLITRRYVLTAAQC
CGGTLLNRKFVLSAAHC
GSGALIDNLHVLTAAHK
CGGSVLTRNFILTAAHC
CGGSLINDRYIVTAAHC
CGGTLVSQRYILTAASC
CGASVMDKDTIITAAHC
CGATVIDDFWLVTAAHC
RGGKVVATGWGATMAGT
VRISIIHPNYNAGNIAN
SMQFVMHPDFEISTVQN
PSGDDLADGTLLTVSGW
SAVVMFTSNPIMTQADC
CGGSLLTPDLVITAAHC
CTGSLVSTRAVLTAGHC
CGGSLISMDWVMTAAHC
CGGSILTTTFILSAAHC
CGGSLIGPKTILTAAHC
CGATIISSRYVITAAHC
CGGSLIRANYILTAAHC
CGGSIIAPRWVLTAAHC
CGGSIATRNKIITAAHC
CSGSILNSRWIITAQHC
CGGTLIGNQWVLTAAHC
CGGSLISKRYVLTAAHC
CGGSLISKRYVLTAAHC
CGGSLVADDMFLTAAHC
CGATLICSKFVLTAAHC
GTGTLVSPWHIVTAAHL
CGGSLINNRYVLTAAHC
CGGSLINNRYVLTAAHC
CGGSLINNRYVLTAAHC
CGGSLINNRYVLTAAHC
CGGSLINNRYVLTAAHC
CGGSLINSRYVLTAAHC
CGGSLINNRYVLTAAHC
CGGSLITRRHVLTGAHC
CGGSIINDRWVVCAAHC
CGGSIINDRWVVCAAHC
CGGSIYSHDIVITAAHC
CGGSLITSEFVLTAAHC
CGGSLITDKLVLTAAHC
CGGSLLTDRHVLTVSHC
CGGALLRNDLIITAAHC
CTGSLVSTRAVLTAGHC
CGGSIINDHWVVCAAHC
CGGCILDAVTIATAAHC
CGGTLVNHRFILTAAHC
CGGSLLTPDLVITAAHC
CGASIYNENWAICAGHC
CGASIYNENWAICAGHC
CGASIYNENWAICAGHC
CGASIYNENYAITAGHC
CGASIYSEHTIITAGHC
CGGSLIHPSIVLTAAHC
CGASLLDKDHALTAAHC
CGGSILDETTVITAGHC
CGASIYDEKTAITAAHC
CGGSVMDKDTIITAAHC
FGGALVDKKWILTAAHC
CGGTLLGDQWVLTAAHC
CGGALVDKKWILTAAHC
CGGTLLGDQWVLTAAHC
CGASIIGKRWLLTAAHC
CGGSLVRANRVLTAAHC
CGAIILDETWVLTAASC
CGGSIIGHTWVITAAHC
CGGAMISERYILTAAHC
CGGALIAPNVVLTAAHC
CGGSLLSDQWVLTAGHC
GGGTLITPSVVISAAHC
CTGSLVSTRAVLTAGHC
CAGYREGGKDACKGDSG
CAGNLAGGTDSCQGDSG
CGGSLIHPQWVLTAAHC
CAGHLVGGVDSCQGDSG
CGGSIINEKWVVTAAHC
CGGVLVRQDIVLTAAHC
CGGVLVHSQWVLTAAHC
CGGSLIKESWILTARQC
CGASLISPHWVLSAAHC
CGGSLISPCWVLSATHC
CGGSLIHPQWVLTAAHC
CGGSLIHPQWVLTAAHC
AGGALIDEQWVLTAAHV
GGGALLGDRWILTAAHT
CGASLVSRDWLVSAAHC
CGGVLVHPQWVLTAAHC
CGGVLVDPKWVLTAAHC
CGGVLVAPQWVLTAAHC
CGGVLVDPQWVLTAAHC
CGGAIIGNQWILTAAHC
CAGSLVHTCWVVSAAHC
CRGALISDQWVLTAAHC
CGGTLIRQNWVMTAAHC
CGGSLIKESWILTARQC
KFGSGYVSGWGRVFNKG
ATGVLIGKNTVLTNRHI
VSSVLLTTRMVLADFDV
SSGFIIGGRRVLTNAHS
SGVVWDDSGHIVTNYHV
SGFVWDKLGHIVTNYHV
SSGFIIGGHRVLTNAHS
CASSLIMPRVLVSAGHC
KEAYIVTNNHVINGASK
DYAYLVTNTHVINGAKK
FSVRQGSTPGFVTAGHC
AATNASGQPGFVTAGHC
CTANYIGGKFWTTAHHC
CSIGFSVHGGFVTAGHC
CGGVAVEGNKVLTVAHC
GVAALVGDQYIVSVAHN
GTGWLISADHVLTAYHC
GDHTLYSPQYVVTAKHV
ASGVLIGKNTIITNYHV
GVAALVGDQYIVSVAHN
ATASVVGKNKIITNYHI
GVAALVGDQYIVSVAHN
GTGFVVGNHTIITNKHV
ATGFVIGKNTIITNKHV
SLFYVVTNSHVVDKATE
SGVIMSDKGYILTNKHV
EKGYILTNNHVINNADK
GKGYVVTNNHVVDNANK
SGFIIEPNGLIVTNYHV
NNGYIITNTHVVGGASI
GTGFVFADRRVMTNAHV
CGGSMISSRHVLTAAHC
AGFLIGDGRQVATAGHV
GQAYIVTNNHVVAGANR
CSASLIKRGVVVTAAHC
GSGVLLDPHSVITNAHV
PAGYILTNYHVVDGAQR
TGFLIDTGGHIVTNAHV
SGFILESDGYIITNAHV
SGSIIDAEGYILTNHHV
SGVIVSQNGYILTNNHV
GVIVDADKGYILTNHHV
CTATLISPRLVLTAGHC
CTATIIAPQYILTAKHC
GVIINASKGYVLTNNHV
SGFVIDPAGYVVTNNHV
AGGLVVTNNHVIDGADD
SGFIISPDGYVLTNNHV
SKGYVLTNNHVIDGADK
SKGYVLTNNHVIDEADK
SGFIISPDGYVLTNNHV
SGFVISEDGYVVTNNHV
TGIVIDPNGVVLTNNHV
TGFIISESGDVLTNEHV
SGIIWDNKGHVVTNFHV
SGIIWDNKGHVVTNFHV
TGIVLTADGQVLTSHHV
SGVVLSSDGLILTNNHV
SGVVIDGAGYIVTNNHV
SGIIWDNKGHVVTNFHV
GVIVDARRGYILTNNHV
EAGHVVTNYHVVEGASG
SGFIIRPNGLILTNAHV
SGFIMSADGYIITNHHV
SGVIVSSEGYILTNQHV
SGFILSPDGYVMTNAHV
SGVIVSSEGYILTNQHV
SGFILSPDGYVMTNAHV
SGFIVGADGIILTTAYV
SGVIISKDGYIVTNNHV
GKAYIITNNHVVEGASK
SGVIMSKDGYILTNMHV
EKGYVLTNNHVIDNADK
CTATLISPRLVLTAGHC
KSGIIVTNYHVIKDAQH
CGGALYAQDIVLTAAHC
CGGALYAQDIVLTAAHC
CTAGYLGDNIWLTAHHC
CGGSIVNDRFILTAAHC
ERGYIITNKHVINDADQ
AKGYILTNNHVISQADK
SGVIMSDKGYILTNYHV
SGAIIDARGYVLTNTHV
TGFVFDKEGHIVTNNHV
KEAYIVTNNHVINGASK
ATGFVIGKNTIITNKHV
NNGYIITNTHVVGGASI
SGFIITPNGLIVTNYHV
CTGTVLGGQYILLAGHC
SGVIMSDKGYIITNYHV
GSGQLIGEDSVLTAAHC
SGFVIDKEGYILTNYHV
GTGMIISGNRILTNAHV
SGFFIDSRGYFITNYHV
GSGFVIAPDRVMTNAHV
CTATLISPHIALTAGHC
SGVIMSDKGYILTNKHV
SGFIISSDGFILTNAHV
TGIVIDPNGVVLTNNHV
SGFITRSDGLIFTNAHV
VVLDVAGESWVLTNRHV
ATGFLVGPGVIMTNHHV
GQAYIVTNNHVVAGANR
PDSTPDAPAYVVTSGHC
DAAYIVTNNHVVSGSSA
GSAWMYGPNIAVTAGHC
GTGFVFADRRVMTNAHV
GSAYIVTNNHVVDGASE
KEAYIVTNNHVINGASK
GTGFVVGNHTIITNKHV
SGVIVSEKGYIITNYHV
TGFFISGEGQVLTAYHV
ATGFVIGKNTIITNKHV
GTGFVVGNHTIITNKHV
GKDTLLTNKHVVDATHG
ATGFVIGKNTIITNKHV
GKDTLLTNKHIVDATHG
GQAYIVTNNHVVAGANR
GSGFFLTDSFIITNRHV
NSAYIVTNNHVIDGANE
ATGFVVGKNTILTNRHV
NSAYIVTNNHVIDGANE
CSGALISPTEILTARHC
GSGFVVDATHVMTNAHV
GQAYIVTNNHVVAGANR
SGSIIDESGLVLTNAHV
SGVVIDGRGYIVTNNHV
SGVIISTDGYIITNNHV
AKGYILTNNHVIENADK
SGFIISRDGYVLTNAHV
SGVIVDGRGYIVTNNHV
GSGFIFGDGLVMTNAHV
SGFFISADGYILTNNHV
TGFVVEDGLHAITNAHV
SGVIVSEKGYIITNYHV
SGVIITDDGEIITNNHV
NSAYIVTNNHVIDGANE
ATGFVIGKNTIITNKHV
GTGFVVGNHTIITNKHV
ATGFVIGKNTIITNKHV
GTGFVVGNHTIITNKHV
GTGFVVGNHTIITNKHV
NSAYIVTNNHVIDGANE
GKDTLLTNKHVVDATHG
GVIINANKGYIVTNYHV
SGVIVSEKGYIITNYHV
SGFILSGDGTVVTNAHV
FNVVKGGQPYFITAGHC
GSGFVYAGQHVMTNAHV
GTGFVFGNRRVMTNAHV
TGFVFDKQGHIVTNNHV
SSGEIITNNHVISGASE
TGFVLDGRGHILTNNHV
FSVTKGNQQGFATAGHC
SGVIVSEKGYIITNYHV
TGFVVSANGHVVTNNHV
WLAGVGDRRFVITAGHC
PSHVSDRAEFVLTAAHF
ATGFVIGKNTIITNKHV
GTGFVVGNHTIITNKHV
GSGFFVGPRDILTNNHV
GTGFVVGNHTIITNKHV
EKGYVLTNNHVIDSADK
SGFIISKDGYILTNHHV
AQGDIVTNNHVVDGASD
GVIIDGERRLVLTNAHV
SGFILSADGYIVTNNHV
GTGFFVGPSQVVTNYHV
SGIILNTQGYILTNEHV
SGFFVHEKGYIVTNYHV
KGGTIVTNYHVIKNAKD
SGIILSTDGLILTNNHV
SGFIISDQGFIITNNHV
SGFIINREGYIVTNDHV
GTGFLIGNKRILTNAHV
QRGYIITNKHVINDADQ
CGATILDVDHVLTAAHC
CGASFIGSRYVLTAAHC
CGASYIGNGYVLTAAHC
CGGTIINSRWILTAAHC
CGGTVVAPRWVLTAAHC
CSGILIAAKYVLTAGHC
CGGSLVGKDLVLTASHC
CTGTLVAPDVVLTAGHC
SGVVIDDQGLVLTNAHV
SGVIFDAEGLLLTNAHV
ANGLIFTNEHVVRGADR
SGVVIDPDGLVLTNAHV
TGVVIDPRGYVITNYHV
SGVLISPDGYALTNFHV
KAGHIVTNNHVIQNADV
SGTIIESSGYVLTNDHV
SGVIVREDGYILTNNHV
SGVIFSAEGLVLTNAHV
SGVLIDQNGLVLTNAHV
SGVIISNDGYIITNNHV
EKGYVITNNHVIKDAEK
NKGYIITNNHVVHGADK
SGFFISADGYILTNNHV
SGFFISADGYILTNNHV
GVIIDAQKGYVLTNHHV
SGFIVHPDGYIITNNHV
AGGLVVTNNHVIDGADD
SGFILSEDGQLLTNAHV
ADGSILTNAHVVDGADT
SGVIMSDKGYILTNKHV
EKGYILTNNHVINNADK
SGVIVGRNGLVVTNNHV
SGFFISEDGYLVTNNHV
SGFFISADGYIVTNNHV
TGIVIDPNGVVLTNNHV
GVIVDAERGYVLTANHV
SLFYVVTNSHVVDKATE
SGIVLSADGYVLTNTHV
SGFIVSDDGYILTNNHV
EKGYVVTNSHVVDNADK
AKGYVLTNNHVINNADK
SGVIMNEKGYILTNKHV
SAFFISKDGYLLTNHHV
SGVIVRADGYILTNNHV
LRGLIVTNYHVIVDADE
ARGLIVTNYHVIKDANE
SGFFISSDGYLVTNNHV
QKGLIVTNYHVIVDADD
CGATVINENWVLTAAHC
CGAVVIASNWVVTAAHC
GKGYIVTNHHVIDGADK
CGGVVIASQVVLTAAHC
TGVIVSPEGYILTNSHV
CTGALISKRLILTAAHC
CTGSLLPNNIVLTAAHC
CTASAISPRLILTAGHC
CTGSIIAENYVLTAAHC
TGFIIREDGLIVTNNHV
CGGSLIKKNWVLTAAHC
CSGTLIAPQLVLTAAHC
CSGTLIAPNLVLTAGHC
CTGTLITKDLILTAAHC
CSGTALNHLAVLTAAHC
CTGTLVANNKVLTAAHC
CTGTLISKNLVLTAAHC
CTGIPLSRQLILTAAHC
CTGTLIAPQTVLTAGHC
CGGSLIASRWVLTAAHC
CSGTLIAKNLVLTAAHC
CTGAFITEDIVLTAAHC
CTGSLLKNNMVLTAGHC
SGFFITADGYAVTNNHV
SGFIIDPAGVVVTNNHV
AAGHVVTNNHVIQNASQ
SGVMVDASGLVVTNNHV
SGFFISADGYAVTNNHV
CSGTLIAPDLVLSAAHC
CTGTLVSPTTVLTARHC
SGSIISEDGYVMTNNHV
CTGTLVADQWVLTARHC
CTGTVVASQWVLTAQHC
DQAYIVTNNHVVAGANR
TGFIVSSDGYVVTNNHV
CGGALYTKQIVLTAAHC
CGGTLVAPNKVLTAAHC
CGGVVIARSTVLTAAHC
CGGTLVSATKVVTAAHC
SGFIISKDGYILTNAHV
SGVIVSPEGYILTNHHV
GVIIDAKKGYIVTNAHV
SGVVFNDNGDIVTNAHV
GVIINASKGYVLTNNHV
CTATLIAPNLALTAGHC
DKGYVVTNNHVVDNATV
SGVVFNDNGDIVTNAHV
QRGYIITNKHVINDADQ
SGFIISKDGYILTNHHV
GVIIDARNGYVLTNHHV
CGGSIVNDRFILTAAHC
CGASYIGNGYVLTAAHC
CGGTMVTDQWVMTAAHC
GVIIDAQKGHIVTNYHV
SGFIISPDGYVLTNNHV
SGFIIDTSGVVVTNNHV
SGVIVDASGLVVTNVHV
SGFFISADGFAVTNNHV
SGIVISPDGLVLTNSHV
CTGSLIAPKLVLTVAHC
SGVIISKDGYIVTNNHV
EKGYILTNNHVINNADK
SGVIMSKEGYILTNYHV
SGSIISSDGFVMTNNHV
GVIIDAQKGYVLTNHHV
AFGCILSEFWILSTASA
LGSRCLASGWGSTRPDK
YNQSAVRQRWNISLVAC
AFGCILSEFWILSTASA
CGGSIITPEWIVTAAHC
CGGSLITPDWVLTAGHC
CGGALISNMWVLTAAHC
CQGSLISDQWVLTAAHC
TGATLISDQWLLTTAQN
CGGSLINDQWVLSAAHC
GGGALLGDRWILTAAHT
AGFICTTAGWGRLSEGG
CAGSLLTNRWVVTAAHC
SGGPLVCNGSLQGIISW
CGGSLIHPQWVLTAAHC
PGKVCLVAGWGRMARNG
CGGSLISHRWVLTAAHC
CGGFLVQDYFVLTAAHC
CQGSLISDQWVLTAAHC
CGGSLINDQWVVSAAHC
CGGSLINDQWVVSAAHC
CGGSLINDQWVVSAAHC
CGGSLINDQWVVSAAHC
CGDSLINDQWVVSAAHC
CGGSLISDHWVLTAAHC
CGGTIISSQWVITAAHC
GGGALLGDRWILTAAHT
CGGSLIHPQWVLTAAHC
CGGVLLSDQWVITAAHC
CGGSLIAPQWVLTAGHC
CGGSLIAEDWVLTAAHC
CGGSLLSPEWVLTAAHC
CGGSILNEWWVLSASHC
CAGSLIAPCWVLTAAHC
CGAVLIDKTWLLSAAHC
CGATLLNRRWVLTAAHC
CGCVLIAKKWVLTVAHC
CGATLLNRRWVLTAAHC
CGGVLIHTSWVLTAAHC
CGGVLIDPSWVITAAHC
CGAVLIDKNWVASAAHC
CTGTLVAEKHVLTAAHC
CGGSLIAPTWVLTAAHC
CGGSLLSGDWVLTAAHC
CTGVLIHPLWVVTSAHC
CVGTLIDPLWVLTAAHC
CGGFLVAKDIVMTAAQC
CGGFLISRQFVLTAAHC
CGGFLISRQFVLTAAHC
CSGVLVHPQWVLSAAHC
CGASLIGERFLLTAAHC
CGATLISNSWLITAAHC
CAGVLVDQNWVLTAAHC
CGGFLISRQFVLTAAHC
CGGFLISRQFVLTAAHC
CGGFLVAKDIVMTAAHC
CGGFLFHAHWVLSAAHC
CGGSLIAPTWVLTAAHC
CGGVLIDPSWVITAAHC
CGGALIDQSWVVSAAHC
CSGSLIHHHWVLTAAHC
GGGALLGDRWILTAAHT
CGGSLINEQWVVSAAHC
CGGSLIHPCWVLTAAHC
CQGSLISDQWVLTAAHC
CMGAVVSEYFVLTAAHC
CGGVLVHPKWVLTAAHC
GGGALIDEYWVLTAAHV
CGGSLIHPQWVLTAAHC
CGGSIITPEWIVTAAHC
CGGVLISSCWVLSAAHC
CAGSLIAPCWVLTAAHC
CGGALIADRWVITAAHC
CGGSIITPLWIVTAAHC
CTGTLVAEKHVLTAAHC
CSGDPAVQQDACQGDSG
CGGSIISEKWIVTAAHC
CGASIISDSWILTAAHC
VNGTCYAAGLLSTSKAC
CGGYIRDASGVFTSPYF
CSGVLVSPKHVLTAAHC
CGASLLSDRWVLTAAHC
CGGTLIDPQWVVTAAHC
SGGPLINLDGEVIGINT
CGGDLINVEWVLTAAHC
CGGSLIRQGWVMTAAHC
CGGSLVSEYWVVSAAHC
CGGSLINENWVVTAAHC
CGASLISDEWILTAAHC
GGGTLINKEWVLSAAHC
CGGSLVASNWVLTAAHC
CGGSLISDLWVVTAAHC
CGGSLIRPDRVLTAAHC
CGGSLITNQWVVSAAHC
CGGSLIDKQWVLTAAHC
CGGALIKPSWVLTAAHC
CSGTLINEEWVLTAAHC
CSGTLVNEEWVLSAAHC
CGGSLINSQWVVSAAHC
CGGTLIKPNWVLTAAHC
CGGSLIANSWILTAAHC
CGGSLINQNWVVSAAHC
CSGTLINQEWVLTAANC
CGGVLIKPNWVLTAAHC
CGGGLVASNWVLTAAHC
CGGSLVKENWVISTRQC
VGSVCRIMGWGRISSTK
SGGPLICNGQFQGIASW
CGASLISNEWVLTAAHC
CAGFKPEEQKTGDAYEG
CGASLLSDRWVLTAAHC
CGGILIDEWWVLTAAHC
CGGALINQKWVLTAAHC
GGGALLLDNWILTAAHV
CGGSLIADSWVLTAAHC
CGGSLINQNWVVSAAHC
CGGSLINQNWVVSAAHC
CGGSLVSSEWVISTKQC
CSGALLNERTVVMAAHC
CGGVLIHPSWVLTAAHC
CGGVLIDENWVLTAAHC
CGGSLISSTWAVSAAHC
CGGSLISSTWAVSAAHC
CGGSLVNEDWVVSAAHC
CKGVIVSDQDILTAAHC
CGGTLINQEWVLTAAHC
CAGTLLNKEWVLTAARC
CSGTLINQEWVLTAAHC
CGGTLIHQQWVLTAAHC
GGAMVIGDRWIMTAAHN
CGGTLINKEWMLTAAHC
CGGTLINQEWVLTAAHC
CSGTLINQEWVVTAAHC
CGGTLINPEWVLTAAHC
GSGTLINPEWVLTAAHC
CGGTLINQEWVLSAARC
CGGTLINQEWVLTAAHC
CGGTLINQEYVLAAAHC
CGGTLINPEWVLTAAHC
GSGALINPEWVLTAAHC
CGGTLINEEWVLTAAHC
CGGTLINKEWMLTAAHC
CGGTLINEEWVLTAAHC
CGGTLINKEWMLTAAHC
CGGTLINQEWVLTAAHC
CGGTLINEEWVLTAAHC
CGGTLINKEWMLTAAHC
GSGTLINPEWVLTAAHC
CGGTLINKEWMLTAAHC
CGGTLINQEWVLSAARC
CDGVLINNQWVLSVAHC
GGGSLLNDRWIITAAHV
CGGSLVGERWIVTAAHC
CGGIYIGGCWVLTAAHC
CGGSIISESWILTAAHC
CAGTLIQTCWVVSAAHC
CSGTLINQEWVLTAAHC
CGGAILDQLWVITAGHC
CGGTLIDKQWVLTAAHC
CGGSLIDKQWVLTAAHC
CGGSLFSDLWVITAAHC
CGGTILNPYIILTAAHC
CGTIILSEQWVLTAAHC
CGGVLIRPDWVITAAHC
CGGVIYKPTWILTASHC
CGGVLIHPSWVLTAAHC
CGGSIINEKWVVTAAHC
CGGSLLSPEWVVTAAHC
CMGSLVTSRYILTAAHC
CLGSLVTSSFILTAAHC
CGASLINDRWAVSAAHC
CGGSLIAPDWVISAAHC
CGGVLISDKWVLSAAHC
CGASLASPTTLISAAHC
CGGTLIKHNWVLTAAHC
CGGSIISDQWILTATHC
CGGTLISEQWVLTAAHC
AGTSCLISGWGTTSSPQ
CGGSLINQYWVVTAAHC
CGGSLIRPDRVLTAAHC
CGGSLILPRWIISAAHC
CGGVLINKQWVLSVAHC
CGGSLINDQWIISAAHC
CGGTLIRPGWVMVAAHC
CGGTLIKQNFVLTAAHC
CGGSLINEWWVVTAAHC
CGGSLIAPNWVMTAAHC
CGGSIISNQWIVTAAHC
CGGFLISSQWVMSAAHC
CGGSLIAPQFLMTAAHC
CGGSLIRPGWVMTAAHC
CAGTLIRKNYVLTSVHS
CGGSLINEFWVVTAAHC
CGGTIISENWVLSAAHC
CGGSLIAPRWIVSAAHC
CGGSVIGTQWILTAAHC
GGASLLSDNWVLTAAHV
CGGSLISSNLVVTAAHC
AGGALIGEQWVLTAAQV
CGGSLVAPNWVLTAAHC
CGGTLIAPDWVITAAHC
CGGTLVADRWLLTAAHC
CGGSLVNNLWVVTAAHC
CGATLIRANRVLTAAHC
CGGSVISNQWILTAAHC
CGGSLINSQWVVSAAHC
CGGALISNKWIVTAAHC
CGGSLITPRWIISAAHC
CGGSLIRANRVMTAAHC
CGGTLISEQWVLTAAHC
CGASLVSPTMLISAAHC
CGGSLINSQWVLSAAHC
CGASLISSNYILTAAHC
CGGTILSPIYVLTAAHC
CGGTILSPIYVLTAAHC
CSGTLINQEWVLTVAHC
CGGSIISPKWIVTAAHC
CGGSLLTDSWVLTAAHC
CGGSLINNEWVVTAAHC
CGGVLIADKWVLSAAHC
CGGTLIHSCWVLSAAHC
CGGTILSRELILTAAHC
CGGSLINNEWVVTAAHC
CGGTILTEHFILSAAHC
GSGALLSDSWVLTAAHV
GSGSLLYDSWVLTAAHV
