# Supplementary material for: A tale of two symmetrical tails: Structural and functional characteristics of palindromes in proteins
Source: BMC Bioinformatics. 2008 Jun 11;9:274. doi: 10.1186/1471-2105-9-274 (PMC2474621; doi:10.1186/1471-2105-9-274)
Supplement: Additional file 1 — Conserved Blocks that overlap with palindromes in proteins. [file 1471-2105-9-274-S1.zip › Blocks/1B7YB-ALGLLGLA.txt]

PDRPDMYIGEGIARAV
PNRADVLSALGLARDL
PDRGYCMSVRGLAREL
ADRLDLLSSDGIARAI
ANRADALSMVGVAREV
SNRADCFSIRGLAREV
PNRGDMLSVRGVARDL
PNRPDGLSILGIARNI
PNRADCLGIIGVARDV
PNRADCLSIAGIAREI
PNRGDCLSVLGIAREI
PNRADCLSVKGIAREV
PNRADCLSIAGIAREI
PNRGDALGVYGIARDL
PNRADCLGIIGVARDV
ANRGDCLSIRGVARET
PNRPDCLSIIGVAREL
PNRADCFSVRGIAFDV
ANRPDLLCLEGLAQSL
ANRYDLLSVEGLARAI
ANRYDMLCIEGIAQAL
ANRYDLLCLEGLVTGL
ANRYDLLCLEGLVRGL
ANRYDLLCLEGLARGL
ANRYDMLCLEGIAQAL
ANRYDLLCIEGISQSL
PNRPDLYSVEGVARAL
PNRPDLYSVEGVARAL
TNRPDLWSYLGLARQI
TNRPDLWSAEGVARQI
PNRSDCLNMYGVAYEV
PNRADAMNMLGVAYEV
SNRPDGLSILGLSRNI
PNRGDCLSIYGIARDL
PNLGHCASLLGLAREI
PNLGHCASFLGLAREI
PNLGHCASLLGLAREI
ADRLDRLSVEGIARSL
PNRGDCLSVLGIAREI
PDRPDLYSVEGAARAM
PNRPDYLSAEGLARGF
PDRPDLYSVEGAARAM
PNRPDLLSVEGVARSL
TNRADLHSLIFLAKEL
TNRSDLQSLIFLAKEL
PNRADCLSIKGIAREV
ANRSDVLSMIGLSREV
HDRPDHFSAEGLAKTL
TNRPDLWSAEGVARQI
TNRPDLWSAEGVARQI
PNRGDVLGVYGIARDL
NDRPDLLFVYGIIRSI
ANRADALSLIGIAREV
PDRPDLFSFPTLMKQI
PNRPDALGLLGLARDL
PDRPDLFSIPTLVGAA
TNRPDLWSTAGLARLL
SNRNDLNGYFWIAKEL
ANRYDLLCLEGLVRGL
ANRYDLLCAEGLCYAL
ANRYDLICVEGLCRAL
PNRADCLSVKGIAREV
PNRADALSMIGTAYEV
PDRGYCMSIRGLAREI
PNRADCLAVINVAREV
PNRGDCLSLAGLAREV
PNRADALSMHGAAWEV
PDRGYCMSVRGLAREI
PNRPDWLGVAGIARDL
PNRPDATSVYGIARDL
PNRADALSMCGVAHEV
PNRADALSMIGTAYEV
PNRADALSMNGVAHEV
PNRADCLGIIGVARDV
ANRADALSMVGIAREV
PNRADALSMKGVAHEV
SNRPDCLSVLGMARET
PNRADCLGIIGVARDV
PNRPDCTSIYGIARDL
PNRPDCTSVHGIARDL
PNRADCTGIRGIARDL
PNKADCLSIHGVAREV
PNRPDCLSHIGIAREV
PNRPDCLSVVGIARET
PNRADALSMRGVAHEV
SNRPDCLSVIGIARET
PNRADCFSVRGIAFDV
PNRADCFSVRGIAFDV
PNRADALSMRGVAHEV
PNRADALSMIGTAYEV
PDRGYALSARGLTREL
PNRPDALSHLGVAREL
PNRADALSMRGVAHEV
PNRADCLGIIGVARDV
PDRGYTLSYRGVAREY
PNRADCTGIRGIARDL
PDRGYALSARGLTREL
THRPDLWSHFGFAREL
SNRNELNGVIPIAYDL
ANRPDALSMLGVAYEV
ANRADCLGMVGLAREV
PNRADALSMRGVAHEV
PNRADALSMRGVAHEV
PNRADALSMCGVAHEV
ANRADALSMVGIAREV
SNRADCFSIRGMAREV
HNRCDCLNIIGLSRAI
PNRADALSMRGVAHEV
PNRADALSMVGTAYEV
ANRYDLLCLEGLARGL
ANRYDLLCLEGLARGL
ANRYDLLCLEGLARGL
PNRADCLNMLGVAYEV
PNRADCLNMLGVAYEV
PNRADACSHYGVARDL
PNRADCLSILGVAREV
PNRADCLSIFGVAREV
PNRADCLSILGVAREV
PNRQDCTGVHGIARDL
PNRADGMSILGIARDM
PNLGHCASLLGLAREI
PNRADSLSIRGIAREV
SNRPDCLSVVGIARET
PNRGDCASVRGIAREV
PNRADCLGIIGVARDV
PNRADALSMRGVAYEV
ANRADALSMVGIAREV
PNRADCLSIAGIAREV
PNRGDMLSMNGTAHEL
PDRGYCMSVRGLAREL
PNRADCLGMFGIAREV
PNRADCLSIIGVARDV
PNRVDATSHYGVARDL
ANRPDGLSMVGIAREV
ANRPDGMSMVGIAREV
ANRPDGMSVVGIAREI
PNRGDCLSIAGLARDV
PNRGDCLSVAGLAREV
PNRADCLGIIGVARDV
PNRADALSMIGTAYEV
PNRADALSMIGTAYEV
PNRADALSMIGTAYEV
PNRADALSMIGTAYEV
PDRGYCLSLRGIARET
ANRPDGLSMVGIAREV
ANRADCFSIRGLAREV
SNRADCFSIRGMAREV
PNRADCFSVRGIAFDV
TNRPDLWSAEGIARQI
AHLLDGMEKVPVIEDA
PNRPDLFSVEGVARTM
PNRPDLFSVEGVARTM
PDRPDLFSFYAINNAI
PDRPDYLSVEGLARGF
ANRYDLLCIEGISQSL
ANRYDMLCIEGIAQAL
ANRYDMLCIEGIAQAL
ANRYDLLCIEGIAQSL
ANRYDLLCIEGIAQSL
ANRYDLLCIEGIAQSL
ANRYDMLCFEGIAMYL
ANRPDILSVEGMAVTL
SNGCDLFNFYEDNINL
ANRYDLLCLEGIARAL
ANRYDLLCLEGLVMGL
ANRYDLLSVEGLARAI
ANRQDILCTVGLAREI
ANRYDLLCLEGLARAL
ANRGDCLSIYGVARDL
PNRPDCLSHIGIAREI
PNRGDALGVYGIARDL
PNRADACSHYGVARDL
TNRPDLWSYTGLARQI
PNRADCLGIIGVARDV
PNRADCFSILGVAREV
PNRADCFSILGVAREV
PNRADCFSILGVAREV
PNRADCLSVEGIAREV
PNKADCLSVFGIARET
PNRADCLNMLGVAYEV
PNKADCLSVFGIARET
PNRADCLSIAGVAREI
NYAAHCQSMLGVAQEV
PNRSDCMHMLGVAYEL
PNRADALSMRGVAHEV
PDRGYCFSVRGLAREL
PNRADAMNMLGVAYEV
PNRGDVLGVYGIARDL
PDIGYCMSMRGIAREV
PNRSDCTGVHGIARDL
PNRSDCTGVRGIARDL
PNRSDAISYLVMAKEL
ANRADCFSIRGLAREV
ANRADCLSHFGLAREV
LNRSDCLASFQILKEL
PNRQDCAGVHGIARDL
PDRGYALSARGLTREL
PNRADALSMNGVAHEV
PNRADCLSVLGLAREV
PNRPDALGLLGLARDL
THRPDLWSHFGFAREL
PNRADCLNMLGVAYEV
PNRGDCLGIYGIARDL
TNRPDLWSTAGLARLL
PDRGYCMSLRGLAREI
PNRADCLSVIGVAREI
PNRADTLSMEGAAYEV
PNRGDCLSLYGVAREL
SSRPDWHGIRFLAKEL
SNRGDCLGHIGVAREI
PNRGDCLSVLGIAREL
PNRGDCLSVIGLSREI
PDRGYAMSIRGIAREY
PDRGYAMSIRGIAREY
PDRGYAFSIRGIAREY
PNRPDCASVIGTAREI
PNRADCLGIIGVARDV
LNRSDALAAKQLVKEI
PNRADCLNMLGVAYEV
PNLGHCASIVGVAREL
PNRGDCFSIRGIARDL
ANRYDLLCLEGLARGL
ANRYDLLCIEGLVRGL
ANRYDLLCLEGLVRGL
PNRGDCLGLRGIAREL
PNRSDCLSLAGVAREV
PNRGDCLSIYGIARDL
PNRADCLSVYGIAREV
PNRADCLSMIGVAYEV
PNRGDCLSIRGIAREV
PNRADTLGMEGAAYEV
PNRADCLSVKGIAREV
PNRADCLGIIGVARDV
PNRPDALGVAGIARDL
PNRADALSMIGTAYEV
PNRADALSMIGTAYEV
PNRADALSMRGVAHEV
PNRADALSMRGVAHEV
NDRPDLFFPYGIIRAA
ANRADALSLIGIAREV
PNRPDALGLLGLARDL
ANRADCFSIRGLAREV
PNRADCFSVRGIAFDV
PDRPDLYSVEGVARAM
PDRPDLFSFYALKSNM
PDRPDLYSVEGAARAM
PDRLDRLSVEGIARSL
PDRLDRLSVEGVARSL
ANRYDLLCIEGLARAL
ANRYDMLCFEGIVSNL
ANRYDLLCHEGISRAL
ANRYDLLCFEGIQLML
ANRYDLLCIEGLARAL
ANRYDMLCIEGIAQAL
ANRYDLLSLEGLVTAF
ANRYDLQCAEGMAVAL
ANRYDLQCAEGMAVAL
YFRYDLLSLEGLVTAF
ANRYDLLCLEGIARAL
ANRPDILCLEGLVIAL
ANRYDLLCVEGIAICL
ANRYDLLCPEGLSRAL
ANRHDLLTAEGMACAL
ANRYDLVCAEGLCRAL
ANRPDILCLEGLVIAL
ANRYDLLCLEGLVRGL
ANRYDLLCLEGLVRGL
ANRPDLLCLEGLAQSL
PNRADVLSALGLARDL
PNRGDCLSIYGIARDL
PNRGDCLSLYGVARDL
PNRGDCLSVYGVARDL
PNRGDCLSLAGLAREV
PDRGYAFSIRGVAREY
PNRPDALSHVGIAREV
PNRPDCMGVYGIARDL
PDRGYCLSLRGVARET
PNRPDVLSHLGVAREI
PNLAHCLSVYGVAREV
PNKADCLSVFGIARET
ANRADAMSMIGVAREV
SNRPDCLSIIGLAREA
PNRGDCLGIFGIARDL
PNRADALSMNGVAHEV
PNRADALSMKGVAHEV
PDRGYGLSVRGIAREA
THRPDLWGHHGMAREV
PNRGDCLSLKGMAREV
PNKADCLSVFGIARET
PNRQDALGIRGIARDL
PNRGDCLGVYGIARDL
PNRADCLSVAGVAREV
PDRGYCFSIRGVAREY
PNRSDCLSMYGVAHEV
PNRPDCLGMVNVAREV
PNRQDCMGVRGLARDL
PNRPDVLSHLGIAREL
PNRPDVLSHLGIAREI
PNRPDCTSVYGIARDL
PNRPDLWGMIGVAREL
PIPADFLSITGIALDL
PNRADCLSILGVAREV
PNRGDCLGVRGIARDL
PNRADALSMRGVAYEV
ANRGDCLGLKGLAREV
PNRADCFSVRGIAFDV
ANRADALSMVGIAREV
PNRGDCLSIVGIAREI
PNRADCLGMFGIAREV
ANRADCLGMAGLAREV
ANRADCLGMVGLAREV
PNRPDALGVHGVARDL
PNRQDCTGVHGIARDL
ANRADCLGMAGLAREV
PNRPDALGVYGIARDL
PNRADCFSVRGIAFDV
PNKADCLSIHGVAREV
PNRADCFSVRGIAFDV
PNRADCLSIAGVAREI
PNKADCLSVFGIARET
PNLAHCLSVYGVAREV
PNRADCLSAIGIAREI
PNRGDCLGLINLAREV
PNRPDVLSHLGIAREL
PNRGDCFSVRGIAREI
PDRAYALSVRGVAREA
ANRADALSMIGVAREV
PNKADCLSVFGIARET
PNRGDCLSLAGLAREV
PNLGHCASLLGLAREI
PNRGDCLGVYGIARDL
PNKADCLSIHGVAREV
PNRADCLSLLGIAREV
PDRGYALSLRGIAREV
PNRGDCLSVAGLAREV
PNRADALSMRGVAHEV
PNRGDCLSVIGISREI
PNRADALSMIGTAYET
TNRNEINSYYFLAKEL
PNRADCLGVRGIARDL
PNRGDCFSVRGIAREI
PNRGDCLSVAGLAREV
PNRGDLMCVTGVAREL
PDRGYALSARGLAREL
PNRADCLGIIGVARDV
TNRGDCLSVHGIARDL
PNLGHCASLLGLAREI
PNRGDALGVYGIARDL
PNRADACSHYGVARDL
PDRQDCMGVRGLARDL
PNRGDCLGVYGIARDL
PNRGDCLSLAGMAREV
PNRADCLSIAGIAREI
PNRGDALSIRGIARDL
SNRSDANGYFIMALEL
PNRADALSMVGTAYEV
PNRGDCLGVYGIARDL
PNRADCTGIRGIARDL
ANRYDLLCLEGLARGL
TNRYDLLCLEGLARGL
MKLYDLLCLEGLARGL
ANRYDLLCIEGLVRGL
ANRYDLLCLEGLVRGL
ANRYDLLCLEGLVRGL
