# Supplementary material for: A tale of two symmetrical tails: Structural and functional characteristics of palindromes in proteins
Source: BMC Bioinformatics. 2008 Jun 11;9:274. doi: 10.1186/1471-2105-9-274 (PMC2474621; doi:10.1186/1471-2105-9-274)
Supplement: Additional file 1 — Conserved Blocks that overlap with palindromes in proteins. [file 1471-2105-9-274-S1.zip › Blocks/1BINA-LEKAPAAKDL.txt]

WEILKKDAQRNGINFFRKVFEIAPGAKAMYSFLRD
WSVMKKNSAELGLKLFIKIFEIAPTTKKMFSFLRD
SQLFKQNPSNYSVLFYTIILQKAPTAKAMFSFLKD
WEAFNQNLPLFSVLFYTFILEKAPIAKNMFSVLKD
WEAFKQNVPHHSAVFYTLILEKAPAAQNMFSFLSN
YETFKKNLPTNSVLFYTVILEIAPTAKDMFSFLKE
WAILKKDSANIALRFFLKIFEVAPSASQMFSFLRN
WAIMKKDSANIGLRFFLKIFEVAPSASQMFSFLRN
WAIMKNDSAHIGHRFFLKIFEVAPSARQLFSFLRN
WAIMKDDSANIGHRFFLKIFEVAPSARHLFSFLRN
WAIMKKDSANLGLRFFLKIFEIAPSARQMFPFLRD
WAVMKKDAANLGLRFFLKVFEIAPSAEQMFSFLRD
WAVMKKDAANLGLRFFLKVFEIAPSAKQMFSFLRD
WEILKQDIPKYSLHFFSQILEIAPAAKGLFSFLRD
WEILKQDIPKYSLHFFSQILEIAPAAKDMFSFLRD
WEVLKQDIPHSSLRFFSLILEIAPGAKNMFSFLRE
WEFMKQDIPQLSLRFFSLILEIAPVAKNMFSFLKD
WAVMKKNSAELGLKFFLKIFEIAPSAKNLFSYLKD
WSAMKPNAGELGLKFFLKIFEIAPSAQKLFSFLKD
WAVMKKNSAELGLQFFLKIFEIAPSAKNLFSYLKD
WEVLKQNIPAHSLRLFALIIEAAPESKYVFSFLKD
WEVLKQNIPGHSLRLFALIIEAAPESKYVFSFLKD
FEEFNANIPKNTHRFFTLVLEIAPGAKDLFSFLKG
WEEFNANIPKHTHRFFILVLEIAPAAKDLFSFLKG
WEAFKQNLPRYSVFFYTVVLEKAPAAKGLFSFLKN
SSEFKQNLPGYSILFYTIVLEKAPAAKGLFSFLKD
WESFKQNLSGNSILFYTIILEKAPAAKGLFSFLKD
YEAFKQNLPGNSVLFYSFILEKAPAAKGMFSFLKD
YEAFKQNLPGNSVLFYSFILEKAPAAKGMFSFLKD
WESFKQNLPGYSVFFYTTILEKAPAAKGMFSFLKD
FEAFKANIPQYSVVFYNSILEKAPAAKDLFSFLAN
YEAFKANIPKYSVVFYTTILEKAPAAKNLFSFLAN
WEAFKGNIPQYSVVFYTSILEKAPAAKNLFSFLAN
FEAFKANIPQYSVVFYTSILEKAPAAKDLFSFLSN
YEAFKADIPKYSVVFYTTILEKAPAAKNLFSFLAN
FEAFKTNIPQYSVVFYTSILEKAPVAKDLFSFLAN
WEAFKGNIPQYSVVFYTSILEKAPAAKNLFSFLAN
FEAFKANIPQYSVVFYTSILEKAPAAKDLFSFLAN
YEAFKANVPQYSVVFYTSILEKAPAAKDLFPFLAN
SWELFKQNPGNSVLFYTIILEKAPAAKGMFSFLKD
SWESFKQNPGNSVLFYTIILEKAPAAKGMFSFLKD
SWELFKQNPSYSVLFYTIILKKAPAAKGMFSFLKD
SWESFKQNPSYSVLFYTIILEKAPAAKGMFSFLKD
SWELFKQNPSYSVLFYTIILKKAPAAKGMFSFLKD
SWELFKQNPGYSVLFYNIILKKAPATKGMFSFLKD
SWELFKQNPSYSVLFYTIILKKAPAAKGMFSFLKD
WGVLSADIEATGLMLMSNLFTLRPDTKTYFTRLGD
WTVMKKKTAELGLKFFLKIFEIAPSAKKLFSFLRD
WNAMKKNSAELGLKLFLKIFEIAPSAQKLFSFLKD
YEAFKQNLSGYSVFFYTVILEKAPAAKGLFSFLKD
WRAVSRSPLEHGTVLFARLFALEPDLLPLFQYNCR
TWNMMAGDSKNGVDLMALLFQIAPESKKEFTRLGD
MARCSAVMKALIFLTFSLHLSSAVTHSLQYAFTAV
YETFKKNLPTNSVLFYTVILEIAPTAKDMFSFLKE
WNAMKKNSGELALKFFLRIFEIAPSAKKLFTFLKD
WAVMKKNSAELGLKFFLKIFEIAPSAKNLFSYLKD
WEAFKGNIPQYSVVFYTSILEKAPAAKNLFSFLAN
WNVMKKNSGELGLKFFLKIFEIAPSAQKLFSFLRD
WAVMKKNSAELGLKFFLKIFEIAPSAKNLFSYLKD
WGSMKKDAGEWGLKFFLKIFEIAPSAKKMFSFLKD
YEAFKKNLPGHSVLFYSFILEKEPAAKGLFSFLKD
WAVMKKNSAELGLKFFLKIFEIAPSANNLFSYLKD
SFESFKQNPGYSVLFYTIILEKAPAAKGMFSFLKD
WAVMKKNSAELGLKFFLKIFEIAPSANNLFSYLKD
WDILKKDAQRNGINFFRKVFEIAPGAKSMYSFLRD
YETFKQNASDLSVLFYTFILEKAPGAKNLFSFLKD
WAVMKKNSAELGLKFFLKIFEIAPSAKNLFSYLKD
FEAFKANLPHHSVVFFNSILEKAPAAKNMFSFLGD
WEVMKQDIPALSLYLYAMILEIAPEARGLFSFLKD
WEIMKEDIPALSLYFFTQVLEIAPAAKGLFSFLKD
WEVLKQNIPGHSLCLFALIIEAAPESKYVFSFLKD
WEVLKQNIPAHSLRLFALILEAAPESKYVFSFLKD
SWELFKQNPGNSVLFYTIILKKAPTAKGMFSFLKD
WESFKQNLSGNSIFFYTIILEKAPAAKGLFSFLKD
WGSMKKDAGEWGLKFFLKIFEIAPSAKKMFSFLKD
WAIMKKDSANLGLRFFLKIFEIAPSARQMFPFLRD
WRAVSRSPLEHGTVLFSRLFALEPSLLPLFQYNGR
WRVVSRSPLEHGTVLFARLFALEPSLLPLFQYNGR
WRAVSRSPLEHGTVLFSRLFALEPSLLPLFQYNGR
WESLGKNKVPHGIVLFTRLFELDPALLTLFSYSTN
APVRKAFPNSLIIQYMDDILLASPALRELTALTDK
WGVLSVDMEGTGLMLMANLFKTSPSAKGKFARLGD
VKSSWAQVKHNEVDILYTVFKAYPDIQARFPQFAG
SLWGKVNVEDAGGETLGRLLVVYPWTQRFFDSFGN
SLWGKVNVEDAGGETLGRLLVVYPWTQRFFDSFGN
SLWGKVNVEDAGGETLGRLLVVYPWTQRFFDSFGN
WAVMKKNSAELGLQFFLKIFEIAPSAKNLFSYLKD
WESLGKDKVPHGVIMFSRLFELEPALLNLFHYNTN
WESLGKNKVPHGVVMFSRLFELEPALLNLFHYNTN
WRAVSRSPLEHGTVLFARLFALEPDLLPLFQYNCR
WRAVSRSPLEHGTVLFARLFALEPDLLPLFQYNCR
WRAVSRSPLEHGTVLFSRLFALEPSLLPLFQYNGR
WRAVSRSPLEHGTVLFARLFALEPDLLPLFQYNCR
WDSLGKNKVPHGVILFSRLFELDPELLNLFHYTTN
SWNMMAADRKNGVELMRLLFEMAPESKKEFTRLGD
KVQGSGSATDIGRSIFIKFFELDPAAQNEFPCKGE
TWNMIAGDRKNGVELMALLFEMAPDSKKDFRRLGD
WGVLSVDMEGTGLMLMANLFKTSPSAKGKFARLGD
WRAVSRSPLEHGTVLFARLFDLEPDLLPLFQYNCR
WRAVSRSPLEHGTVLFARLFDLEPDLLPLFQYNCR
WELMKPNVQELGLKMFFLSWADVAGGAGMFYFLKD
WSVMKKNSADLGLKLFIKIFEIAPTAKKLFSFLRD
WGVMKKDAGQLGVKFFAKIFEIAPSAKRMFSFLRD
WAIMKKDSANIGLRFFLKIFEVAPSASQMFSFLRN
WAILKKDSANIALRFFLKIFEVAPSASQMFSFLRN
WEEFNANIPKHTHRFFILVLEIAPAAKDLFSFLKG
WRAVNRSPLEHGTVLFARLFALEPDLLPLFQYNGR
WHQLMRNKTSFVTDLFIRIFAYDPAAQNKFPQMAG
AYGSGNDREEFGHFIWTHVFKDAPSARDLFKRVRG
WHQLMRNKTSFVTDVFIRIFAYDPSAQNKFPQMAG
VKSSWNQVKHNEVDILAAVFKAYPDIQAKFPQFAG
VKSSWAQVKHNEVDILYTVFKAYPDIQARFPQFAG
GLWAKVNVKEYGGEALGRLLVVYPWTQRFFEHFGD
GLWSKVNVEEVGGEALGRLLVVYPWTQRFFDSFGN
SLWGKVNVEDAGGETLGRLLVVYPWTQRFFDSFGN
SLWGKVNVEDAGGETLGRLLVVYPWTQRFFDSFGN
SLWGKVNVEDAGGETLGRLLVVYPWTQRFFDSFGN
SLWGKVNVEDAGGETLGRLLVVYPWTQRFFDSFGN
SLWGKLNVEDAGGETLGRLLLVYPWTQRFFDSFGN
SLWGKVNVEDAGGETLGRLLVVYPWTQRFFDSFGN
SLWGKVNVEDAGGETLGRLLVVYPWTQRFFDSFGN
SLWGKVNVEDAGGETLGRLLVVYPWTQRFFDSFGN
SLWGKVNVEDAGGETLGRLLVVYPWTQRFFDSFGN
SLWGKVNVEDAGGETLGRLLVVYPWTQRFFDSFGN
WQKVNSNPLQHGMILFTRLFDLEPDLLPLFQYNCR
WRAVSRSPLEHGTVLFARLFALEPDLLPLFQYNCR
WRAVRRSPLEHGTVLFARLFDLEPDLLPLFQYNCR
WRAVSRSPLEHGTVLFARLFALEPDLLPLFQYNCR
GLWAKVNVKEYGGEALGRLLVVYPWTQRFFEHFGD
YEAFKADIPKYSVVFYTTILEKAPAAKNLFSFLAN
WGVMKQNAADLGLKFFLKIFEIAPSAQKLFSFLRD
WGVMKKNAAELGLKFFLKIFEIAPSAQKLFSFLRD
WKAMKSDSESTALKFFLRIFEIAPGAKQMFSFLRD
WTVMKKNAAELGLKFFLKIFEIAPSAKKLFSFLRD
WRVVSRSPLEHGTVLFARLFALEPSLLPLFQYNGR
GLWSKVNVEEVGGEALGRLLVVYPWTHRFFDSFGN
WQTVSQDQLHHGTVLFSRLFELEPELVFLFQYNSS
WKVIRDDIAKVGIIMFVRLFETHPECKDVFFLFRD
WKVIRDDIAKVGIIMFVRLFETHPECKDVFFLFRD
WRLTQEDIAKVGIIMFVRLFETHPECKDVFFLFRD
WKVIRDDIAKVGIIMFVRLFETHPECKDVFFLFRD
WRLIQEDIAKVGIIMFVRLFETHPECKDVFFLFRD
WRRVSGSPVQHGVVLFSRLFDLDPDLLPLFQYNCK
WRLIQHDIAKVGVILFVRLFETHPECKDVFFLFRD
