# Supplementary material for: A tale of two symmetrical tails: Structural and functional characteristics of palindromes in proteins
Source: BMC Bioinformatics. 2008 Jun 11;9:274. doi: 10.1186/1471-2105-9-274 (PMC2474621; doi:10.1186/1471-2105-9-274)
Supplement: Additional file 1 — Conserved Blocks that overlap with palindromes in proteins. [file 1471-2105-9-274-S1.zip › Blocks/1DNPA-ARDVEVERA.txt]

ASQIFFNHLYDPLSLVRDHRAKDVL
VNNLFYNYEYAINERYRDYLVKKKL
VTHLFYNYQYEVNERARDVEVERAL
ATRVVWNHDYSGLATDRDAGVRDAL
ASHLFCAMEYEVDELRREAKLVKLL
VSHLFYNYQYEFNERQRDAAVEKTL
AHGVTWTLDTEPYAQKRDLAVAQAL
GTIITANIEYQTDELYRDIRLLENE
ATKVVFNHLYDPVSLVRDHTVKEKL
ATKVVFNHLYDPVSLVRDHTVKEKL
ATQVFFNHLYDPVSLVRDHKVKQEL
AARVHIAAGVSRYAARREQRIREAL
AEAVYWNQDIEPYGRDRDGQVAAAL
AKAVYALTSYTPYGRYRDAKVQEAL
ADTVFHAAHYDAARRNRRTRVADAL
VDAIYVNEDYTPFSISRDEKIRKVC
ATRVVWNHDYSGLATDRDAGVRDAL
VDAVYLNEDYTPFSKMRDERIRKYC
SNHLFANMEYEVDELRRETRMIRQF
LHRICIEQDCEPIWNERDESIRSLC
IRKLCFEQDCEPLWRARDDGVKSAC
LHRICIEQDCEPIWNERDESIRSLC
ATKVVYNHLYDPVSLVRDHNIKQKL
ASQIFFNHLYDPLSLVRDHRAKDVL
ATRLFFNHLYDPISLVRDHRLKEMM
ATQLFFNHLYDPISLVRDHRTKEIL
ATRVFFNHLYDPISLVRDNCAKETL
ATKVVFNHLYDPVSLVRDHTVKEKL
ARTVFAHKETCSEEVDVERLVNQGL
ATQVFYNHLYDPVSLVRDHRVKQGL
ATHLFFNHLYDPLSLVRDHRVKALL
ATQVFYNHLYDPVSLVRDHRVKQGL
ATKVVFNHLYDPVSLVRDHTVKEKL
AEAVFFNHLYDPISLMRDHDCKRGL
ATQVFYNHLYDPVSLVRDHRVKQGL
ASQVVYNHLYDPVSLVRDHRVKQSL
ASQVFFNHLYDPISLVRDQRVKEGL
ATQVFYNHLYDPISLVRDHHVKQGL
ATHVYFNHLYDPISLVRDHRLKEML
VTAVRWTRRYASASRALDGQIKTVL
VKAVTWNRRYHQPLCEVDATLKKNL
AEAVHISADFTPFGRRRDEAVAEAL
QQHDIVWHEFPYAAVIRGAQTRKNW
VGAVHVNQEYGVNEERRDQAVGQRL
WTDVYFNYDESGYGRLRDQKAAQFF
ANCVFWNRRYDPSEVAVDARLKAAL
WDKVFFNRDETGYGASRDEAARAFF
VSHLFYNYQYEFNERQRDAAVEKTL
AKAVFWNWDVEPYSQTRDRAILDIL
WDKVYFNRDETGYGAERDEAAKTFF
VTHLFYNYQYEVNERARDVQVERTL
ATQVLANRDYELDEQQRDQLAQQLL
ARSVVWNRLYDKPSTDRDAAIKAAL
ADTVVWNRRYDPTGMATDKALKQKL
AVAVYWNRKYEPATQPRDAQIKRDL
AVAVYWNRKYEPATQPRDAQIKRSL
WTDVYFNYDESGYGRLRDQKAAQFF
VKAVTWNRRYHQPLCEVDATLKKNL
WTDVYFNYDESGYGRLRDQKAAQFF
ADEVHLAADVSAHAHRREELLRSAL
VDSLFYSQQYELNERLRDDALAVQL
AAAVTWNRRYHGPLRERDAEIKTQL
VTHLFYNYQYEVNERARDVQAERTL
IGRVFAGQEPEINEQKRDQACVEAG
AVAVHWHEDVEPYGRERDRAVAAAL
VSEVVLNREYEVNERVRDEQLVNQL
VKELYFNKGIEKEDLEEDKIIIKKL
ISKVVVKSQHKIKEDYHSYGISERD
VTSIFFNLEYEFYERQRDKIIKKKL
AKAVYALTSYTPYGRYRDAKVQEAL
INEIYINRDYTPFSIKRDERIKEFS
TSHVFCNMEYEVDELRLLSKLVCFL
NILVTANLQYEVDELYRDLKICRLQ
VKSVFCNLEYEPDELRREERLVRMM
AGHLYANMEYEVDELRREASMIRDF
LNKICFEQDCEPIWNRRDDSVRALC
IKKLCYEQDCEPIWKERDDAVAKLC
VSLLTYEHDIEPYAVKRDSTVEEQA
ATKVVFNHLYDPVSLVRDHTVKEKL
ATQIFFNHLYDPLSLVRDHRAKEIL
AKQIFFNHLYDPISLVRDHRAKEVL
ATKVVFNHLYDPVSLVRDHNIKEKL
ATHLFFNHLYDPLSLVRDHRVKALL
ATRLVYNHLYDPVSLVRDDKIKKEL
ATRLVYNHLYDPVSLVRDDKIKKEL
ATRLFFNHLYDPISLVRDHRLKEMM
ARTVFAHKETCSEEVDVERLVNQGL
ATKVVFNHLYDPVSLVRDHTVKEKL
ATKVVFNHLYDPVSLVRDHTVKEKL
ATKVVFNHLYDPVSLVRDHTVKEKL
ATKVVFDHLYDPVSLVRDHTVKEKL
ATQIFFNHLYDPLSLVRDHRAKEIL
AHTVYAHKETCSEELLVEHLVRKGL
ATKVVFNHLYDPVSLVRDHTVKEKL
ATKVVFNHLYDPVSLVRDHTVKEKL
ATKVVFNHLYDPVSLVRDHTVKEKL
ATKVVFNHLYDPVSLVRDHNIKEKL
ATKVVFNHLYDPVSLVRDHNIKEKL
ATRLVYNHLYDPVSLVRDDKIKKEL
VTHLFYNYQYEVNERARDVQVERTL
VESVYWNRCYEPQAIARDKKIKLAL
VESVYWNRCYEPQVIARDKKIKLAL
VESVYWNRCYEPQVIARDKKIKLAL
AGAVYWSRRYALAARAVDNAVQTAL
AGAVYWSRRYALAARAVDNAVQTAL
VDSLFYSQQYELNERLRDDALAVQL
ITAVYWNICYDPDRLQSNQKMKMML
VKAVTWNRRYHQPLCEVDATLKKNL
ISEVVIAGDIMSYHLEEYDILHQRS
ISEVVIAGDIMSYHLEEYDILHQRS
ISEVVIAGDIMSYHLEEYDILHQRS
WDKVYFNRDETGYGAKRDEAAQAFF
ITAVYWNICYDPDRLQFNQNMKMML
ASSVHVSEDFTPFGKRRDARVRAAL
FSRLFASQDYDSYALSRDEAARELL
VSEVVLNREYEVNERVRDEQLVNRL
IAAVHYHGEVTSEELVVERDLQAAL
AGAVYFNDDIEPYARERDARAAEAL
AEAVFCNRDYEPAARARDAEVAQRL
IDAVHFHHEPRTEEADTAESVQQLC
AKFVFWNRSIEPYEINRDLEIKNNL
AGAVFWNRRYGEGERRVDERVKSAA
ATDLFYNHQYEINERLRDKQVKDRL
IQDVYANIETGINEIERDHAVQEAL
ITAVYWNICYDPDRLQFNQKMKMML
ADTVYWNRRYEPMLIQDDAKIKTEL
VEAIYANHDYEPAARKRDEKVAAWA
AAAVHWNEIEIAAHRAVADALADAL
ATAVTMNRRYDPAARSIDDAFVADA
ITAVYWNICYDPDRLQSNQKMKMML
ITAVYWNICYDPDRLQSNQKMKMML
ADEVHLAAGVSAYAHRREQRLRSAL
WQAIYFNEDTCGFGAKRDQQAMRFF
VEKIYWNRSYEPPYREIDTYLENRL
VTHLFYNYQYEVNERARDVDVERAL
ATAAMVNINYEVNEVELDRKVSQAL
VEGLHLNEEYGINETRRDQAVQQSM
VQSVHWNEEYGINEQRRDDATRAML
VSAVTLHEEATKEETDVESAVKQAC
VSTVAFHEEVASEEKSVEEKLKEIC
AKAVYALTSHTPYGRYRDGRVREAL
WTILTMATPTSRYGKRRDDRVRDVC
VDVVSWNRDYSGLAADRDDRVADVL
ADAVYAQTKPATEERRRAADVASAL
IDAVFVNHDYTPFSIKRDMQIASIC
VNAIFINEDYTPFAIQRDEKMKENA
AEKVTWGKDYSGLARERDAAVRQAL
ADRVYYNEHYRPARRNRQRRVDEAL
VTHIVFEKDTDSYARERDSIVTQAA
ASHLYANMEYEVDELRREAAMIKDF
VEAVYLSREINTEEVNIQKRLQRML
VEGVWLQKEMTYPEINVENAIVEKL
ANHLYANLEYEVDELRREAKLVRLC
ANHLFANLEYEVDELRREAKLIRLC
VKVLGFNEDYTPFALARDRLLRDYA
ATHVYFNHLYDPISLVRDHRLKEML
ATHLRWNRRYGGPERSIDAGVKAWA
AETVHANRHYEPWWRKAQGELAEEL
VTGVFWHKDGEPYARERDGKVEQEL
AVAVYWNRKYEPATQPRDAQIKRSL
AKAVFWNWDVEPYSQTRDRAIIATL
IAAVYAANEPEINERRRDRALIDSG
IKNIYSHQEIGLHNSFERDKTVARW
IGAIFAGKEPEINEQRRDNALIASG
ISRVFAGSEPEINEQQRDQACIQAG
ISSIFAGAQIEIDERRRDQALLDKG
AGHVIWSRLYDPAATKRDAKIKEAL
VEAVFANHDYEPAANDRDEAVRRTL
ITAVYWNICYDPDRLQSNQKMKMML
AAAVYWNRRYAQPQRDADAALKASL
VQAVFAAHDYEPQALARDARVRGAL
AARVHVAADFGPYGSRRDGAVEQAL
AKAVYWNLDVEPYSRKRDRQVKENL
AKSVFFHQEVTELEVKVERLVHQAL
AGAVYWSRRYALAPRAVDNAVQTAL
IEAVHVNEEYGINESRRDAAVAKAL
VEGLHLNQEYGINETRRDQAVQKAM
SRRIHATHAYEPWWKHSEERLPTDI
AEKIVWNRCYEPWRMKRDQGIKATL
VECVYCNRDYEPAAVKRDDTVSQQL
ATGVYWNRLYTPQAIKRDRAIKQSL
ANAVHWNRLYDPDSRKRDEAVKAAL
CRTVTWNRCYEPWRINRDRIIKEKL
ASRVHVTADAGPLGRRRDDAVGRAL
ADVLLFNAEYVEPFKSRDDGIMKKR
ATALHFNREYPLNERRRDAAVERAF
ATKVYWNRCYEPWRISRDTRLKHKL
AAAVYWNRRYAQPQRDADAALKASL
VQAVFANHDYEPDAVARDAAVRDSL
VSAVFTNRDYEPSAKRRDAQVARQL
ITEVVANSEVEFNEQQRDKALYLEL
IEGLHLNQEYGINETRRDQAVQKAL
WTDVYFNYDESGYGRLRDQKAAQFF
AAMVVWNRRYAKAQTGTDASIKRDL
IDAVYFHEEVTSEETDIENTVEKAL
VDCVFWNNDVEPYSKKRDNQVIEAL
WDKVYFNRDETGYGAKRDEAAQAFF
WDKVYFNRDETGYGAERDEAAKTFF
DVTVYWSKVYEPDVINKGKKIRDLF
IVRVHVNDEYGVHESRRDAAVERAL
AAAVYWNRRYAQPQRDADAALKASL
ITAVYWNICYEPDRLQSNQKMKMML
ISEVVTAGDIMSYHLEEYDILHQRS
IDKVVVAGDIMSYHHEEYDILHQRK
VNALFANKEYEHDERLRDTQVYESL
AVAVYWNRKYEPATQPRDAQIKRAL
AGAVWWTREYTPQAITRDSALKTAL
ACKLFWNRRYDFKGKETDQILKKSI
IARVHINAEYALDEKRRDAATNAVL
AASVHWHHRLHERERAQDNRIRRTL
AEAVYWNQDIEPYGRDRDGQVAAAL
VSHLFYNYQYEFNERQRDAAVEKTL
ISEVVTAGDIMSYHLEEYDILHQRS
AEAVVWNRDVEPYARERDRQVAQRL
VQMLHFNQEYGIHESRRDAAVTRAL
INEVIVAGDIMSYHQESYDIRHLKK
ISEVVTAGDIMSYHLEEYDILHQRS
VSTVAFHEEVASEEKSVEEKLKEIC
ITRLTFEVDTEPYSQSRDKEVMKLA
ARTVMANALYEPWLKDRDHAAAVAL
