# Supplementary material for: A tale of two symmetrical tails: Structural and functional characteristics of palindromes in proteins
Source: BMC Bioinformatics. 2008 Jun 11;9:274. doi: 10.1186/1471-2105-9-274 (PMC2474621; doi:10.1186/1471-2105-9-274)
Supplement: Additional file 1 — Conserved Blocks that overlap with palindromes in proteins. [file 1471-2105-9-274-S1.zip › Blocks/1EP7A-DAVAAVAE.txt]

KVDADAERALGKRFGVQGFPTLKFFDGKSEQPVDYKG
KVDCTTQESICSEFGVSGYPTLKIFRNGDLDGEYNGP
NCDLNKNKALCAKYDVNGFPTLMVFRPPKIDLSKPID
IAELDATANELDAFAVHGFPTLKYFPAGPGRKVIEYK
KVDATVETELGKRFEIQGYPTLKFWKDGKGPNDYDGG
DCVKDKNQDLCQQEAVKGYPTFHYYHYGKFAEKYDSD
KVDCDEQKSVCTKYGVSGYPTIQWFPKGSLEPQKYEG
ALDATVHTVVANKFAIRGFPTIKYFAPGSDVSDAQDY
NLDADKYRDLAEKYDVSGFPTLKFFPKGNKAGEDYGG
DASEETNREFATQYEVQGFPTIKIFRNGGKAVQEYNG
EVDCTEEGDLCSEYSIRGYPTLNVFKNGKQISQYSGP
DASEEANKEFANEYKIQGFPTLKILRNGGKSVQDYNG
KIDADTHSDVADKYHITGFPTLIWFPPDGSEPVQYSN
KVDCTAEEDLCRSQGVEGYPTLKIFRGVDSSKPYQGA
KVDATVEGELAEQYAVRGYPTLKFFRSGSPVEYSGGR
DANEEANKELATQYDIKGFPTLKILRNGGKSIQEYKG
IAKLDHTENDVRGVVIEGYPTIVLYPGGKKSESVVYQ
KLDVDELPDVAKEFNVTAMPTFVLVKRGKEIERIIGA
KVDVDELNTVAEEFKVQAMPTFIFMKEGEIKETVVGA
KIDVDELQAVAQEFKVEAMPTFVFMKEGNIIDRVVGA
KVDVDEAEDLCSKYDVKMMPTFIFTKNGDAIEALEGC
KVNVDQQPDAAARFQVQGIPALMLFVGGQLKWRTAGA
KVNIDENPELAAQFGVRSIPTLLMFKDGELAANMVGA
HVDIDKLNVHPIVSKIKSVPTFHFYRNGSKVSEFSGA
KIDVDKFEELTERYKVRSMPTFVFLRQNRRLASFAGA
KLEIDPNPTTVKKYKVEGVPALRLVKGEQILDSTEGV
KINVDHAGELAMDYGISAVPTVFAFKNGEKISGFSGV
KVDVTSCEDTAVKYNIRNIPALLMFKDGEVVAQQVGA
KVDVDECEDIAMEYNISSMPTFVFLKNGVKVEEFAGA
KVNTEAERELSSRFGIRSIPTIMIFKNGQVVDMLNGA
KLEVDPNPAAVAQCKVEGVPALRLFKNNELVMTHEGA
KIDTEANPRLSAAFNVRSIPTLVLMNKTTEVARISGA
KVDVDAVAAVAEAAGITAMPTFHVYKDGVKADDLVGA
KVDVDDLKDVAEEYKVEAMPSFVILKEGQEVERIVGA
KVDVDELKEVAEKYNVEAMPTFLFIKDGAEADKVVGA
KVDVDELKPIAEQFSVEAMPTFLFMKEGDVKDRVVGA
KLNTDESPNVASEYGIRSIPTIMVFKGGKKCETIIGA
KLNVDENPETTSQFGIMSIPTLILFKGGRPVKQLIGY
KIDVDENQETAGKYGVMSIPTLLVLKDGEVVETSVGF
KVDTDKEQDISSAIGVQSLPTILFIPVDGKPKVSVGF
KLNIEENPNTAPVYSIRSIPTLLLFNNSEVLATKVGA
KVDVDTASDISEEAKIRAMPTFQVYKDGQKIDELVGA
KLNIDQNPGTAPKYGIRGIPTLLLFKNGEVAATKVGA
QIDVDELSEVAAELGIRAMPTFLLFKDGQKVSDVVGA
KVNTDQNPTIATEYGIRSIPTVMIFINGKKVDTVVGA
KVNTDEQEELSAKFGIRSIPTLLFTKDGEVVHQLVGV
KVDVDDAADVSSHCDIKCMPTFHFYKNGQKIDEFSGA
KMDVDENPETPGSFGVMSIPTLLIKKDGEVVETIIGY
KINVDSVQQVAQHYRVSAMPTFLFFKNGKQVAVNGSV
KVDVDELSEVAASNGVSAMPTFHFYKGGERNEEVKGA
KLNIDENQDTPPKYGVRGIPTLMLFKDGNVEATKVGA
KVNVDENPESPAMLGVRGIPALFLFKNGQVVSNKVGA
KMNIDENPNTPSEYGIRSIPTIMLFKNGEQKDTKIGL
KVDVDQLSEIAAEAGVHAMPSFFLYKNGEKIEEIVGA
KLNIDENPGTAAKYGVMSIPTLNVYQGGEVAKTIVGA
KFNIDENPNTPPQYAIRGIPTLLLFKAGKLEATKVGA
KLNVDDDQDLAVEFNVASIPTLIVFKDGKEVDRSIGF
LLNADNDLPVAEEYEIKAVPVVLLFKNGEKRESIMGT
KINTDESPNTANRYGIRSVPTVIIFKGGEKKDSIIGA
KVDADEHRDLGRKFGVQGFPTLKWFDGKSDEPEDYKG
KLDVDEVSDVAQKAEVSSMPTLIFYKGGKEVTRVVGA
KLDVDELGDVAQKNEVSAMPTLLLFKNGKEVAKVVGA
KCDVDESPDIAKECEVTAMPTFVLGKDGQLIGKIIGA
KVEATEESDLAQQYGVRAYPTIKFFKNGDTASPKEYT
KVDATEESDLAQQYGVRGYPTIKFFKNGDTASPKEYT
KVDATEESDLAQQYGVRGYPTIKFFRNGDTASPKEYT
KVDATEESDLAQQYGVRGYPTIKFFKNGDTASPKEYT
KVDATEESDLAQQYGVRGYPTIKFFKNGDTASPKEYT
KVDCTANTNTCNKYGVSGYPTLKIFRDGEESGAYDGP
KVDCTANTNTCNKYGVSGYPTLKIFRDGEEAGAYDGP
KVDCTANTNTCNKYGVSGYPTLKIFRAGEEAGAYDGP
KVDCTANTNTCNKYGVSGYPTLKIFRDGEEAGAYDGP
KIDATSASVLASRFDVSGYPTIKILKKGQAVDYEGSR
KIDATSASMLASKFDVSGYPTIKILKKGQAVDYDGSR
KIDATSASMLASKFDVSGYPTIKILKKGQAVDYDGSR
AVDATVNQVLASRYGIRGFPTIKIFQKGESPVDYDGG
AVDATVNQVLANRYGIRGFPTIKIFQKGEAPVDYDGG
AVDATVNQVLASRYGIKGFPTIKIFQKGESPVDYDGG
IAKMDSTANEVEAVKIHSFPTLKFFPAGSGRNVIDYN
IAKMDSTANEVEAVKVHSFPTLKFFPAGPGRTVIDYN
DANEEANKELASEFEVRGFPTIKILRNGGKIVQEYKG
DANEEHNKDLASENDVKGFPTIKIFRNGGKNIQEYKG
DANDEKNKPLAGKYEVQGFPTLKIFRNGGKSIQEYKG
DANEEKNRPLATKYEIQGFPTIKIFRDRGKNIQEYKG
DANDEKNKPLAGKYEVQGFPTLKIFRSGGKNIQEYKG
LDCNPDNRPLAKELGIRVVPTFKILKDNKVVKEVTGA
LDCNQDNKPLAKELGIRVVPTFKILKDNKVVKEVTGA
LDCNPENRPLAKELGIRVVPTFKILKDNQVVKEVTGA
LDCNQENKPLAKELGIRVVPTFKILKGGKIVDEVTGA
LDCNQDNKSLAKELGIKVVPTFKILKDNKIVKEVTGA
LDCNQENKTLAKELGIRVVPTFKILKENSVVGEVTGA
KVDTDELKSVASDWAIQAMPTFMFLKEGKILDKVVGA
KVDVDELKSVATDWAVEAMPTFMFLKEGKIVDKVVGA
KVDVDELKTVAHEWAVESMPTFMFLKEGKIMDKVVGA
KVDVDELATVAQEFDVQAMPTFVYMKGEEKLDKVVGA
KVDVDELATVAKEFDVQAMPTFVYMKGEEKLDKVVGA
KVDVDELKTVSAEWSVEAMPTFVFIKDGKEVDRVVGA
KVDVDELQNVAQEFGVEAMPTFVLIKDGNVVDKVVGA
KVDVDELQSVAKEFGVEAMPTFVFIKAGEVVDKLVGA
KVDVDELRDVAQEWDVEAMPTFIFIKDGKAVDKVVGA
KVNTDENPQVASQYGIRSIPTLMIFKGGQKVDMVVGA
KVNTDENPSVASQYGIRSIPTLMIFKDGQRVDTVVGA
KINTDENPSISAEYGIRSIPTLMLFKDGKRVDTVIGA
KINTDDNPTIAAEYGIRSIPTLMIFKSGERVDTVIGA
KLNTDENPNTASQYGIRSIPTLMIFKGGQRVDMVVGA
KVDIDDHTDLALEYEVSAVPTVLAMKNGDVVDKFVGI
KVDIDDHTDLAIEYEVSAVPTVLAMKNGDVVDKFVGI
KVDIDDHTDLAIEYEVSAVPTVLAIKNGDVVDKFVGI
KVDIDDHTDLAIEYEVSAVPTVLAIKNGDVVDKFVGI
KLNVDENPNTAGQYGIRSIPTMLIIKGGKVVDQMVGA
HVDIDKVNTHPIGKEIRSVPTFYFYVNGAKVSEFSGA
KLNTDDSPATPGKYGVRSIPTIMIFVKGEKKDTIIGA
KLNTDESPATPGQYGVRSIPTIMIFVNGEKKDTIIGA
KLNTDESPNTPGQYGVRSIPTIMIFVGGEKKDTIIGA
KVNTDDSPNVASTYGIRSIPTVLIFKGGEKKESVIGA
KVNTDDSPNIATNYGIRSIPTVLMFKNGEKKESVIGA
KLNTDESPNTATKYGIRSIPTVLFFKNGERKDSVIGA
KLNTDEAPGIATQYNIRSIPTVLFFKNGERKESIIGA
KVNTDDCPNIASTYGIRSIPTVLMFKDGEKKESVIGA
EVDVDDCQDVAAECEVKCMPTFQFFKKGQKVGEFSGA
EVDVDDCQDVASECEVKCMPTFQFFKKGQKVGEFSGA
EIDVDDAQDVATHCDVKCMPTFQFYKNGKKVQEFSGA
EVDVDDCQDVAAECEVKCMPTFQFFKKGQKVDEFSGA
EVDVDDCQDVASECEVKCMPTFQFFKKGQKVGEFSGA
EVDVDDCQDVASECEVKCMPTFQFFKKGQKVGEFSGA
EVDVDDCQDVAADCEVKCMPTFQFYKKGQKVGEFSGA
EIDVDDAQDVASHCDVKCMPTFQFYKNNEKVHEFSGA
EVDVDDCQDVASECEVKCMPTFQFFKKGQKVGEFSGA
EVDVDDCKDIAAECEVKCMPTFQFFKKGQKVGEFSGA
EVDVDDCQDVAADCEVKCMPTFQFYKKGQKVGEFSGA
EVDVDDCQDVAAECEVKCMPTFQFFKKGQKVSEFSGA
KMNVDDNQATPAQFGVRSIPTLLLIKNGQVVATQVGA
KINIDENQATPAQLGVRSIPTLVLFKNGKAVATQVGA
KLDVDTNPETARNFQVVSIPTLILFKDGQPVKRIVGA
KLDVDTNPEMAREFQVVSIPTMILFQGGQPVKRIVGA
KLNVEKAPFLCERLRIKVIPTLALVKDGKTQDFVVGF
KLNVEKAPFLCERLHIKVIPTLALLKDGKTQDYVVGF
RADGDQKEFAKQELQLGSFPTILVFPKNSSRPIKYPS
RADGEQKEFAKQELQLGSFPTILLFPKRAPRAIKYPS
RADGDQKDFAKKELQLGSFPTILVFPKNSSRPIKYPS
ALAADPRGRVAIDWGVTAPPETFIMHGSGRILHRHAG
RVGVDANGRASIEWGVYGVPETFVVGREGTIVYKLVG
AIGIDPNGKAAIDWGVYGIPESYLVGADGTILYKRVG
KSQMEKAKKLAIAYQISGVPVMVVNGKYRFDLGSAGG
KILISKQEEDIRKYNLKNIPTMLINEKYVIDYSKIEE
KMLIKKNDNDINKIKLNHVPTMIVNGKYVIDYYKLEK
QGEVNQSAKLLKDYAIDGVPTVVVQGKYKTGPAYTNS
VAFTPFHLETKGEYGKQASEVFAVLINKDKAAGISLF
GKDLTQAWAVAMALGVEDKVTVPLFEGVQKTQTIRSA
AAGMSQAEFEAALKEPAVQQTLQKWKAAYEVAKIQGV
GKNLTQAWAVAMALGVEDKITPLMFDAVQKTQTVQKP
KSLVAQQEKAAADLQLRGVPAVFVNGKYMIKSDGLDT
NGLVNKQVNAAEQFKVRGVPDFYVNGKFRVNPEGLNY
DMRVNSGMSLMAHYQINAVPAFVVNNKYKTDLQMAGS
KGQMEKAKKLAMAYQVTGVPTMVVNGKYRFDIGSAGG
KGKIAQYKELAKKYEVTGVPTMIVNGKYRFDLGSAGG
GKELTQAWAVAMALGVEDKVTVPLFEAVQKTQTVQSA
GKELTQAWAVAMALGVEDKVTVPLFEAVQKTQTVQSA
GKDLTQAWAVAMALGVEDKVTVPLFEGVQKTQTIRSA
AMSKAYATMIALEVEDKMVPVMFNRIHTLRKPPKDEQ
KSLVAQQQKAAEDLQLRGVPAMFVNGKYMIKNDGMDT
DVDIADHYALGVQLGVSGTPAVVLSNGTLVPGYQPPK
KTDIGAHYQLGVLFGVQGTPAIVLDDGTVVPGYQPPK
PNIVKKHYELGIQFGVRGTPSIVTSTGELIGGYLKPA
DVNIADHYALGVQLGVSGTPAIVLSNGYVVPGYQGPK
SENNNEQIKTMKEFNVFGPPVLIFFENGKEKLKITGF
TANDAQDVALLKHLNVLGLPTILFFDGQGQEHPQARV
TANDAQDVALLKHLNVLGLPTILFFDGQGQEHPQARV
TKNSPENKALMERFNVMGLPTILFFDQQNNEIKGSRV
TANTPEHQALLKEYGLFGPPGVFVVRSDGSRSEPLLG
TANTPEHQALLKEYGLFGPPGVFVVRSDGSRSEPLLG
TANSAQDNALLTHLNVLGLPTLLFFDANGHEIPDSRV
TKNSEANRELMQKLHVIGLPTLIFFNQQGQEIEGSRI
TADNAASRELLGRYKVPGPPSLLWIGADGIERRSQRI
TADGADDRALLKRFSLFGPPATIFFDAQGNQAPVRVV
TANNAQDVALLKHLQVLGLPTILFFDAQGQEQPQARV
TANNAQDVALLKHLQVLGLPTILFFNTQGQEQPQSRV
TKNQPQDIELLKALNVLGLPTIEFWNAQGEPVPNARI
TANNAEHATLLKKFNVLGLPTILFFDSQGNEITAARV
VSLYDPDNKAGIDWGVYGAPETFIVDAEGIIRHKRVG
LSLFDGDGMLGLDLGVYGAPETFLIDGNGIIRYRHAG
VVLKDEKGSFGLDLGVYGAPETFIVDGKGVIHYRYAG
LSLYDGDGMLGLDLGVYGAPETFLIDGKGIIRYRHAG
KLAQQGVTIIGIDYKDKSAQAIKWLKDLGNPYQIVLK
LSISDADGTLGLDLGVYGAPETYLIDKQGIIRHKIVG
LDIRDEDGNLGLNLGVYGAPETFFIDAKGVIRDKYVG
LSLSDSDGMLGLDLGVYGAPETFLIDGRGIIRYRHAG
LSLSDSDGMLGLDLGVYGAPETFLIDGRGIIRYRHAG
ISLFDGNGMLGLDLGVYGAPETFLIDANGVIRYRHVG
AVVSDPEGKTAMDWGVTAAPTTFLIDGRGIVRWHHKG
RKQLAGNMELMESMGAAATPAIFYLNAEGRMQQQQGA
TESNPAQRGLLDRYNLFGPPAILFFAPGGDEWSDLRV
TADNAASRELLHRYQVPGPPSLIWIGPEGEERRARRL
YSVSSERLSSLKEYVGKCKPIFLFFKDGKQVEKIEGV
CAEKCNFLETAKEHRGKSEPLFLLYRNGQLKARIEGA
QIDCEANSMVCLQQTINTYPTLKIFKNGRIFDGQVYR
AATADDARAQVDASITKSLPNTNIRMGFDHSGEMDED
RLGADPGNKMGLDWGVAGVPETFVVDGAGRILTRIAG
LTIDDSHGELGLKLGVDGAPETYLVDENGVIRYRHSG
LVINDSRGELALNLGVDGAPETYLIDQYGVIRYRYSG
PVVLDTDRQVLDAYDVSPLPTTFLINPEGKVVKVVTG
KIDTDKYPAIATQYQIQSLPTLVLFKQGQPVHRMEGV
KLNIEKNPNTAPIYSIRGIPALLLFHGREVLATKVGA
KLDIDASPRPAEQFGVSSIPTLILFKDGKEVERSVGL
KINIDENSKPAETYEVSSIPTLILFKDGNEVARVVGL
KVNIDDHPAPAEQYGVSSIPTLILFKDGKEVDRVVGL
KVDIDSSPRPAEQYSVSSIPTLILFKDGKEVERSVGL
KLNTTGARRLAISQKILGLPTLSLYKDGVKVDEVTKD
QVNTDENPNLATFYGIRSIPTLMLFKKGQRVDTVIGA
KFNTSSARRLAISQKILGLPTITLYKGGQKVEEVTKD
YINVMENPQKAMEYGIMAVPTIVINGDVEFIGAPTKE
KVDVDQANEISSEYEIRSIPTIIFFQDGKMADKIIGF
KVNVDDHTDIAAAYNITSLPTIVVFENGVEKKRAIGF
KVNVDEQTDIAAAYKITSLPTIVLFEKGQEKHRAIGF
DVDVDANPATARDFQVVSIPTMILFKDGAPVKRIVGA
KINTDDNPTIAAEYGIRSIPTLMIFKAGERVDTVIGA
KINIDENPQTPSKYGVRGIPTLMIFKDGQVAATKIGA
KMNIDENPKTPSEYGIRSIPTIMLFKNGEQKDTKIGL
KVNTDENPQLASQYGVRSIPTRLMFKGGEVAANMVGA
KLNIDQNPATAAKYGVMSIPTLNVYQGGEVVKTIVGA
TTVNDPKGEFAERWQINVTPTIVLLSKGKMDLVTTGL
DQKAKVFQDLKAIGRALGMPTSVLVDPQGCEIATIAG
NIDNDKWLPEVLDYNVDGIPQFVYLNGQGQPQGISIG
NVDNNKWLPEVLRYRVDGIPHFVYLDDTGTAIAESIG
EVDVHQCQGTAATNNISATPTFLFFRNKVRIDQYQGA
FGEVDCSKELSSCANIRAVPTLYLYQNGEIVEEVPFG
KLDCDAEQMIAAQFGLRAIPTVYLFQNGQPVDGFQGP
SVNVDVAPRVAQIFGVQAVPTVVALAAGQPISSFQGL
SIDADENSEISELFEISAVPYFIIIHKGTILKELSGA
SIDADEHPEISDLFEIAAVPYFVFIQNGTIVKEISAA
TVLLDEKGEIIDKARVRGYPFNLFLDSDLNLKKTVPG
QVNCIESADLCGDENIEYFPEIRLYNPSGYIKSFTET
ERELSAARLEMNKAGVEGTPTLVFYKEGRIVDKLVGA
IKLDNDTADAFLKNNVTGTPTFILFENGKELSRYVGA
KIDVDENQALASAYGVRGVPTLVLFADGEQVEEVVGL
KIDVDEAEDVANEYQVRSIPTIVVENDDGVVERFVGV
KINIDENPEIVDTLNVNSIPRIIMFVEGQRQAELKGF
RLNVDENQKIADKYSVLNIPTTLIFVNGQLVDSLVGA
KLNTEESQDIAMRYGIMSLPTIMFFKNGELVDQILGA
RINVDKNPKIIDELNINSIPRIILFVNGEKTGEIKGF
RLNVDENPKTADKYGVMNIPTTLIFLNGNLVDQIVGA
KLNSDENPDIAARYGVMSLPTVIFFKDGEPVDEIIGA
KLNVDENQDVAFEYGIASIPTVLFFRNGKVVGGFIGA
KLNTDENPTIAARYGISAIPTLIFFKKGKPVDQLVGA
VVDVDEKRELAEKYEVLMLPTLVLADGDEVLGGFMGF
AEMDANCSKIAQEFGIKYVPTLVIMDEEAHVFVGSDE
KIDVDTSPALSSRYRIYGVPTVIILDPSGNEIGRREG
RVDVDRAFSLAERYGVQHIPTTLIIVEGRVVDALVGS
AVNLARFPFMSDALGIMGTPTIIAFVRGREAGRLVGL
HINAGKWKNIVDKFNILNVPTLVYLKDGREVGRQNLI
RINIIVNPWTAERYGVQGTPTFKFFCHGKPVWEQVGQ
DVENPEGQALIEKHGIVGVPTTLIDGEPAFTGLPKKA
LIDADRNPDFKSYFGVGHIPDFSVIVGIENGEYVYMK
VVDVDENQELASKYGIHAVPTLIIQKDGTEVKRFMGV
YMDVDQNPELAEYFGAKTIPDSFVIVDIENGTYVYMQ
SADIDQSPEIAAYFGIAYIPDSFVVVGFENGEYVYMQ
VVDVDENQELASKYGIHAVPTLIIQKDGTEVKRFMGV
SADIDQSRNLSAYFVTSYIPDSFVVVGLEDGEYVYMQ
RINIATNPWTAEKYGVQGTPTFKFFCHGRPVWEQVGQ
DVESQEGQALIDKYGIVGVPTTLIDGEPAFTGLPKKA
DAEAEQSKATARDQKVTGYPTIKFFPKGSKEGETYSG
NCDESVNKQLCAQNRVSGFPTLMVFRPPKINLDNPKK
KIEAEKFSDIAESFDVNAVPLFVLIHGAKVLARISGA
KVNVDEQRQIASGLGVKAMPTFVFFENGKQIDMLTGA
SDGSDVQDALLKLTGQRTVPNIFIGKQHIGGNSDLEA
KVNVDHVQDAAQQYGITAMPTFMFFKEGKQVAVNGQA
LEVNCEFFGPTLCTDLPGFPIIELVKPRTKPLVLPKL
KVDVLAAFDVGSAYSVSATPTFVTFLKGKQENRWSGA
QVNCDEEKEMCNHFHIKKFPTFRVFQGFDSIQYNGPL
KVDADAERALGKRFGVQGFPTLKFFDGKSEQPVDYKG
KVDCTEENELCAEHGVEGFPTLKVFRTGSSSEYNGNR
KFDVDALPDLAQELGIRAMPTFVIFKNGDKADEFVGA
KIEAEKFPDISEDYEIAAVPSFVIVKEGTVVDRVEGA
KIDVDASADIAKEYGITAMPSFVFVVDGQVGKGIDVQ
DCDADQNRAVCSQYQVQGFPTIKLVYPSSKGSSLSST
KASASSATDSAASAVSEGTETVKSGASVASDSASSAA
NCDYDDNKPFCGRMGVQGFPTLKIVTPGKKPGKPRVE
KFDVDHLPELAQELGIRAMPTFIFYKDGDRVDELMAP
AVNADKFSDIAQKNGVYALPTMVLFRKGQELDRIVGA
KVDCTEEEDLCKENGVEGILLSKNLRGPDNSKPYQGA
QIDCTENQQLCQEQGIPGYPSLNVFRNGNSKPAGEYQ
KVDVTEQPGLSGRFIITALPTIYHCKDGEFRRYQGPR
EVDADNCEEVVRECAIMCVPTFQFYKKEEKVDELCGA
KLEAEGVPEVSEKYEISSVPTFLFFKNSQKIDRLDGA
KVDCQAYAQTCQKAGIRAYPTVKFYFYERAKRNFQEE
EVDCTAERNICSKYSVRGYPTLLLFRGGKKVSEHSGG
KLEAEGVPEVSEKYEISSVPTFLFFKNSQKIDRLDGA
KVDVTEQPGLSGRFIINALPTIYHCKDGEFRRYQGPR
KMDATSYSSIASEFGVRGYPTIKLLKGDLAYNYRGPR
KVDVIQEPGLSGRFFVTTLPAFFHAKDGIFRRYRGPG
EVDCTAERNICSKYSVRGYPTLLLFRGGKKVSEHSGG
ARIDVSQNDLPWEFMVDRLPTVLFFPCNRKDLSVKYP
EVDADNCEEVVRECAIMCVPTFQFYKKEEKVDELCGA
NVYSSEFENIKEEYSVRGFPTICYFEKGRFLFQYDNY
AVAEADNIVTLQPFRDKCEPVFLFSVNGKIIEKIQGA
DCAEETNSAVCRDFNIPGFPTVRFFKAFTKNGSGAVF
RVDCDQHSDIAQRYRISKYPTLKLFRNGMMMKREYRG
KMDATSYSSIASEFGVRGYPTIKLLKGDLAYNYRGPR
ARIDVSQNDLPWEFMVDRLPTVLFFPCNRKDLSVKYP
AVAEADNIVTLQPFRDKCEPVFLFSVNGKIIEKIQGA
KVDCQAYAQTCQKAGIRAYPTVKFYFYERAKRNFQEE
EVDADNCEEVVRECAIMCVPTFQFYKKEEKVDELCGA
LEDEEEPKHEDFSPDGGYIPRILFLDPSGKVHPEIIN
DCAEETNSAVCRDFNIPGFPTVRFFKAFTKNGSGAVF
DCAEETNSAVCRDFNIPGFPTVRFFKAFTKNGSGAVF
KVDCQAYAQTCQKAGIRAYPTVKFYFYERAKRNFQEE
KVDVIQEPGLSGRFFVTTLPAFFHAKDGIFRRYRGPG
EVDCTAERNICSKYSVRGYPTLLLFRGGKKVSEHSGG
EVDCTAERNICSKYSVRGYPTLLLFRGGKKVSEHSGG
DCAEETNSAVCRDFNIPGFPTVRFFKAFTKNGSGAVF
KVDVTEQPGLSGRFIITALPTIYHCKDGEFRRYQGPR
IAKMDSTANEVEAVKVHSFPTLKFFPASADRTVIDYN
KLNVEKAPFLCERLHIKVIPTLALLKDGKTQDYVVGF
RVDCDQHSDIAQRYRISKYPTLKLFRNGMMMKREYRG
KVDVTEQPGLSGRFIITALPTIYHCKDGEFRRYQGPR
KVDCQAYAQTCQKAGIRAYPTVKFYFYERAKRNFQEE
ARIDVSQNDLPWEFMVDRLPTVLFFPCNRKDLSVKYP
KVDCQAYAQTCQKAGIRAYPTVKFYFYERAKRNFQEE
KLEAEGVPEVSEKYEISSVPTFLFFKNSQKIDRLDGA
KVDVIQEPGLSGRFFVTTLPAFFHAKDGIFRRYRGPG
KVDCQAYAQTCQKAGIRAYPTVKFYFYERAKRNFQEE
LEDEEEPKDEDFSPDGGYIPRILFLDPSGKVHPEIIN
ALAEADRLDVLEKYRGKCEPTFLFYAIKDEALSDEDE
KVDVDECEELAAQYNIASMPTFLFIKRKEVVGQFSGA
KVDVDQNEEAAAKYSVTAMPTFVFIKDGKEVDRFSGA
KVDVDENDETAEAEKIQAMPTFKFYKSGKALSDYVQG
KIDVDENEDLAVQYEVNSMPTFLIIKNRVTLIQFVGG
KVDVDQNEEAAAKYSVTAMPTFVFIKDGKEVDRFSGA
FIDAEALPGISLNFKITAAPTLVFFSNGKEVDRIDGF
IVDSQRQADIGDKYFVNKYPTMKVFVNGELITKEYRS
KIDVDECQDIALEYGIEAMPTFQFFKNGTKVDEVQGA
KVDADNNSEIVSKCRVLQLPTFIIARSGKMLGHVIGA
KVNVDENEDITVEYNVNSMPTFVFIKGGNVLELFVGC
KVDVDECEDLAAKYEISSMPTFLFIKGKKVVYQFSGA
PFGHEAKQKLCVKYEITGMPTLVIVKPDGTEVKSDGR
PFGSSEIEKLKNKYEVAGIPMLIVIKSDGNVITKNGR
AIDCTKLAALCAKYNVRGYPTILYFSYLKTKLDYNGG
QVQDYLNQLTGARSVPRVFVNGRFYGDSTKTVSDVES
KLDCTRFPAVANKLSIQGYPTILFFRNGHVIDYRGGR
KVDATQHSKLAKSHNVTGYPTLKFYKSGVWLDYTGGR
KIDVDECDGVGEEYEINSMPTFLLIVDGIKKDQFSGA
IAKMDATANEVEDVKVQSFPTIKFFPAGSNKVIDYTG
KVDVDQCKSTTQSQGVRAMPTFKFFIERKQVHEFSGA
ALDATAHESIAQKFGIRGFPTIKFFAPGTSSASDAED
KIDCDQWPGVCQGAQVRAYPTIRLYTGKTGWSRQGDQ
AICKSDTITALKRFNKRSEPIWLFVTGGRAVNLLFGS
KIDCTQFRSICQDFEVKGYPTLLWIEDGKKIEKYSGA
ALRDNQVTYLNAKGRLISPHEVQITDKNQKVSTITGN
KVDCDKETAIASRFHINKYPTLKIVRNGQLSKREYRG
PFGSDKIMSLMQKYEVKTIPAMRIVNDQGEVIVQDAR
VGYCDVDLNDITDLEIRFVPTLLLFKAGGKESVQYSG
KVDVDECEDIAADYNINSMPTFVFVKNSKKLEEFSGA
SVDCINDPMLLHRFEITAYPTLKFLYNGQLFEFQGER
NCADDKNMPLCREHSVSSYPSLRYFKYNSHNKDDGMK
TNESNGGKDLCGEFDVQGFPTIKMINTEKDSVLDYNG
EVDCTAHADICSEFGVNGYPTLKIFRDGIFDSEYNGP
YPCYNDDQLTGDAFAVNAVPTFVVMNNGEEVTRHVGA
AVHGSSNPEEAKTRIERLFPDVEVLPGGEVKDSVASI
KVDIDEHSELALDYDVAAVPVLVVLQNGKEVQRMVGL
DCAAEENNGICRNYEVMGYPTLRYLGPGFQPGPQHYG
KVDVDECRGTAATYGVNAMPTFIAFVNGQKKATIQGA
ATAQVDVIDTLEQYRGKCEPNFLFYGGGELVAAVRGC
VVNCQEENMLCRKYNVKSLPQLILMRSDKTYETFYGN
KVDVDKLEETARKYNISAMPTFIAIKNGEKVGDVVGA
KVNCDVARDIVQRYNISAMPTFIFLKNRQQVDMVRGA
RLDCTKYPAAAKEFKVRGYPTIMFIKGNMEFTYNGDR
PLRDPIIEKCLEKYDVKALPSCRVVDEFGNCIDANAR
VKMDATANDVPPEFNVRGFPTLFWLPKDAKNKPVSYN
AIDCTKLAALCAKYNVRGYPTILYFSYLKTKLDYNGG
KVEAEKVHQISGRYNVKSVPTCIFLNQGKLVQSVVGA
KIDATANDWPKSQFDVSGFPTIYWKPKDSSKKPVRYN
SLNAEQFPEISMKHQIEAVPTVIFFAKGSAVDRVDGV
KVDCTTDGFMCQLFGVRGYPTLKFFKGDGLVRDYSGV
EVDCTVAREVCQEEGVRGYPTLRFYKNGEFLEAYSGA
KVNCDTEDILADQFDILKYPTIKIVRNGLIGNQEYRG
KVDATVEEELALKHGEKGYPTLKFFRNEQPIDFLGER
IIELDGNPDGNEIQAVLGEITGARTVPRVFIDGKFIG
KVDADNNTDIVSKCRVMQLPTFMLVRAGQMLGYVIGA
VVDVQKNTAVSEYFDVERFPTLLYTTGKGRQWHLYEG
EQAKRLGVTLMQTYAIRGIPMLLLFDLETGELVTRNA
SVDADKNNDIATKYHVNKYPTLKLFRNGEAAKREYRS
KDCNEIQDYLGSLTGARSVPRVFINGKFFGGGDDTAA
SIDATSENALAQEYGVTGYPTLILFNKKNKINYGGGR
EVDCTAHSSICGKYGVNGYPTIKLLQSSGAVFKYEKA
EVDCTKANELCGSEGIEGYPTVKFYKDSKFVEEYSGP
KLDVDECQDVAEKYRVTAMPTLIVFKNGCEIGHVVGA
KVDATQEQDLAESYGVRGYPTLKFFRNGSPIDYSGGR
NCADPVNEPVCRSNGVRFFPLIKYFPRDSLNSTEGSQ
RVDIDEHGELALDYNVGSVPSLVVISNGKVVNRMVGL
RVDIDEHGELALDYNVGSVPSLVVISNGKVVNRMVGL
KVDVDKCQDTAAGQGVSAMPTFIFYRNRTKIDRVQGA
ARRALSNSPLVQMLNIRNFPTVALFRRDHQQALYMQR
KVDVDKLEETARKYDVSAMPTFIVIKNGEKVDTVVGA
EVDCTTHTEICGKYGVNGYPTIKLLQSNGAVMDYDGP
KVDVDEVSEVTEKENITSMPTFKVYKNGSSVDTLLGA
NCADDKNMPLCREHSVSSYPSLRYFKYNSHNKDDGMK
EIDSAESSELVNRYDIRSYPSISGIFNGLVVPFIEKE
PFGNDAEEKLSTKYDVSTIPTLIFLKPDGTEVTRYGR
TRGNTLIASITAQTCVSCMQTWLRLKRGRLPCQTCTA
AINCDEEKELCGQYQIQGFPTLKFFSTNPKTGKKGQP
RLDCTKYPAAAKEFKVRGYPTIMFIKGNMEFTYNGDR
KVDVDANDETAGACGISAMPTFHCYRNGAKVEELCGA
KVDATENQALASKFEVRGYPTILYFKSGKPTKYTGGR
KVDVEICEKTSSENGVNSMPTFMVFQSGVRVEQMKGA
AICKAGSISYLKRFNKKSEPTWMFVTSGKAINIMFGT
ALDATAHQSKAAEYNVRGYPTIKFFPAGSKRASDAQE
EVDVTVNPGLSGRFLVTALPTIYHVKDGVFRQYSGAR
KVDATSETDIADKQGVREYPTLTLFRKEKPEKYTGGR
EIQAVLGEMTGSRTVPRCFIDGKFVGGGTDVKRLYEQ
KCDATVHGELASKYEVRGYPTLKLFRSGKPQEYGGGR
KYGDDILTRYQSKFEIKTIPVLRVINAAGKMVVVDGK
VIDVETNLDLVETFEVKAVPAVLAFRNGVVVDKFIGL
KIDVTTSPSLSGRFFVTALPTIYHVKDGEFRQYRGAR
NCADDKNMPLCREHSVSSYPSLRYFKYNSHNKDDGMK
PYGNDAIKELSTKYGVSGIPALIIVKPDGTEVTKDGR
PFGDENIQKLSEKYKAVVIPVLKLVNSNGDVVHDRVR
ELDCSRYKPVCDRFNIWGVPTVMVFKDNYMVEYEGPN
FDQRSTVSELGKTFGVESIPTLITINADTGAIIGTQA
KVDVDEVSEVTEKENITSMPTFKVYKNGSSVDTLLGA
PFGSSEIEKLKNKYEVAGIPMLIVIKSDGNVITKNGR
KVDCDKETAIASRFHINKYPTLKIVRNGQLSKREYRG
IAKMDSTANELESIKISSFPTIKYFRKEDNKVIDFNL
ISKIDAVNNEIYNIHIEGYPTIYLYKKGDKLNPVRYM
VVNCQEENMLCRKYNVKSLPQLILMRSDKTYETFYGN
KIDATVEQRTAQTYQINHYPSFRLFPSGNKKPHTAID
KVNVDENEDITVEYNVNSMPTFVFIKGGNVLELFVGC
KVDVDKNGNAADAYGVSSIPALFFVKKEGNEIKTLDQ
KVDLDKNESLARKFSVKSLPTIILLKNKTMLARKDHF
KIDVTLNSKTRKRFKIEGFPTLLYFKNGKMYDYKNHD
EVDCTKEESLAEKYEIKGFPTLYIFRNGEKVKIYDGP
RIDASEYRGIAKEFDIHGFPTLKFFSKRDKSGKMEYE
SIDATSENALAQEYGITGYPTLILFNKKNKINYGGGR
YIDIDEFPELGENEDINELPTILLRKNGKYLDKIIGM
GDENDSCMEFLKDMNVIEVPTFLFIRDGEIRGRYVGS
KLNTDESPSTATRYGIRSIPTVIFFKDGEKKDAIIGS
EEKENYNTEFLDKYNLNKTPTILYYKDGKEKDRLEGY
KLNADKYSRLARKIEIDAFPTLMLYNHGVPMEYYGPR
KADIDEARDAASRWNVSSVPAFFFIKNGKEVDRVVGA
KIDGERYSKVASQLEIKGFPTLLLFVNGTSQSYTGGF
KVNFDENKPMCKSLNVRVLPFFHFYRGADGQLESFSC
DIDEGGLSNAIGKLNVSAVPTLQFFKGGVKKAEIVGV
KEIVTEVAAIKNYCAAEEYHQRYLEKKGQSAEKGSSA
EIDIEEDQEIAEAAGIMGTPCVQFFKNKEMLRTISGV
KVDTDDEYEFARDMQVRGLPTLFFISPDPSKDAIRTE
KVNQEELRTMCHGLNVHVLPFFKFYRGAEGKVCSFSC
DCAIKMNVKLCDKFSINHYPMLFWAPPKRFVGGSWGP
KVNFDENKSLCKSLNVKVLPYFHFYRGADGQVESFSC
KIDATEEGDLAQKYEIQGFPTVFLFVDGEMRKTYEGE
KVDIDELESVAEEWSIEAMPTFLLLKEGMEVDKVVGA
KIDTEKYPSIANKYKIEALPTFILFKDGEPCDRFEGA
KLNTDDSPATPGKYGVRSIPTIMIFVKGEKKDTIIGA
KVDIDKANDVAASWNISSVPTFCFIRDGKEVDKVVGA
NLDADKHKDLAEKYGVSGYPTLKFFPKGNKAGEDYDG
KVDIDKCPSIGNAENVRVVPTVKIYKNGSRVKEIVCP
RIDVDELQHVAQQFNVTTMPAFSLLKKGKIVDEVAGV
TIDVDDLMDFSSTWDIRATPTFFFLKNGQQIDKLVGA
KVDVDELKAVAEEWNVEAMPTFIFLKDGKLVDKTVGA
DIDEGGLSNAIGKLNVSAVPTLQFFKGGVKKAEIVGV
YQADIDREFCNENLQLKTFPTIVYLPPNSKQVIKYPS
KVNFDENKSLCKSLNVKVLPYFHFYRGADGQVESFSC
QVNYEEHKSMCYSLGVHVLPFFRFYRGSQGRVCSFSC
QVNYEEHKSMAYSLNVHVLPFFRFYRGAHGRLCSFSC
TIDVDDLMDFSSTWDIRATPTFFFLKNGQLIDKLVGA
KVNFDENKSLCKSLNVKVLPYFHFYRGADGQVESFSC
KVDATVEESLAGKFGIQGYPTLKWFVDGELVSDYNGP
IVDVDEVKEVASQLEVKAMPTFLFLKDGNAMDKLVGA
KVDVDELKPIAEQFSVEAMPTFLFMKEGDVKDRVVGA
KIDHDANPKLIAEFKVYGLPHFILFKDGKEVPGSRRE
KVDTDDEYEFARDMQVRGLPTLYFISPDSSKDAIRTE
NVDCTEEPALCKRNHIQGYPSIRIFRKGSDLREDHGH
RADGDQKEYAKTELQLGSFPTILLFPKHSSQPIKYPS
NLDADKYKDLAEKYGVSGFPTLKFFPKNKEGEEYGGG
GDENDSCMEFLKDMNVIEVPTFLFIRDGEIRGRYVGS
SDGSQIQSGLAEWTGQRTVPNVFIGGNHIGGCDATSN
KVDTDDEYEFARDMQVRGLPTLFFISPDPSKDAIRTE
KVDCTQEGDLCRRNHIQGYPSIRIFRKGSDLKDDNAH
DCAMKTNTKLCDKFSVSHYPMLFWGPPTKFVSGSWEP
KYNADADREYSESLGLKTFPTIIFLPKGSDKVVKFES
KLNTDENPNLATEYGIRSIPTLMLFKKGQRLDTVIGA
VDVNAVPYRLVSRAGVTKMPTIQLWRDGQKQAEVIGG
KVDIDKANDVAASWNISSVPTFCFIRDGKEVDKVVGA
LDCNQDNKSLAKELGIKVVPTFKILKDGKVVKEVTGA
EIDIEEDQEIAEAAGIMGTPCVQFFKNKEMLRTISGV
RADGDQKDFAKKELQLGSFPTILVFPKNSSRPIKYPS
NADGAQKAYAKENLQLQSYPTVLFLPKNSSQIIKYPS
DIDEGGISNTISKLNITAVPTLHFFKGGSKKGEVVGA
KVDVDELQSVAKEFGVEAMPTFVFIKAGEVVDKLVGA
GDENDSCMQFLKDMDVIEVPTFLFIRDGEICGRYVGS
TIDVDDLMDFGSTWDIRATPTFFFLKNGQQIDKLVGA
KIDHDANPKLIAEFKVYGLPHFILFKDGKEVPGSRRE
DANDEKNKPLAGKYEVQGFPTLKIFRNGGKNIQEYKG
CTSNECHHLLKSVGKEERYPTLLFFPAENKSAISYER
FSDSEGREALDGQFKVSGIPHLVILDAKTGEVYTEDG
KIDATEENELAQEYRVQGFPTLLFFVDGEHKPYTGGR
QVNYEEHRSLCQSLNIHVLPFFRFYRGSSGRVCSFSC
KVDVDELKSVAQDWAVEAMPTFVFVKEGTILGKVVGA
KLDVDELPDVAKEFNVTAMPTFVLVKRGKEIERIIGA
TVNFDTEIRFTERFDISYLPTTLVFKGGEQMAKVTGA
KVDVDELATVAQEFDVQAMPTFVYMKGEEKLDKVVGA
TVDVEELAEFSNEWNVEATPTVVFLKDGRQMDKLVGA
KVDIDKANDVAASWNISSVPTFCFIRDGKEVDKVVGA
KVDATVHSDLSQQFQVRGFPTLLFFVNGKQKLYNGGR
KVDATEHNDLSQKFEVRGFPTLLFFVDGVHRPYTGGR
KADGDQKAFAQQELQLNSFPTILFFPKHSSKPIKYPS
RADGDQKEFAKRELQLGSFPTILVFPKNSSRPIKYPS
RVDVDRLMDVAGTYRAITLPAFVFVKRGEEIDRVVGA
KVDCTQEGDLCRRNHIQGYPSIRIFRKGSDLKDDNAH
RADGDQKEFAKQELQLGSFPTILLFPKSAPRAIKYPS
AVDVDEVKEVASKLEVKAMPTFVLMKDGAQIDRLVGA
LVDVDELSDFSSSWDIKATPTFFFLKNGQQIGKLVGA
RADGDQKEFAKQELQLGSFPTILVFPKNSSRPIKYPS
FVYADIDECPETTRHIRYTPTFQFYRDGEKVDEMFGA
KIDTEKYPSLANKYQIEALPTFILFKDGKLWDRFEGA
KIDTEKYPSLANKYQIEALPTFILFKDGKLWDRFEGA
IVDVDEVKEVASQLEVKAMPTFLFLKDGNAMDKLVGA
NVDNTKWEQELDEFGVEGIPHFAFLDREGNEEGNVVG
TVDTDEELELAKDYRIEYHPITIVFKGGEEKERVLGY
EVDCGTSRAVCTKVEIHSYPTFMLFYNGEEVSKYKGK
TIDVDDLMDFSSTWDIRATPTFFFLKNGQQIDKLVGA
MVNSNEQKEMCRRLNVHVLPMFRFYRGAEGRICSFSC
KLNADKYSRLARKIEIDAFPTLMLYNHGVPMEYYGPR
AKMDATANDVPSEFDVQGYPTLYFVTPSGKMVPYESG
GDSPEGRIFSREVLGVAYYPSIISFPEHSRTFYKYKG
EDGWSIQTALGEIVGRRTVPQVFINGKHLGGSDDTVD
RVEAEEQPEISEAYGVTAVPYFVFLKEGKTVDTLEGA
GDENDSCMEFLKDMNVIEVPTFLFIRDGEIRGRYVGS
GDGADMQSALAQWTGQKTVPNVFINGKHIGGCDDTLA
LVDVEESLALAKAESIKKIPTFKIYKKGEKVKEMVCP
VDVNKVPQTLVKRGNISKMPTIQLWKEDEMKEEVIGG
KVDVDELKPIAEQFSVEAMPTFLFMKEGDVKDRVVGA
KVDATQEESLAQKFGVQGYPTLKWFVDGELASDYNGP
RADGDQKAFAQQELQLGSFPTVLFFPKHSSKAIKYPS
QVNVEDSPMVAKAENVRIVPTFKIYKDGVKVKEMICP
KVNFDENKPMCKSLNVRVLPFFHFYRGADGQLESFSC
IVDVDEVKEVASQLEVKAMPTFLFLKGGNAMDKLVGA
KVNFDENKPMCKSLNVRVLPFFHFYRGADGQLESFSC
VDVNKVPQTLVKRGNISKMPTIQLWKEDEMKEEVFGG
EVDCGTSRAVCTKVEIHSYPTFMLFYNGEEVSKYKGK
KMDATANDVPSNKFEVKGFPTIAFVAGPTGEITVYEG
VDEYDEQSEVAERLRIKAVPLFHFYKNGVLLESFATR
RADGDQKEFAQQKLQLQTFPTVLFFPKFAAGPVKYPS
RVEAEEHPEISEAYSVAAVPYFVFFKDGKTVDTLEGA
KVDISESPAVARAENVRTVPTFKIYKNGTRVKEMICP
TIDVDELMDFSSSWDIRATPTFFFLKNGEQVDKLVGA
KIDATEEGDLAQKYEIQGFPTVFLFVDGEMRKTYEGE
DCAMKTNTKLCDKFSVSHYPMLFWGPPTKFVSGSWEP
KIDHDANPKLIAEFKVYGLPHFILFKDGKEVPGSRRE
RVEAEEHPEISEAYSVALVPYFVFFKDGKTVDTLEGA
KIDATEENELAQEYRVQGFPTLLFFVDGEHKPYTGGR
EIDIEEDQEIAEAAGIMGTPCVQFFKNKEMLRTISGV
EDGWSIQTALGEIVGRRTVPQVFINGKHLGGSDDTVD
KIDVDVLMSVWMEFNLSTLPAIVFMKRGREVDMVVGV
DCAIKMNVKLCDKFSINHYPMLFWAPPKRFVGGSWGP
MVDVEESMALAKAESIRKVPTFKMYKNGDKVKEMVCP
KVDVDELKSIAEQFSVEAMPTFLFMKEGDVKDRVVGA
KVDVDELRTVSEEWGVEAMPTFLFLKEGKIVDKVVGA
KVDIDGAQDVAVSWNVSSVPTFFFIKNGKEIDKVVGV
TIDVDDLVDFSSTWDIRATPTFFFLKNGQQIDKLVGA
KVDVDNVKEIAKRFEVTAMPTFVFLKGGNEVHRIVGA
KVDVTANAELGKRFGIRGFPTLLHFSHGKSYKYSGKR
TIDVDDLMDFSSSWDIRATPTFFFLKNGQQIDKLVGA
TIDVDDLMDFSSSWDIRAKPTFFFIKNEKQVDKLVGA
TVDVDELTEFSSSWDIKATPTFFFLKDSQQIDKLVGA
TIDVDDLMDFSSTWDIRATPTFFFLKNGQQIEKLVGA
KVDTDDEYELARDMQVRGLPTLYFFSPDQSKDALRTE
KLDVDELPDVAKEFNVTGMPTFVLVKNGKEIERIVGA
TIDVDDLMDFSSTWDIRATPTFFFLKNGQQIDKLVGA
EVDCGTSRAVCTKVEIHSYPTFMLFYNGEEVSKYKGK
TIDVEELAEFSHEWNVDATPTVVFLKDGRQMDKLVGG
DIDEGGISNTISKLNITAVPTLHFFKGGSKKGEVVGA
KVDVDELKDVAEAYNVEAMPTFLFIKDGAKVDTVVGG
KVDVDELKTVSEEWGIEAMPTFLFLKDGELVDKVVGA
KIDVDELSDVAQEFKVQAMPTFLLLKNGEEVDKIVGA
EIDIEEDPEIAEAAGIMGTPCVQFFKNKEMLTVSGVK
KTDIAAHYQLGIQFGVQGTPAIVLQDGLVVPGYQGPK
QMRDPLPPGLELARPVTFTPTFVLMAGDVESGRLEGY
VIDDYEKGFLIQTLKVSSAPSSYLIDKHGVVRYQQKG
EIDLDTNPAAVRRFSVLSLPTTLIFDTDGQQRYRTSG
KLDTTKARRLAIKEKVLGLPTIAIYKDGQKIDELTKE
ELEAAFGKLMPGGKIRAIPATFVVGRDGKILNAVSGG
SINADENFTLANRYRLATLPTLIWFADGRIRDRLEGI
KVDCDKEQMVASQFGLRAIPTVYMLQQGRPVDGFQGP
QARAAQMEELTNKFQISGTPTVIVGGKYQVEFKDWQS
KVDVDQANEISSEYEIRSIPTIIFFQDGKMADKRIGF
NDMVALQERLFKEYGVRGTPSVYVRGRYHINNAAFGA
NITAQVLGVSLIPFIIRDDGNFSIGKPAQGLKDYLEA
THLADLDAAIWTRFGVTQQPAYAFISPDGKVDVVKQQ
RLDIDESPRTPERYKIHAIPTLHVFKGGKIVNTWIGP
DVDVDLNRQVAEEFKIMSIPTLITFENGNQKNKHIGF
TLGADASGRMALDWGVYGVAETYVIDGKGRIVLRFPG
KINIDDNQATPAQFGVRSVPTLLLFKDGKPVATQVGA
VIDDYEKGFLIQTLKVSSAPSSYLIDKHGVVRYQQKG
ALDTSDNIGNFLKQTPVSYPIWRYTGANSRSFMKSYG
NDMVALQERLFKEYGVRGTPSVYVRGRYHINNAAFSA
QARAAQMEELTNKFQISGTPTVIVGGKYQVEFKDWQS
VIDDYEKGFLIQTLKVSSAPSSYLIDKHGVVRYQQKG
MVDVEDQPELAERYDIQSVPTLLIFKKGKAAEKVTGA
ISLFDGNGMLGLDLGVYGAPETFIIDANGVIRYRHVG
VIDDYEKGFLIQTLKVSSAPSSYLIDKHGVVRYQQKG
NDMVALQERLFKEYGVRGTPSVYVRGRYHINNAAFSV
KVDVDSNPSAAAALGVRGIPALFLFKDGQVISNKTGA
PVVNDANGALSAGWEISVTPTLVVVSQGRVVFTTSGW
KVDVDEEKALAAKYQIQSIPTLLIFKDGELVNTLIGF
KINIDENPNIAPKYSIRGIPALLLFKNGTLLKTKIGA
VIDDYEKGFLIQTLKVSSAPSSYLIDKHGVVRYQQKG
PIYLDEEGSLGSVFASRGLPTTYVVDKAGRIVAVVVG
KLDVDANPETAQNFQVVSIPTLILFKDGQPVKRIVGA
KIDVDQNQETANGLGIKAIPTLIVKKDGEVVDRIVGV
GKNLTQAWAVAMALGVEDKITPLMFDAVQKTQTVQKP
RVDVDENTKLTQEMGVNSMPTWFIFKNGKMMEKVMGY
LDVSDKNTTKAAEAKAKQLGLTTFFEANKTQTATVAI
KINVDHFPELSTQYQVKSIPALFYLKNGDIKATSLGF
KVLKDDLKITNDRYAVFATPTTIIIKDGMIKDRILGE
TKKDPQITEELARLGRASVPSYVYYPSGNRAPVVLPE
KVNTDEQGDLAAEFGVRSIPTLIFFKNGEVVDQLVGA
NVGPDELAVFYAGYGVQPDRFVATFNGPEVEKRFQAA
IILVDISNPPKNFAAPRGLPMSYLIAPDGTVAKQFLG
KINVDQEQQVAAALQVRSVPMVYLVKDGQLVDGFPGA
KVDIDENRALAIKYHVCSIPMLLLFKDGQVQITQIGA
KLNIDHNAGTPPKFGIRGIPTLLLFKDGSVVATKVGA
RLNCQEEQGIAAQFGIQAIPTIALFIEGKPVDGLGGP
QKTIAQHYMLGHELGISGTPAIFLPNGEMVGGYLPAP
KIDTEAQQNLAAHFQIRSIPTIMVFKNGQRIDMINGA
KLDVDENQETASKFNVMSIPTLIVFKDGQVVDQVTGF
YVNRDDFIELCQELDIFGIPSFLFYSNGEERSRFVSK
ALDTSDNIGNFLKQTPVSYPIWRYTGANSRNFMKTYG
QARADKMQELTETFQIDGTPTVIVGGKYKVEFADWES
AAAALKMQKLTEQYRIDSTPTVIVGGKYRVIFNNGFD
KINIDDNEATPSRFGVRGIPTLMVFKNGEVVATKVGA
ALDTSDNIGNFLKQTPVSYPIWRYTEANSRNFMKSYG
KINIDDNEATPSRFGVRGIPTLMVFKNGDVVATKVGA
AAAASKMQQLTEQYRIDSTPTVVVGGKYRVIFNNGFD
QARADKMQELTETFQIDGTPTVIVGGKYKVEFADWES
QARAAQMEELTNKFQISGTPTVIVGGKYQVEFKDWQS
WVDAGRNGGLVERYGVFHLPALFMVRDGRFHGALNVP
NLLFDNGGQLGQQVGSVALPTTVFYTAEGRLLGSHLG
KVEDGPGRRLGRSFQVKLWPTFVFLRDGREVARVVRP
KVNCDVEQDIVMRFGIRSLPTVVLFKDGQPVDGFAGA
KAKDYTFEEIVLGRDASTISVRAITGKTSVPQVFIGG
KVDYDEHKDALKHFNVTRQSTLILFNQGKEVRRSIAE
TALTNKQVTAAEHMKVRGVPDFYVNGRYRVNPEGLKN
EVDRDEYMDLAIEWGIMGIPSFVVIEDGKEKARLVNK
KMDVDENPATAQGFGIMSIPTLMFKKDGEEVKRIVGV
NVDTKAERQLALAAQIRSIPTLVAFKKGKPLLSQAGD
EIDLDTNPAAVRRFSVLSLPTTLIFDTDGQQRYRTSG
TLQDGRRRVAAAFGVANVIPTTVVLRPDGSVAQTLPR
KIDVDKNPGFAGQLRVQSIPTVYAFVDGRPVDAFQGA
SGRNTFPQIFVGEQHIGGCDDMMALEDQGKLDSLLSA
KVNIEDSPTTPSRYGVRGIPTMMLFRDGQMTSMKVGA
AKRVDRDGRAGLEFGVTGVPETYLVGSDGVIIAKHTG
DGKHDEERRWAAESGVSATPTTFIYKDGKIVNTIVGY
AIGVDEAGRTAIDWGVYGVPETFVIGKDGKIAYKHVG
KMNIDDHPSIAGQLGIQSIPAVIAFKDGQPVDGFMGA
KLNIDENPELAAQFGVRSIPTLMIFKGGEVADMKVGA
KLNIDENPELAAQLGVRSIPALAIFKGGEVADFSVGA
KLNSDNEQAVAARLGIRGIPTMILFHGGREIARTSGA
PVLYDTKATTFQAYQIRSIPTEYLIDSQGKIGKIQFG
KMDVDENPNTARAFGIMSIPTLLFKKDGQVVKQVAGV
KINDDKNREAVDKYGISNIPTMLIFKNGELQESLTGF
KVNVDENPGIASKFGIASIPTVMIFKDGNPVETLVGF
TVNRDELEDVVVENEVMGIPSLLVFKNGDKIAHLHSA
HVDRDEFIDLCADLAIFGIPSFLAFEDGEEVGRFVSK
KINVDKQRALAQKFDVKGIPNSLVLVDGEIKGAIAGI
TRKDPGITEELARLGRASVPSYVYYPGDNSAPVVLPE
KLDCDAEQMIAAQFGLRAIPTVYLFQNGQPVDGFQGP
PVVNDANGALSAGWEISVTPTLVVVSQGRVVFTTSGW
KVNTEAERELSARFGIRSIPTIMIFKHGQVVDMLNGA
KLDCDAEQMIAAQFGLRAIPTVYLFQNGQPVDGFQGP
KQAQQKAGATPVTLDEKSMETIRTNLQLARLVDVQGT
PVVNDANGALSAGWEISVTPTLVVVSQGRVVFTTSGW
KVNTEAERELSARFGIRSIPMIMIFKHGQVVDMLNGA
DVNIADHYALGVQLGVSGTPAIVLSNGYVVPGYQGPK
NVDNTKWLPEMLKYRVDGIPHFVFLNKTGESLAQAIG
EIDIDQDRDIAENAGVTGTPTVQFFKDKELVKEVKGV
PVLVDKDFRVWQEYAVRAWPTLMVIDPKGYVIGYVSG
KLNTDQNPTVASHYGIRSIPTLMVFKGGRQVNTVVGA
KIDTEKYTELATQYQIAALPTLVLFKQGKPVDRIEGV
LEANKSQTSTVAIVDPATGNILTIFKNNPNKDDYTKI
ELDMSEEPELAINFGVRSAPTVVLLKHQQTLAQIAGL
KVDVDNNKPLFKRFGLRSIPAVLIFKDGELTEKIVGV
GVNADENFKLSNTYRLKSLPTLLLIENGIVRHRLEGF
SGRNTFPQIFIGSVHVGGCDDLYALEDEGKLDSLLKT
KMNIDEHPAIAGQLGIQSIPAVIAFVNGQPVDGFMGA
HVDRDEFIDLCADLAIFGIPSFLAFEDGEEVGRFVSK
KINVDKQRALAQKFDVKGIPNSLVLVDGEIKGAIAGI
KIDIDENSDKASEYGVKNIPTIKIFKNGEEITTNVGF
PVVLDENGAMVYQYGINAFPSTFIINKEGYITKYIPG
KVDVDKNPGSAGKYQIQSIPTLLIFKDGKVVDTLVGF
KQAQQKAGATPVTLDEKSMETIRTNLQLARLVGVQGT
KLNIDQNPGTAPKYGIRGIPTLLLFKNGEVAATKVGA
KLDCDAEQMIAAQFGLRAIPTVYLFQNGQPVDGFQGP
KVNIETEKDLASIAGVKLLPTLMAFKKGKLVFKQAGI
KVDTEAERELAAAAQIRSIPTIMAFKNGKLLFNQAGA
KLNIDENPELAAQFGVRSIPTLAIFKGGEVADIKVGA
DAQVQETYKLATSLGITGTPSYIVGDEAVFGAVGADP
NATTTPEYRQEMIEKSGGTTFPQIFINGQHVGGCDDL
KMNIDDHPSIPGQLGIQSIPAIVAFADGRPVDGFMGA
HNRAAAEFVGSVNGGNRTVPTVKFADGSTLTNPSADE
NDMVALQERLFKEYGVRGTPSVYVRGRYHINNAAFGA
PIVLDSKGELMKEYHIITIPTSFLLNEKGEIEKTKIG
QNNVNYSPTFAKAYQIESVPCFLLFKGGKMVERGYAF
ELNKDELPDLAEKYQVMGIPSLLIFKNGEKTAHLHSA
YVDRDKFIDTCAEWEIYGIPSFVVFNEGKEVNRFVSK
FPILIDKKGINADYNVMSYPTTYILDEKGVIQDIHVG
EEKENYNTEFLDKYNLNKTPTILYYKDGKEKDRLEGY
EVNADVNLHLANAYRLKNLPTLILFNRGQVIQRLEDF
PIYLDEEGSLGSVFASRGLPTTYVVDKAGRIVAVVVG
TKKDPKITEELARLGRASVPSYVYYPAGNKAPLILPE
KVSFDESQDLKESLGIRKIPTLIFYKNAKEVGERLVE
KVNVDENPRTAARFEVRSIPTLLMFKDGEEVDQMVGV
PNLQDPGVATAIAYQVTGIPRTVFIDAQGVVRHIDQG
PALLDPGSRTALSYGVGKLPITFIVDGQGKVVHIKDG
TRKDPGITEELARLGRASVPSYVYYPGDNSAPVVLPE
KNPVDKQFQMGQMVGVQGTPAIVLANGQLLPGYQPAK
KLNIDENPELAAQYGVRSIPTLAMFKGGEVADIKVGA
DASVREAYTLANELGITGTPSYVVGNEAVFGAVGAPE
YAPELRQEMIEKSRGGRTFPQIIINDVPVGGCDDLHA
KMNIDDHPSIAGQLGIQSIPAVIAFIDGRPVDGFMGA
AIGVDPNGKAAINWGVYGIPESFLVAADGTILYKRAG
DASMASFNELKRKNLAFGLPVTLLVDKDGCQIAAMNG
AVGADRAGRSAIEWGVYGVPETFLVDQTGKIVYKHVG
KVNIDENPELAAQFGVRSIPTLLMFKDGELAANMVGA
NANTKRAAQLADQYKIEGVPTVVVQGKYTTSPADAGS
KVNSDESPELSAHFNVRSIPHVVAFVDGKPVDQFVGV
KLNVDENAGVPAKFGIRGIPTLILFKNGAVAAQKVGA
GFCLDEPDALPAVREVAAGLSFPVGLLGSPYAGGYGR
LAQEQKARVKFIGIGIDSAANIQAFLGKVPVTYPIAV
DTPLEDNLKLGRALNVNGTPAIIFMDGSRAPGLIDAA
NANAKRANQLTKQYRVEGVPAVVVQGKYVVSPDEGGG
TQLADTDGSVWANFGVTQQPAYAFVDPHGNVDVVRGR
TLQDDRRRVAAALRVANVMPATVVLRPDGSVAQTLPR
PSLMDETGKSFDDYKVRALPMTYVINKNGYLEGFVNG
KVDIDEQEELAAQYKIMSVPTLLVFRNGEIIDKSIGL
TVLLDSDLSTAYDYKIQFIPVSYFIDKNGVIRAISNG
KVNVDEEQELAMKFRIMSIPTIGLFKKGKMVDKIIGA
KLDASQNRRLCISLKVLGLPTFQLYKNGEKVDEISKD
KLNTDENPNIAMRYGIRAIPTIILFKNGEVVDTRIGV
KVSFDESQDLKESLGIRKIPTLIFYKNAKEVGERLVE
KVNVDDNPATSGQFRVMSIPTMILFKDGQPVEGMVGA
PVFLDEEGEFADAYQVQHLPMTYVLDREGIINEVILG
PIVIDKGLNVIDAYGIRPLPTTILINEHGEIVKVHTG
SVDRDKFMDICIENGIMGIPSFLVYKNGELLGSYIGK
KLDVDENPSTAAKYEVMSIPTLIVFKDGQPVDKVVGF
DAKLKAAREFALRSKIPGTPAIIVNGRYLIGARNYPD
IAILDPYQPPQDFATPRGLPMTYLIGPDGKVAKQFLG
KVDTDLHPALGTRFGIRSIPTLLVIQGGQELGRHSGA
LVVADQDGRTAIDFGIAAAPETFLVDGRGVVRWKYSG
KVDVDKEQQIAAAFQIRSVPTVFLVKGGEIVDGFPGA
KVNVDQNRALAIKYHVRSIPMLLLFKDGQVQATQIGA
PVVTLTDRRALMLFRARNVPLLMAIDGEGRVRHSHLG
VAILDPYQPPQDFATPRGLPMTYLIGPDGKVAKQFLG
KVDTDLHPVLGTRFGIRSIPTLLILRNGKELARQSGA
MVIADEPGQTAIDFGVYGAPESFLIDAHGIIRYKHIG
LVVADTDGRTAIDFGIAAAPETFLVDGRGVVRWKYSG
KVDVDKEQQIAAAFQIRSVPTVFLVKGGELVDGFPGA
EDKVKAAREFATRAKIPGTPALVVNGRYLITARDYTD
KVNVDQNRALAIKYHVRSIPMLLLFKDGEVQASQIGA
PVVTLTDRRALMLFRARNVPLVMAVDGEGRVRHSHVG
CVNRDQFIEVAQKWDIFGIPSFVVIEKGQEVGRLVNK
KMDVDENPETARQFGIMSIPTLMFKKDGEVVKQVAGV
TVNRDELEDVVVENEVMGIPSLLVFKNGDKIAHLHSA
YVNADTDADVAQVFGVQGLPSVIAVAAGRPLADFQGG
KLDTEANQGLAAALQIQSIPTLMVFRDGIMVYREAGT
SVDVDAERTLGAMFQIMSIPSVLIFKNGAKVEEFVGL
KMDVDENPETARQFGIMSIPTLMFKKDGEVVKQVAGV
ELEAAFGKFMPGGKIRVIPATFVVGRDGKLINAVSGG
TVAFDPKGQTPRLYGVKGMPTSFLIDRNGKVLLQHVG
TANTADDKALMKRFNLFGPPGIIFFDKSGNEQVDNRI
KVNTEEFPEISAQYGIRSIPNVKLFSNGVVIDEFTGA
IAVNEQLPNVKNYMKTQGIIYPVMMATPELIRAFNGY
CVNRDQFIEVAQKWNIFGIPSFVVIEKGQEVGRLVNK
KVDTEAQPELAQAFGISSIPTLMIVREQVAVFAQPGA
KIDVDANQMLMQQFGVQGIPAVFAVVAGQALPLFQGA
QLNVDQNPATTNAYKVLSMPTFMVFRGGEPVKSMVGS
EIDAEGHLELVRALDVLKTPTVLVLDADGRVVRRATG
QDPESAAFVEKANGGNQTVPTVLFPDGSTLTNPSLAQ
KLNIDDNQGTAPKYGIRGIPTLLLFRDGEVVATKVGA
RVDCDAQPMVASQFGLRSIPAVYLFKDGQPVDGFQGP
KVNTEAEPALSTRFRIRSIPTIMLYRNGKMIDMLNGA
KTDISKHYQLGVQFGIQGTPAIVLQNGTIVPGYQGPK
KVDIDANQDLAQAAGIQAVPTLMIAKQGEVIFQQAGA
KVNIDENPELAAQFGVRSIPTLLMFKDGELAANMVGA
KMNIDEHPAIAGQLGIQSIPAVIAFVNGQPVDGFMGA
SVDVDAERTLGAMFQIMSIPSVLIFKGGQKVDEFVGL
KLDTEANQSLAAALEIQSIPTLMIFRDGIMVFREAGT
KLDCDAEQMIAAQFGLRAIPTVYLFQNGQPVDGFQGP
KLNVDDNQDTAQSLGISSIPTLLLYKDGQLVDKVIGA
SLDGDKFPNLKRKYGIKGYPSILFLDRNGSLIDKITG
DVDDDDAEMTVKSSEVSSVPLMVFYKNGQPVNRVLGF
EVNSDEVEGLAEKYEVMGIPSMLIFKNGEKIAHQHSA
KLDVDENQETAGKFGVMSIPTLLLFKDGDVVDQVIGF
EINRDDFIEICQSNNVYGIPSFLAFENGKELGRFVSK
KLNVDQNNVSPAKYGVRGIPTLLLFKNGELAATKVGA
KINTEEQQSLAAQFNIRSIPTLMIFKQGHIIAQQSGA
RVNRDDYIELAQQWNIFGIPSFVVVENGQELGRLVNK
KMDVDENPETARQFGIMSIPTLMFKKDGEVVKQVAGV
RVNRDDYIELAQQWNIFGIPSFVVVENGQELGRLVNK
KMDVDENPETARQFGIMSIPTLMFKKDGEVVKQVAGV
KLDVDENPNTAQNFGIMSIPTLLFKKDGEVVKQVAGV
KMDVDENPNTARAFGIMSIPTLLFKKDGQVVKQVAGV
NVDNSKWLPEIEQFNVDGIPHFVFLNRQLEPQAVAIG
KVNTDENSKVATDFGIRSIPTLMIFKGGQKVDILVGA
EIDITEDSAIAEQAGVTSTPTIQLFKNKELLEVIVGM
RINADENFALSRHFQLRSLPTVLFFDRGELVQRFDPA
KIDSERYPQLTSQHHVQALPTLILFHRGRELQRWEGV
LLDCEQQGPIAAQFGVQVLPTTALFINGQAVDGLGGP
KLNIDHNAGTPPKFGIRGIPTLLLFKNGSVAATKVGA
KINTEIEQQLAAQFQIRSIPTVMVFKNGQRVDVINGA
DTINDPTGKISRDWGVQVTPTVVIVRNGKIEFITSGV
KINIEKNSIYQEKYLVKSIPSFFLFFKEKIIDKKIGI
TANDAQDMALLKHLNVLGLPTILFFDGQGQEHPQARV
VVDRDELEDVTTENDVMGIPSILIFQNGKKLAHLHSA
KLDVDENPSTAAKYEVMSIPTLIVFKDGEPVDKVVGF
SVDRDQFIDICVQNDILGIPSFLIFKEGQLLGSYIGK
DCVKDKNQDLCQQEAVKAYPTFHYYHYGKLVEKYESD
NCADETNNAVCRDFNIAGFPSVRFFKAFSKNSTGTTL
DCAEEKNQDVCRTYDIHFYPTFRYFKAFTKEFTTGEN
KVDCQAYPQTCQKAGIKAYPSVKLYQYERAKKSIWEE
DCADETNSAVCREFNIAGFPTVRFFKAFSKNGTGTAL
RVDCDQHSDIAQRYRISKYPTLKLFRNGMMMKREYRG
KVDATEESDLAQQYGVRGYPTIKFFKNGDTASPKEYT
EVDCTAERNVCSKYSVRGYPTLLLFRGGEKVGEHNGG
LEDEEEPRDEDFSPDGGYIPRILFLDPSGKVRPEIIN
KVDATEESDLAQQYGVRGYPTIKFFKNGDTASPKEYT
EVDVHQCQGTAATNNISATPTFLFFRNKVRIDQYQGA
DCVKDKNQDLCQQEAVKAYPTFHYYHYGKLVEKYESD
EVDCTAERNVCSKYSVRGYPTLLLFRGGEKVGEHNGG
KLEAEAVTEVSEKYEISSVPTFLFFKNSQKVDRLDGA
ARIDVSQNDLPWEFMVDRLPTVLFFPCNRKDLSVKYP
QVDVDSSKELAEHCDITMLPTFQMFKYTQKVTPFSRL
DCAEETNSAVCREFNIAGFPTVRFFQAFTKNGSGATL
AVDATMNQVLASRYGIKGFPTIKIFQKGESPVDYDGG
DCADETNSAVCREFNIAGFPTVRFFKAFSKNGTGTAL
AVDATVNQVLASRYGIKGFPTIKIFQKGESPVDYDGG
EVDVHQCQGTAATNNISATPTFLFFRNKVRIDQYQGA
KLEAEAVPEVSEKYEISSVPTFLFFMKGTPQEPRCGF
KLEAEAVPEVSEKYEISSVPTFLFFKNSQKVDRLDGA
KLNVEKAPFLCERLRIKVIPTLALLRDGKTQDYVVGF
KVDVTEQTGLSGRFIITALPSIYHCKDGEFRRYVGPR
ARIDVSQNDLPWEFMVDRLPTVLFFPCNRKDLSVKYP
KVDVTEQTGLSGRFIITALPSIYHCKDGEFRRYVGPR
EVDTEDCEQLVQDCEIFHLPTFQFYKNEEKVGEFSGA
EVDVHQCQGTAATNNISATPTFLFFRNKVRIDQYQGA
KVDVIQEPGLSGRFFVTTLPAFFHAKDGIFRRYRGPG
KMDATSYSSIASEFGVRGYPTIKLLKGDLAYNYRGPR
KMDATSYSSIASEFGVRGYPTIKLLKGDLAYNYRGPR
DCAEETNSAVCREFNIAGFPTVRFFQAFTKNGSGATL
AVDATMNQVLASRYGIKGFPTIKIFQKGESPVDYDGG
KVCVDDFNNQFYSKNIECCWTVGMTKFYGGWDKLLRR
LQPELAELSQQTTTPIRYVPLILFYINGTPFKEFGGN
KVCVDDFNNQFYSKNIECCWTVGMTKFYGGWDKLLRR
VVDAEKNSKIIEALKVNGFPEIIVVDKNRRVHKFNGP
KVCVDDFNNQFYSKNIECCWTVGMTKFYGGWDKLLRR
KVCVDDFNNQFYSKNIECCWTVGMTKFYGGWDRLLRR
DCADEANQQVCADFGITGFPTLKFFRAFSKKAEDGIR
KVDCTANSNTCNKYGVSGYPTLKIFRDGEESGTYDGP
KVDCTSNSNICSKYQVSGYPTLKVFRDGEESGAYDGP
KNTTDSNINKSAVENSNMEKHTDVLKTDKKQNSEDKA
AVDATVHQGLASRFGIRGFPTIKVFRKGEEPEDYQGG
EEKENYNTEFLDKYNLNKTPTILYYKDGKEKDRLEGY
KEKVRKDSDRAQKLKVQGAPSVYVNGNLANPDFDSLK
KEKVSKDSDRAQKLKVQGAPSVYVNGNLANPDFDSMK
ASQVEKDSDLNQKMNIQATPTIYVNDKVIKNFADYDE
DIREERDLKEALRLGAEATPTIFVVRDGTVMDKLEGD
TKNQVQDIELLKHMNVLGLPTIEFWDAKGEHVSNARL
TRNQAQDIELLQAQQVLGLPTIDFWDAQGNPVSNARL
AVVSDPEGKTAIDWGVTAAPTTFLIDGRGIVRWHHKG
LSLYDGDGMLGLDLGVYGAPETFLIDGQGVIRYRHAG
MKVLSDNEKLMDDLGANVTPAIYYMSKENTLQQAVGL
MKVLSDNEKLMDDLGANVTPAIYYMSKENTLQQAVGL
DWVVSFEEDTPQRLIAGILPDLLVKGGDYKPEEIAGS
DWVVSFEEDTPQRLIAGILPDLLVKGGDYKPEEIAGS
DWVVPFSEDTPQRLISEVLPDLLVKGGDYKPEDIAGG
ILFSALFFFLEELPALEGLPLLKWLKGLDLLLLLVGL
TNLNDADGVIWARYNVPWQPAFVFYRADGTSTFVNNP
VVDGNVLRVLCRVRAIGADPTSTLVSHHLWNLAQQLV
TERYDEQTHAAIERKVFGVPTMFLGDEMWWGNDRLFM
TERYDEQTHAAIERKVFGVPTMFLGDEMWWGNDRLFM
KQITDFYSTFATPMSFMGTPTVALLDNGKVVSMTAGD
PVAIDKGQKIIGTYGVGPLPTSFLIDKDGKVVEQIIG
PVAIDKGQKIIGTYGVGPLPTSFLIDKDGKVVEQIIG
PVPHDKNGEVKDLYKIGPMPTTYFIKPNGEIEEIVQG
KIDVDKFEELTERYKVRSMPTFVFLRQNRRLASFAGA
KVDVDECEDIAMEYNISSMPTFVFLKNGVKVEEFAGA
KVDVDELATVAQEFDVQAMPTFVYMKGEEKLDKVVGA
KINIDKNPNTAPKYSIRGIPALLLFKNSELVGTKVGA
KVNTDDNVQYASQLGLKGLPTLVIFKDGREVGRLVGA
KVNTDEQEELSAKFGIRSIPTLLFTKDGEVVHQLVGV
ADESGMFRKADAEVAVLRIPTHYIVKDGKQVFIGYEY
VDVNKVPQTLVKRGNISKMPTIQLWKEDEMKEEVIGG
ALAEADRLDVLEKYRGKCEPTFLFYAGGELVAVVRGA
DCKTGPREILCPELNISDKIDYPYYGKYGILTKPFSR
SVNVDVAPRVAQIFGVQAVPTVVALAAGQPISSFQGL
AVLTDEPSVLDSQYGIRYVPTVVFTNSQGMEVHRIVG
KLNVDENPKVATDFAIMAIPTMFIFKNGEPVDVIQGA
KFNADKHRDLAAKYNPTGGVPTIVFLRSDGTETHRLG
KLNVDDNPRTATEFAIMAIPTLFIFKHGEPVDVIQGA
SVPTILALSIGLSQLISNVPFVALYLPAMGSGVSQGQ
TFSLTCASGFCLTAFLYYLTDTYWEKKNKKIVLLEGY
EHNKNKFEELYLLTGISGIPATAIFYEGEIYAVIEGE
DLDRELQNLVSAITGESGWPLTVFMTPDKKVFFGGTY
IGGGSTGTLVSIVAEINGLETFVIEKDSRKEEILKEK
EVDCPECGTTNEREYRYCANCVSELPGGGNIGRMPTA
RVNAARRPRVRERYNMGGFPSTVFVTPDGEHIAGATF
RGDDGKTGPRVDEYGIDRIPTVVVEGADGTEHARFEE
KTAYEFYLKFMETLGVTGVPLIGIFYENKLYAVVEGE
WIMVMDDGSLVEKFNVRSIDYIVIMDKSSNVLYAGTT
KVDAESTFDLLARLGVEGTPTLIVYRNGVEVARHVST
KVNGDENMRLLYQYNITGLPTVLFFKNGMLADRSVGV
RINVNENGQMAMNYGINLVPTVVFIKDGEEVDRVIGN
EAEYTHMPMIAAAGTLYLLPTIIFFLTAQQLLLRGYS
EAEYTHMPLIAAVGTLYLLPTIIFFLTAQQILLRGYS
VVFELKFENEEKYGEIDGIPVIIGYEKGKKVYNAFYT
EAEYTHMPMIAAAGTLYLLPTIIFFLTAQQLLLRGYS
RTRTASYVELWDKFYITAFPTIVLVDEDMNEMQSSED
YADFGKNKNLFQDFSIESVPNFWIFKPKSIQAIHVDL
RSQYVTHHAFAWSHDPWQGGAFALFGPGQFKDVYPDF
QIDCEANSMVCLQQTINTYPTLKIFKNGRIFDGQVYR
NCDEDKNKELCAKYKISGFPTLMVFRPPKYDSKKKNK
KTNALKNKKLSLLFSVNRYPTLKLLNFGTKEIVSYND
KVDVDEFGEIAQEYEVSSMPTVIFFKGGEVVNKVIGA
INGDKDGRKMSKKYNIEGFPTVMLFHENDEPIEFNGA
SINADDHPDISELFEVSAVPYFILIRNSTILKELSGA
RVDLDSHGDLASQYQVTSIPTFVFLESGKEVNRVTGA
QVNCVESGDLCDKENVDSFPSLRLYVPDTDKVTGEPI
DCDQEINKPVCAQWKVQGFPTLKIFRPFNDPKTGKKM
RCDVDEASAVAQEVGVTAMPTFAFYKNGEKITTVMGA
KVDVDQGKDIAAKYTVSSMPTFVYFHKGKEVNRVVGA
KVNVDNNQGASSHAGVSAMPTFGVFKSGKLLETVRGA
NCDSEELVEVASMVPVSSVPTFALYKNGEIVLIVSGN
AVNCLADGDLCNQENINVYPTLNLYKNGKKVETYDLR
QIIPPHDTGIAAEIDALADKTTKFEWDLSKLDKLIEG
RYNGDENRKFSKKYGIQGFPTLKWFPGKGADPVDYES
SVNADELPEISESFDISAVPYFVMLRDGTILKELSGA
KVDVDESPDIAGALGISSMPTFVLFKNGKGLGKVVGA
DTITNAGYDLTWTLDTDRIVTFNGRRNLDVFERFVQA
KVDVDELPDVAKNNDVSAMPTLVFFKSGKEISRVLGA
QVDCIESGDLCMKEGINSYPTIRLYGPEGFIKAFPRG
NCDESVNKQLCAQNRVSGFPTLMVFRPPKINLDNPKK
SISAEEQVEISELFEVSSVPYFIFIKSGTILREMSGA
QCCKQAIDLLTDKIDIETCPTFTMYNGEAGATMFSYR
VRYVDCDVCDCKKSGVKTVPTLEIHENGTSKDRFVGS
NCDKASNKQLCGEYGVEGFPTLKVFKPGKAGKTAVKK
QINIEGNRDIVSLLGITQVPAFFLVRKGVVIKALSGV
RVNCIENGDLCYDEKIDYFPSFRLYGPSGFIKYYPED
KLDVDELPEVAQKNEVSAMPTLVLFKNGKEVAKVVGA
QVNCVESGDICHKEDIRAYPTIRLYGPDGFLEEYHGK
SVYKELDEQLSSESNLNAPIQFVEVDCDTYGSTICKR
QVDCTQYGVLCDQQMIDFYPTLKVYKNHRLVGAENYK
AVDADEQAEIAELFEISAVPYFVLIRNGTILKELSGA
EIQAKWRDAFEEVLGVRNLPTIVVDGKVWGTETRLHE
KVDVDESPDVAEYYGVSAMPTFVFTKDDDILHKIRGA
KVDIDDQAEIAQEVAITAMPTFKVYKDGALVGNLIGA
KVDVDECPDIAQELGVRAMPTFIFFKDGQKVDEVMGA
AIDADEHAEISELFEVAAVPYFVLIKEGAIVKEISGS
KVDIDELPDAARHFGVTGVPTYVVLRDGREHARVVGA
NCDVDANKQLCVKHDVRGYPTLAVSQPAPPSGRACTQ
VLDGAAQEDEPLVHNGRAYLASVAGKDLREERNRLET
QVECLQSGDLCKQENVVSYPSIRLYGPAGYIKDYPHM
KVDVDAAAEVAHKYQITSMPTILFFKNGQAVDKVVGA
KIDVDRFPGVAATHEVHAMPTVLFFRAGKEVARVQGA
KFDVDALPDLAQELGIRAMPTFVIFKNGDKADEFVGA
EVNCEQEARLCKDVRVTGYPTIQFFRGGERVEYTGLR
SIDAEELSEISETYNVTAVPFLVLARNNQVLETVSGS
NCDEDANKPFCGSMGVQGFPTLKIIRPSKNGKPIVED
EVDCEANHALCASYNIRSYPVLRLYNQGNLKEYTGGR
PQWKTPHNEFRVKFGISAVPTLGKYTRDAQGNLKTSL
FPLAEEGKEGGDAAGDQVVPDPVGGKQYMREVYFGVE
DAPDVMEAGLGLSYMINSIPTLLSFDAQEAQTQTKVT
KIDVDSQQEVAQQYGVRAMPTFLILHNGSVIETIQGA
NEQEKWRIAFQKVVGSRNLPTIVVNGKFWGTESQLHR
KVDCQAYAQTCQKAGIRAYPTVKFYFYERAKRNFQEE
YTDVSTRYKVSTSPLTKQLPTLILFQGGKEAMRRPQI
PFEDDLRRDLGRQFSVERLPAVVVLKPDGDVLTRDGA
KVDCQAYAQTCQKAGIRAYPTVKFYFYERANRNFQEE
ALDASQHSSLSTRFGTVAVPNILLFQGAKPMARFNHT
NVDVNNSPELAETCHIKTIPTFQMFKKSQKVTLFSRI
KVDGPAQRELAEEFGVTEYPTLKFFRNGNRTHPEEYT
YTDEARRSRLNRLYGIQGIPTLIMLDPQGEVITRQGR
HLVFGTGTKVTVLGQPKANPTVTLFPPSSEELQANKA
YRMLDQCRTLASRGTPPCKPSCVSQLGQRAEPKATER
RVDCDQHSDIAQRYRISKYPTLKLFRNGMMMKREYRG
KVDCQAYAQTCQKAGIRAYPTVKFYFYERAKRNFQEE
AVNCGDDRMLCRMKGVNSYPSLFIFRSGMAPVKYHGD
PREVASAPPIKNWVWISTLAHTKMMCSRTPQGQHSWV
AVDATVNQVLASRYGIRGFPTIKIFQKGESPVDYDGG
ATPTPRFFACLLTAGVSCFVSLFHYFLFFALKKKVLP
VCMRLAHGKAQANPAPRRWAATLPPKHGDVAAALGPP
YTDEARRSRLNRLYGIQGIPTLIMLDPQGEVITRQGR
DCMEEKNQAVCHDYDIHFYPTFRYFKAFTKEFTTGEN
KVDCQAYAQTCQKAGIRAYPTVKFYFYERAKRNFQEE
EVDADNCEEVVRECAIMCVPTFQFYKKEEKVDELCGA
AVNCGDDRMLCRMKGVNSYPSLFIFRSGMAPVKYHGD
YTDVSTRYKVSTSPLTKQLPTLILFQGGKEAMRRPQI
ALDASQHSSLSTRFGTVAVPNILLFQGAKPMARFNHT
KFAWAKSLQVPSENKILMIFFFFWLLGRDFQHSFTIS
RINCADWSDVCTKQNVTEFPIIKMYKKGENPVSYAGM
QQGADWIHALLCLMGVTGVPTALPAKHLEQNTSPFVV
ARIDVSQNDLPWEFMVDRLPTVLFFPCNRKDLSVKYP
PYWKDPNNDFRKNLKVTAVPTLLKYGTPQKLVESECL
YTDVSTRYKVSTSPLTKQLPTLILFQGGKEAMRRPQI
ALDASQHSSLSTRFGTVAVPNILLFQGAKPMARFNHT
DCDAADNKAICSKYGVTGFPTLKWFGKQSKDGEKYEQ
QITCSLSNRYSLEQNLKSMRTLKLFANLQTGFQVIHI
NVDCMAEDYLMNKYSITKFPTMKVFFYGYMMTEYRGS
PFGDERIQEYLKKYEVPTIPAFKLINNAGELLHDARA
FEDRKGMEFLTTGFDVKSIPTLVGVEADSGNIITTQA
PHGNGAKQKLSTKYGVSGIPALIIVKPDGTEITRDGR
WAKEGERFRVNAHPMSRQLPTICVFKDAKEIARRPLV
ALPFDNYLYICKKYQIKNLPSFMLITPNNNILVKDAA
DIDVDIHPKLNDQHNIKALPTFEFYFNLNNEWVLVHT
AYINNENEELVAKYNVKNLPTILLLKKNKVVDTYKGK
IFNIDQAKDLCNFLNITSLPLILYVSSVHKKKYNTLL
PFGSDDIEKLKNKYEIAGIPMLIVIKSDGTVITKNGR
PFGSSEIEKLKNKYEVAGIPMLIVIKSDGNVITKNGR
PFGSSEIEELKNKYEVAGIPMLIVIKSDGTVVTKNGR
FSSRTELEALRSTFGVETIPTVIAVNADTGAVVSTKG
DKVQSSLKDLHKQILVGDAPSLDMFREVLRKHVDTYK
SLPFDNYLYVCKKFNVQNLPSFMIIAPNNNVLVKDAV
SVDATENMELAQQYGVSGYPTIKFFSGIDSVQNYSGA
PYGNDAIKELSTKYGVSGIPALIIVKPDGTEVTKDGR
ELDCSRYKPVCDRFNIWGVPTVMVFKDNYMVEYEGPN
KVDADNNSEIVSKCKVLQLPTFMLVKNGKLIGYVIGA
KLNVDELESAAETYSIAAMPTFIAFKGGEKVDEVVGA
FIDAEALPGISLNFKITAAPTLVFFSNGKEVDRIDGF
PIVFKCGKFLCLIFAIGSIPTIIFPAHLQGIRRRGAG
SRDSDCRQARDSPSNVVAIIFIIILRFKRSDINVSRF
KIDVDQNSGPAAYWEVSSIPAIFFVKKEGNDIKTLDH
KVDVDQNGNAASAFGVSSIPALFFMKKEGNDVKTLDQ
AICKSDTITALKRFNKRSEPIWLFVTGGRAVNLLFGS
PFGSNEIQELAKKFDVSGIPALVVIKSNGDVITKNGR
FEDRKGMEFLKNGFKVETIPTLIGVEADTGKIVTTRA
FEKRNVVEALTKQYKVESIPTLIGLNADTGDTVTTRA
KIDVDDNDEVAEAQGISAMPTFKFFYDGVEEKSKTMK
FWMGKDNVFRKPPYSVEGIPTLIRWKGVERLDGDQLL
YIDIDEFPELGENEDINELPTILLRKNGKYLDKIIGM
KVDVDQCKSTTQSQGVRAMPTFKFFIERKQVHEFSGA
KVDVDKCQDTAAGQGVSAMPTFIFYRNRTKIDRVQGA
KVDVDEVSEVTEKENITSMPTFKVYKNGSSVDTLLGA
VRVQHAFVPWLRRYHGRCRPTFLFFVGGSLKEIVEGI
EVDCTVAREVCQEEGVRGYPTLRFYKNGEFLEAYSGA
VDSSGDVKALASRENINGIPHAFIYDGSGALKYSGHP
AKGEVKALREAEAPNMGTPGAFLFDKDGKLIWHGVPS
NCPFQHGMSALYPFSSRSLPTLNTFYGVAMDDSICVL
EVDCTKANELCGSEGIEGYPTVKFYKDSKFVEEYSGP
TNESNGGKDLCGEFDVQGFPTIKMINTEKDSVLDYNG
KETRTDSAGLCEKYGVKKVPSWVVLRGGKEIGRIVEN
EVDCTTHTEICGKYGVNGYPTIKLLQSNGAVMDYDGP
CDTNKEVRSLMEKNNCKGIPAAFLFNKDGELVWSGHP
FSVCAQTVASLKNYDNSSMPFYIILKNGEIIQQVQGC
VINCDEEKALCKKYKVRSLPHIILIKKNKTYETLYSS
KIDATVEQRTAQIYEIKHYPSFRLFPSGNKKPHTAID
KVDVTTNSKTRKRFKIEGFPTLIYFKNGKMYDYKSND
KVNVDEASEVTEKENITSMPTFKVYKNGVAVETLMGA
SVDATIERGLSQEYGITGYPTMILFNKKNRINYGGGR
TLPFDNYLYIANKFKVKNLPSFIIIAPNNNILVRDGV
SIDVDTHKELKKEHNINALPTFEFYFFLNDKWILAER
KVDCSVETKLCKEQNVVSYPTMRIFSKGNLIKQYKRP
SVDATENMELAQQYGVSGYPTIKFFSGIDSVQNYSGA
KVDGHNHKDIAKQFEVNGFPSVILSQEHGKKYKKFEG
KVDGHNYKDIAKQFEVTGYPSVFLSQDHGKKYKKFEG
KIDCVANPKQCKRFSIRSYPTIKVIKGNSVYDMKGEK
AINCDEEKELCGQYQIQGFPTLKFFSTNPKTGKKGQP
KVEAEKVHQISGRYNVKSVPTCIFLNQGKLVQSVVGA
SVDCINDPMLLHRFEITAYPTLKFLYNGQLFEFQGER
DCDAADNKAICSKYGVTGFPTLKWFGKQSKDGEKYEQ
EQAKRLGVTLMQTYAIQGIPMLLLFDLETGELVTRNA
KVDATVEGELAEQYAVRGYPTLKFFRSGSPVEYSGGR
PVVEEVIKDAAVAGLDVHFVTVFVGNREVWRDPAVGF
ALPFDNYLYICKKYQIKNLPSFMLITPNNNILVKDAA
VDCTEAGKETCSKYSVSGYPTLKIFRQDEVSQDYNGP
LNMISEIPNVRGRPKVSVISTPKTKAIGAPVPQLPYA
PFGTPRIQELLEQYEVKTIPSMRIVKPNGDVVVQDAR
NCSAFITVSVAVYPAVDTLPNIFIIKNFKETTLDLLC
KVDVDENEELAQTFNVSCMPTFILLKNRNKVDEFSGA
KVDVDENEELAQTFNVSCMPTFILLKNRNKVDEFSGA
KVDVDENEELAQTFNVSCMPTFILLKNRNKVDEFSGA
KVDVDENEELAQTFNVSCMPTFILLKNRNKVDEFSGA
KGDVDENEELAQTFNGSWMPTLSLWKKRNKGEEVSGA
KGDVDENEELAQTFNVSWMPTLSLLKNRNKGEEFSGA
KVDVDEAEDLCSKYDVKMMPTFIFTKNGDAIEALEGC
PFDSPISKHLQQFNTKNAIPTLIIIKPNGTVITVDGR
KIDCDQWPGVCQGAQVRAYPTIRLYTGKTGWSRQGDQ
KVNTDLARDIVMRYSISAMPTFLFFKNKQQVDSVRGA
DCDNKDHKDLCGKFGISGFPTLKFFRKGTTEPIEYEG
KLDCTRFPAVANKLGIQGYPTITFFRNGHAIEYRGGR
YIDAEALPGISLNFKITAAPTLVFFSNGKEVDRVDGF
EVDVTVNPGLSGRFLVTALPTIYHVKDGVFRQYSGSR
IVDSQRQADIGDKYFVNKYPTMKVFVNGELISKEYRS
KVDCDQWPGVCQGAQVRAYPTIRLYTGKTGWSRQDSQ
KVDVDVCEATCATYGVSSMPTFIVFQNGRNVETMKGA
KIDVDECEAACEKYGVASMPTFILIVNGVTKDTFNGA
NCADDKNMPLCREHSVSSYPSLRYFKYNSASKDDGMK
KVDVDEAEDLCAKYDVKMMPTFVFTKNGETLETLEGG
SVDADKNNDIATKYHVNKYPTLKLFRNGEVTKREYRS
TLDATAHQSISRKFGIQGFPTIKFFAPGSTSSDGEDY
KINVDYAGELAMDYGISAVPTVFAFKNGEKVSGFQGV
KVDVDECRGTAATYGVNAMPTFIAFVNGQKKETLQGA
KVDVTSSPGLSGRFFVTALPTIFHVINGEFRQYKGPR
KVDVDECEELAAQYNIASMPTFLFIKRKEVVGQFSGA
AVDCTRHSAVCSSYEVRGYPTIKYFSYLKTVRDYNGG
KVDVDKCAETAATQGVSAMPTFIFYRARTKIDRLQGA
VDCTEGGKDTCNKFSVSGYPTLKVFKNGEVSQEYNGP
KVDVTSSPGLSGRFFVTALPTIFHVINGEFRQYKGPR
AICKSDEIGALKRFRNKSEPTWLFASHGKIVNLMFGT
KVDATVEPELAEKYGIRGYPTLKFFRSGSQVDYTGGR
FPKIGEKYHVSDSSFSRQLPTVILFRQGKEVARRPYA
TVNAGHEEQLVRKVGVHSLPCVIMVLNDHNYVYKDSV
KVDCDRESSVASRFHITKYPTLKVLRNGQPTKREYRG
RVDCTRFTAVAQHFKVNAYPTIIFVKGPYDYVYNGER
IVDVDDNAELVQTFEVKAVPAILAFRNGVVVDKFIGL
WKDMNNPFRKDTNTHLSVIPTMIRWKQPQRLEGEQCG
VQKDGKGSETAARFQVKKVPDFVFLRQGKYYRYEISK
DVPAEDLSELSMRHQIDSVPTVLFLRAGTAVDRIDGV
AIDAHNFHFLNAEFGIVGLPTIMLFHQGRPLVRYNGT
KVDIDEHTDLALDYEVQSVPVLLAIRDGKVEQRLVGL
DCSRDENNAICREFEVMAYPTIRFFSPYYADGEQKIG
VILLDSITRLARAYNTVIPSSGKVLTGGVDANALHRP
VDCTEAGKETCSKYSVSGYPTLKIFRQDEVSQDYNGP
DCARLENVKLCRDFRITLTPTIRYYPSKFQRIRHGIG
ARRALSNSPLVQMLNIRNFPTVALFRRDHQQALYMQR
ARRCLKSHPLAEALKITDFPSLAIFKRGERKPVLIAE
PLRDPIIEKCLEKYDVKALPSCRVVDEFGNCLDANAR
NVDCVSEMKLGDDYNIVKYPTMKVFFYGHPMVEHRGS
PFGDENMKKLAEKCKAAVIPVLKLVDSDGNVVHDRVR
SWIGKDNMFRKPPYSVEGIPTLIRWKGVERLDGDQLL
FPDVAQKYRISDSSFSRQLPTVILFQQGKETDRRPCV
DCAQERNAQLCREFNIRQTPSLRFFGPDMRKNDDVLG
LIKWKEHKGDAIYGGGNALQLFKAFDEQKVPVMLLFR
KCDATVHGELASKYEVRGYPTLKLFRSGKPQEYGGGR
AESDIRIIAEPGRYYVSSAVTLVSFVDSKRVMKEKQP
FAQSEAVQKLSKHFNVESIPTLIGVDADSGDVVTTRA
KVDVDENEELAQTFNVSCMPTFILLKNRNKVDEFSGA
KVDVDENEELAQTFNVSCMPTFILLKNRNKVDEFSGA
KVDVDENEELAQTFNVSCMPTFILLKNRNKVDEFSGA
KVDVDENEELAQTFNVSCMPTFILLKNRNKVDEFSGA
EQAKRLGVTLMQTYAIQGIPMLLLFDLETGELVTRNA
DFTLEEVLSEIAFFRGESYHTVHECSGEEVTASCFYS
FSICAQTVSSLKNYDNNCKPFYIILKNGEIIQQIQGC
PYWKDPNNDFRKNLKLTAVPTLLKYGTPQKLVESECL
TVEESFKTLFWSIFGLSEVTSVVLKYDHKFIENIGYV
TDVKIMERVVEQMCITQYEKEFQAYQRGSSVVLFSSP
AAAGAVVGGLGGYMLGSAMSRPMIHFGNDYEDRYYRE
AAAGAVVGGLGGYMLGSAMSRPMIHFGNDYEDRYYRE
DQYNNQNNFVHDCVNITVKQHTVTTTTKGENFTETDI
TTKGENFTETDIKIMERVVEQMCITQYQQEARASYYS
NQRGAKFEVTAFSPEERKQLQVLFFNKFNISVKINRA
TLNTDKNPSTAAEYGIRSIPTLIIFIEGQRVHTVVGA
SLQMPSMIMLLIKSNMNMLIFLILFLFISLIIVVKIS
NFDHVALGRVPTSVVQDTLVTPVLGLGYLPKGELSSL
ECGFDLSLSVRDSFSVVFFLIVLIFVVFELEVIIFII
TVDVTQEPEVAARFGVMGVPVTILLSDQGEEVNRSVG
ILEKENHPALVSAFDLDVYPTLVVSNGTQMIRKYEGS
DVDTDEGVELTAKHHIRSLPTLVNTSTLDRFTGVPRN
DAEDVDREKAVKLFDIMSTPVLIGYKDGQLVKKYEDQ
VGEVVDMSVSLEHGGTPVYPTFKVVLAEKAHDLAPDE
IHKETDNTELMQKFGVRQVPVVVLADRLPNGRVEANH
AGKGKKMAPECAAAGIEGFPTWIINGKVLGGDQELPI
YKKGTKILKACADAAIEGFPTWIINDKVLSGEIELAE
WRTPAHPWRVDSRFKLTGVPTLVRWDGDSVKGRLEDH
NKGLVPGLCFGAGLGITVFGMAYMFVHDGLVHRRFPV
RADGDQKAFAQEELQLGSFPTILFFPKHSSKAIKYPS
KVDATEDTDLAQKYDVQGFPTILFFIDGVPKDYNGAR
DAENEKWFPELLHYDVKYVPCFVLLDKNGQALAKTGV
LLNADNDLPVAEEYEVKAVPVVLLFKNGEKRESIMGT
LLNADNDLPVAEEYEIKAVPVVLLFKNGEKRESIMGT
GINFEENKGLARSLGVKVLPFFHFYRGAEGRVGAFSA
KELYVKNCPQLINVSLQALPSLKVLEIDRCGDIRCGG
KVDCTEEIDLCRRHHIQGYPSIRIFRKGSDLKENQGH
NAGQSSSSQTKPTASVATVPTIKGGQAPGLVVKKPLN
DCASKVNIDLCNRFSVDHYPFLLWGPPTKFASAKWDP
KVDIDELNSVAYRWNVSSVPSFFFVRNGKEIDKVVGA
PFELNDVFAIINAVPAIALLSFGFFHKGLVPGLCFGA
KLNTDENPDIATQFGIRSIPTMMIFKNGEKKDAVIGA
AKMDATANDVPSEFDVQGYPTLYFVTPSGKKVSYEGG
AKMDATANDVPSEFDVQGYPTLYFVTPSGKKVSYEGG
AKIDATANDVPGEFDVQGYPTLYFVTPSGKKVSYEGG
KVDTDDEYEFARDMQVRGLPTLYFISPDPNKDAIRTE
KVDADDEYEFARDMQVRGLPTLYFISPDPNKDAIRTE
VDVNAVPQKLVNRAGVTKMPSIQLWSDSQKQAEVIGG
KVDVDELKPIAEQFSVEAMPTFLFMKEGDVKDRVVGA
NADKENKPYAMAELQMKSFPTILFFSKNLRNPIKYPS
DIDFDRAKALAAAVSGEALPFENLASFQPEKGAILAN
KIDVDELPDVAKEFNVEAMPTFVLCKKGKEVDKVVGA
KVDVDELKTVAEEWNVDAMPTFVFFKDGEEVDRVVGA
RADGDQKGFSKQELQLGSFPTILFFPKHSSRPIKYPS
KVDVDELQAVAAEYKVEAMPTFVFLKDGKEVDRMVGA
KVDVDELKSVAEDYKVEAMPTFVFLKEGNEVDRVVGP
KIDVDELSDVAQEFSVQAMPTFLLLKQGKEVGRVVGA
IDEYDEQSEVADRLRIKVVPLFHFYKNGVLLEAFATR
RADGEQKAFAQQELQLQSFPTILLFPSRTARPIKYPS
KVDVDELAEVARTWRVEAMPTFVLARGGEEVGRIVGA
QVNYEKHKSMCYSLHVHVLPFFRFYRGAQGRVSSFSC
QVLPPADDAIPDQPKVSPVPDKRHNKQHKISVGFGQL
FEESRIKPRMLSRYGVRAFPTLFLVNSTMRVRYHGSR
EIDIEEDPEIAEAAGIMGTPCVQFFKNKEMIRTFSGV
SVDVDEMPELVTQYDVRATPTFIFMKNNEEIDKLVGG
PFELNDVFAIINAVPAIALLSFGFFHKGLVPGLCFGA
PFELNDVFAIINAVPAIALLSFGFFHKGLVPGLCFGA
PFELNDVFAIINAVPAIALLSFGFFHKGLVPGLCFGA
KVDVDELKPIAEQFSVEAMPTFLFMKEGDVKDRVVGA
CTSNECHHLLKSVGKEERYPTLLFFPAENKSAISYER
KVDIDKANDVAASWNISSVPTFCFIRDGKEVDKVVGA
KIDHDANPQLIEEYKVYGLPSLILFKDGKEVPGSRRE
YVDVDDVQSVSSKLGVKAMPTFFLIKDKEVVNKIVGA
PYSDTTVQELSRIFTIKGIPTLLILGPDGKVFKTDGR
KVNADKYRKLGSKYGVDGFPTLMLFIHGVPIEYTGSR
KLDTDDYPQVATSYSIERIPTVLLFKDGEKTHSITGT
DAYNERNKELKDKYGVYSYPTIKIMKNGGSDVRGYGG
FIYADIDECPETTQNIRYTPTFHFYRDGEKVDEMLGT
AKMDATKNDAPADYKAQGYPTLHFFKAGSTKGVSYDG
KVNVDQNQALAVKMDVSAMPTFIIYYNGSVVSTIVGA
QLRAEDNEQLAQTLGVRGFPTFVLYKNGERVDHFASS
AKIDATANDVPGEFDVQGYPTLYFVTPSGKKVSYEGG
DLDATVEKELAEKYEIRGFPTLKLFSKGELISDYKGG
KVDVDELKPIAEQFSVEAMPTFLFMKEGDVKDRVVGA
KVDVDELKDVAEAYNVEAMPTFLFIKDGEKVDSVVGG
PLGDERKQHLSKTFRVRGIPSLVAIGADGRTVARDAK
PLGDERKQQLSKIFKITGIPSLVAIGPDGKTVTKDAK
KVDVDELQSVAEEWAVEAMPTFVLTKDGKVLERIVGA
VEESSAMPSLFSRYGVRGFPAILLVNETTMVRYWGPK
GDENDSCMEFLRDMDVVEVPTFLFIRDGDIVGRYVGS
QQCCQQLPQIPQQSRYEAIRAIIYSIILQEQQQVQGS
TIDVDDLMDFSSTWDIRATPTFFFLKNGQQIDKLVGA
CGATNESKKLAMALNIKALPTFHLYRNSKQIDSMTGA
KIEHDANPKLIAQYKVYGLPTLIVFKEGQELANSKRE
DIDNTALGNTVNDHSITGVPTFVYYKGGRRVESFSGA
KVDVDELADVAGECDVKAMPTFIGYFNGEQVDTVVGA
KIDTDKYPGIASQHRIQALPTIALFMKGKMVFRFEGV
KIDVDELSEVARQWKVEAMPTFVLIKGGKEVSRVVGA
VAIPGRGFQFLVQVAIPVAPTFKVFMALTKFEGFTAP
KIDGDRYSKIASELEIKGFPTLLLFVNGTSLTYNGGS
PFELNDVFAIINAVPAIALLSFGFFHKGLVPGLCFGA
PFELNDVFAIINAVPAIALLSFGFFHKGLVPGLCFGA
KVDSKDAIQFVKEHIIYRFGLPQTITTDQGPIFVSDE
KVDSKDAIQFVKEHIIYRFGLPQTLTTDQGSIFVSDE
KVDSKDAIQFVKEHIIYRFGLPQTITTDQGSIFVSDE
FRADGDARAFAEEIGLVSFPTILFFPKHASKPVKYPS
LKLSDIDECPETTRHIRYTPTFQFYRDGEKVDEMFGA
VEHSQALPSVFSRYGIHSLPSILMVNQTLNARYHGRK
TISVDRFNTLGRLLRVEALPTFVLVKRHRAVARVVGV
EIDIEEDPEIAEAAGIMGTPCVQFFKNKEMLRTVSGV
KVDVDEVEAVAAEHGITAMPTFLFFKDGKQVDSLTGA
IAQMDGTGNEHPAAEFRSFPTLLWFPAGDEKKAVPYS
KLDADAEQDVARENDIKGYPTLIWFENGEKVEFSGNR
LDCNNENKALAKELGIKVVPTFKILKDSTVVKEVTGA
KIDVDELADVAREFGVQAMPTFMLLKQGKQVGTVVGA
KVNYEEHKPMCYALRVHVLPFFRFYRGADGRVCSFSC
KVDVDELKAISVEYEVEAMPTFVFLKDGKPIDRLVGA
PLGDERKQQLSKIFKITGIPSLVAIGPDGKTVTKDAK
TIDVDDLMDFSSSWDIRATPTFFFIKNEKQVDKLVGA
WRTPAHPWRVDSRFKLTGVPTLVRWDGDSVKGRLEDH
DAENEKWFPELLHYDVKYVPCFVLLDKNGQALAKTGV
SSSSSSSSSLLKSSDIDSIPTIQISSSLLCSTDDSDP
IKESSIKPSTLSKYGVHGFPTLLLLNSTMRARYRGTR
IEESSVKASTLSKYGVHGFPTIILMNSTMLVVYRGSR
SNLVVSETFLTLTNAVGSSGTFLLFAGSSAVGLFFIW
KVDVDELKEVAEKYNVEAMPTFLFIKDGAEADKVVGA
KLNTDENPDIASQYGVRSIPTMMIFKNGEKKDAVIGA
NVDNTKWEQELDEFGVEGIPHFAFLDKEGNEEGNVVG
PYEDRTRQDLCRIFNVKLIPALVIIGPEEKTVTTNAR
VEHSQALPSVFSRYGIHSLPSILMVNQTLNARYHGRK
PYEDRTRQDLCRIFNVKLIPALVIIGPEEKTVTTNAR
YKKGTKILKACADAAIEGFPTWIINDKVLSGEIELAE
GVKICLIQEFSHEWNVDATPTVVFLKDGRQMDKLVGG
DIDMDGVGSKLSDLKIFSVPTFHFYYQGRKTGEVVGA
KIDGERYSKVASQLEIKGFPTLLLFVNGTSQSYTGGF
IEESTVRLRTRYRYGIHGYPTLFLINSTVRVRYHGPR
GVSGGERRRVSIGIDIIHDPIILFLDEPTSGLDSTSA
LDPDEGQGDQGGSTNDDGLLEEYVLGAGLSLLLQHLA
CKNQQEMNRIKETAEHRGIPTFVVADAGRTQVQAGSK
KIDTEKYPSIANKYKIEALPTFILFKDGEPCDRFEGA
KVDVEESLALAKAESIKKIPTFKIYKKGEKVKEMVCP
FEESSIRPSIISRYGIHGFPTLFLLNSTMRVRYHGPR
RLEAAAPRPPASKAAVESMPSVTVAGSGAHCAVCQEA
GANLLDPEDTCMQWLDTKPPSSVAYVSFGSFASLGAA
YKKGTKILKACADAAIEGFPTWIINDKVLSGEIELAE
QKQLRDNFQLAQSLQLAGTPTFVIGNKALTKFGFIPG
QKQLRDNFQLAQSLQLAGTPTFVIGNKALTKFGFIPG
QKQLRDNFQLAQSLQLAGTPTFVIGNKALTKFGFIPG
QKQLRDNFQLAQSLQLAGTPTFVIGNKALTKFGFIPG
QKQLRDNFQLAQSLQLAGTPTFVIGNKALTKFGFIPG
QKQLRDNFQLAQSLQLAGTPTLVIGNKALTKFGFIPG
IVRAEHEEALAARFGARRRPTLVCVRDGGYLGELAGM
IHRVRFKEGINEKLAVVSFLNSLTFASSEITGRSYGG
EKMIQSTKELAQNINIRGTPAIIIGDTFIGGAADIST
DKMIQSTRELAQNINIRGTPAIIVGDTFIGGAADIST
LIGQDSEGKVAIDLGVYGAPETFVIDKKGIVRYRHVG
MLDLNYAPYLAKEYGIESVPCLLVFENGTLMKKIYAF
TANDAQDVALLKHLNVLGLPTILFFDGQGQEHPQARV
YLSSECTTCHQRDGSDRGIPSITLWPERKFVLAMHAY
DKMIESTRNLAEKLNIRGTPALIIGDAFIGGAADLST
KQITDFYSTFATPMSFMGTPTVALLDNGKVVSMTAGD
KEIHQLNPNDVQFITVSLDPNTDTKESFAKFKQDYGG
NLNQPKNRHYIKTYTLEKVPTFVTPKRRYVGTDTKKI
DPAMRTLIAFGDKYPTTVIPFTLVLDRQHRVAAVFLR
TERYDEQTHAAIERKVFGVPTMFLGDEMWWGNDRLFM
PHVLKNGKEIADTYGVKQLEEIVLVNSENEVFYRSVR
QYETQLFRGKPSDFGEDRHPTILMLKAGFRTEYVSGA
PAQACRPGEVCAIPQVRATYKLIFWVVAVLVLVALGF
NTDLTSNAAFQEKYPVEFWPTLYVIDPRQEKALLRFA
KMDVDANRETAAEYGIRSIPTLMIFENGELVGTEIGA
SVDVDAERTLGAMFQIMSIPSVLIFKNGAKVEEFVGL
KLDTEANQGLAAALQIQSIPTLMVFRDGIMVYREAGT
KMDVDANRETAAEYGIRSIPTLMIFTNGESVGTEIGA
TTLNDADGAIWARYGVPWQPAYVFYRADGSSTFVNNP
VIVFDPSGNIGLNLGVYATPETFLVNQQGVILYKHIG
KVDTEAEQALAAAANITSIPTLMAFKDKTLVFSQPGA
DQLIKTDIDTARSNGITATPTLVIRDNQTGRSVKLEG
FSVLDADGRLGVNLGVFGYPETYVVDKQGVIRYKHIG
PPVLPLSFLVQQDGSVEQITTPMVFENTDQIRSAVSE
DPSMRTLTALGGNYPTSVIPSTLVLDRRQRVAAVFLR
TERYDEQTHAAIERKVFGVPTMFLGDEMWWGNDRLFM
SEINNNKKVFLEKQSIEVTPSLIKYKNGKEQDRRIGN
IYDFAGLTLAALTTPTSVVPTTIVLDRDHRPAAVFLK
PDIFTFNILQSRTEEINGVPVVPLFDSPLNGINMVFK
KMDVDSNREIAAKYGIRSIPSLIIFKNGEPAGVEVGA
DISTSENQSAFQEFDIPGTPVVVAYNRGEEVERLEGA
KMNIDDHPSIPGQLGIQSIPAIVAFADGRPVDGFMGA
KLNIDENPELAAQFGVRSIPTLAIFKGGEVADIKVGA
KVNVDTNPIVASRFEIASIPTVLVFKNGQVADETLVG
KVLYDTDGKLLQIFKIRALPTSAIIYKDLKIDNVIVG
KVLLDEKGELSKILNVRVYPTSVVVNKAGKAEKVLPG
PNLMDEAGKSFSEYGIRAFPTTYVIDKNGNLEGFVSG
KVDIDEQEELAAKYKIMSVPTLLVFRNGEIIDKSIGL
KMNIDENPNTPSEYGIRSIPTIMLFKNGEQKDTKIGL
PIYHDYRNELFKALSVVSLPTSILIDPNGKIVTSFVG
ASLVDADGRVGIDYGVYGVPETFVIDQSGVVRYRQAG
EKMIQSTRKLAENMNIRGTPAIIIGDTFIGGAADIST
ENMIQSTRKLAENINIRGTPAIIIGDTFIGGAADIST
ERIAKAIEMLDDEYKERVFQTFVHYNDGISKKWPRVG
PIYYDQQTAAANQLQVTAVPTYFFLDKKGVVKHVTTA
PDSALTVKALQMAWELRGKPTGVMFHSDSNNAGISFY
PVLLDPDGKLLEAYGVRSYPTEIFVGSDGVLAKKHIG
TTVSDAHGAVGIDFGVYGVPETYVIDKAGIIRYKHTG
TRNDATDQALLKHWGVMGPPTLILVGPDGTERRDLRV
DVLLDPASQTMQAVASRGLPTTLFFDEQGRLVDTHLG
QKQLRDNFQLAQSLQLAGTPTFVIGNKALTKFGFIPG
QKQLRDNFQLAQSLQLAGTPTFVIGNKALTKFGFIPG
QKQLRDNFQLAQSLQLAGTPTFVIGNKALTKFGFIPG
QKQLRDNFQLAQSLQLAGTPTFVIGNKALTKFGFIPG
QKQLRDNFQLAQSLQLAGTPTFVIGNKALTKFGFIPG
QKQLRDNFQLAQSLQLAGTPTFVIGNKALTKFGFIPG
QKQLRDNFQLAQSLQLAGTPTFVIGNKALTKFGFIPG
KQITDFYSTFATPMSFMGTPTVALLDNGKVISMTAGD
NLNQPKNRHYIKTYTLEKVPTFITPKRRYVGTDTKKI
AAFEGISMDCVGLASVQATQSGIVEHQGQKIPALRGN
GMHFRNTQALLDALGGQGYPTLAIERDGMLSRIHLGR
NNTLKNINQIATTTGLTGTPGVIIMPLNGATEDNTTV
CDFTGLSSETAKQYAILTLPTNILLSPTGKILARDIQ
RLTDAQWSFLGDKFDIRGVPTYLIIDREGNVKHQKTG
KLGKSLYTELGNERQILSIPCFVIIDKTGKIVIRHAA
PQIIDTGMTPMDLYGVKGIPFILLFGPDGTIIARDLR
KVNVDKEKELAALFNATSIPLFVFIPMEGEPQLFRGA
KIDVDTHEELAVKYRIQAVPTFILFKKGEAVWRHSGM
SDLKGWQNEGAQLYAVNSIPHTMLVDADGTILARGLH
KVNVDKEPELARDFGIQSIPTIWFVPMKGEPQVNMGA
KVNIVEDKAVADSFNIETAPAFILLQRGHELWRQVGE
KVDVDQEPELEAAFAIRTIPNLLLCPMGGKPSMKLGT
QIDIDQEDALANFYTIESVPTFILMRKGEQLWRQSGE
KCDVDENSDLPAEFGIRNIPTVLFFKNGELVDKQVGA
MDTEDTFNKVNKFPSQLNFQTFLLDKNNHVIAIGNPV
QGTLDGINTLAQQLGFSGTPALVVLPSAGASADNVTV
FPIVLDRTGINAKYEIFSYPTTFIIDENGIIKDIVLG
KVDTDKEQDVVSVLGVKSLPTILFIPVDGKPKVSVGF
RQAVQEAFLRCRQWSVSSFPTLLLESNNKMAPLATGF
KTDISKHYQLGVQFGIQGTPAIVLQNGTIVPGYQGPK
LSLYDGDGMLGLDLGVYGAPETFLIDGQGVIRYRHAG
AAFEGISMDCVGLASVQATESGMVDHQGQKIPALRGH
RGAETALVEIPANWYLDDLPPMMFIKKAPNSHGFVNP
RVDCDAQPMVASQFGLRSIPAVYLFKDGQPVDGFQGP
KVNTEAEPALSTRFRIRSIPTIMLYRNGKMIDMLNGA
TANNAEHATLLNKFNVLGLPTILFFDSQGNEITAARV
FAACFMLPEEAFSAELPSFPSLENFVSLKSRWGMSAQ
KLNIDDNQGTAPKYGIRGIPTLLLFRDGEVVATKVGA
SKMKRDQDYFKEKGALRGVPTFIVNGKYKLLLGRESG
QAMQDKQNKYSKLGALTGVPTFIVNDKYKINLNTIKS
NAVLETDMQDVKAVGIRGTPTFFVNGKPAEFGKNRTR
KINIDENPQAPAKFGVMSIPTLILFKNGQVEAVKMGL
KVNIEEQQELADFFEIRSIPHLMVFKDSIVIYSDAGS
TANNKNDKALMQHFRVVAPPTFIFFNADGVQLNNLKR
KINIDENPQAPAKFGVMSIPTLILFKNGQVEAVKMGL
KVNIEEQQELADFFEIRSIPHLMVFKDSIVIYSDAGS
TANNKNDRALMQHFRVVAPPTFIFFNAQGIQLNNLKR
KINIDENPQAPAKFGVMSIPTLILFKNGQVEAVKMGL
KVNIEEQQELADFFEIRSIPHLMVFKDSIVIYSDAGS
TANNKNDRALMQHFRVVAPPTFIFFNAEGVQLNNLKR
KVNTEEHPEIARRYGVRGIPNVKLFVDGTVADEFTGT
KVDVDRAPATAQRFNIRSVPTLVLFRHGQETRRISGA
TENDDEDQALLQRFGLIGPPATLFFGPDRSERKPFRL
EVLFDERGTLGAAFQVMGAPETYAVDGDNIVRYRHVG
ASVFDEDGKTGIDWGVYGVPETFLVDKHGVIRYKQTG
KLNIDDNPATPQRYGVRGIPTLMVFKGGEVVASKVGA
DGDTENAQKIGDRFKVRGYPTMILFRPDGTELTRLPG
GAGGQHINKTDSAVRVTHIPTGIVVECQDDRSQHKNK
TANSPDDQALLKRFGLFGPPGIIVFDANGQERGRVVG
DAALPEPMVRCAECGVHAPKSDAVVAGGEYFCSPEHA
GVDSDQNVKNFLKKVPVDYPIVVSGYAGADLARHFGN
KINVDENQATPAKFGVRGIPTLILFKNGAVAAQKVGA
WIDVETHADRLDELDVENFPTLLIEDANAVRFFGTVL
QGQVKQSAELLKNYNIDGVPTIVVQGKYKTGPAYTNS
FPIVLDRTGINAKYEIFSYPTTFIIDENGIIKDIVLG
MLDLNYAPHFAKEYGIESVPCLLVFENGTLIKKIYAF
YVDRDEFIDLCVKLDVFGIPSFVAYNKGEETGRYVNK
KVDVDENQETARQFEVMSIPALFVLKDGKVVDQALGY
PILLDKNIDVTTAYKVITIPTSYFIDTKGVIQDKFIG
NGIAGSYAENVPVIKITGTPTTTVMENGELVHHTLGD
SINKDEFPSIAEEYQVMGIPSLLVYQNGEKLGHLHSA
DEDVVEKYELSQELQSKMEQRLYILKNNKWYDGIHSI
PVLLDMDGVAGLDYKVFSLPTTFFVNKDGIIVEQVRG
PVAIDKGTKIIGTYSVGPLPTSFLIDKDGKVVEKIIG
DENLELMDQYLTNGTARAIPIFIFIDKDGNEQAVWGP
VIDIENLNEPWDKYNIQGTPTIIHFKDGKEVSRISGE
DGDTENAQKIGDRFKVRGYPTMILFRPDGTELTRLPG
KIEDGPGRPLGRSFGIKLWPTLVFLRDGTEVARVVRP
TANSPDDQALLKRFGLFGPPGIIVFDANGQERGRVVG
GAGGQHINKTDSAVRVTHIPTGIVVECQDDRSQHKNK
DAALPEPMVRCAECGVHAPKSDAVVAGGEYFCSPEHA
GVDSDQNVKNFLKKVPVDYPIVVSGYAGADLARHFGN
KINVDENQATPAKFGVRGIPTLILFKNGAVAAQKVGA
DRWTMFRFDTGARYSIASAPTLAYLASHKAAMPLGGT
KVNVDENQELAAHFQTRSIPHVIAFAGGQPVDQFVGV
QGQVKQSAELLKNYNIDGVPTIVVQGKYKTGPAYTNS
WIDVETHADRLDELDVENFPTLLIEDANAVRFFGTVL
TALVNKQTNLAEQFKVRGVPDFYVNNKFHINMEGLSH
KINIDENQGTPAQFGVRSIPTLLMFKDGQLVGTQVGA
VNITKKHYELGVQFGVRGTPSIVTRSGELIGGYLPPK
TKNSPENAELMEKLSVLGLPTIIFFDRQGNEIVNSRI
KVNCETQQAIAMQFQIRNLPTAYLFKEAQAVDAFQNV
LVLKDEKGSLALDLGVYGAPETFIIDGKGVIHYRLAG
TAGPNEEEKARQLANLVSRPNVVVYAKNNGLVDFARS
KVNVLENRRLAISQRVLGLPTFLFFRDGEKVAELAGP
FSVVHDGGSAARAYRVGAIPTSFFIDGEGVIQVRYTG
KLNVDENNDLAARYGVMSIPTLILFKNGEPVERIVGF
PVLIDAGEEAQSAYNILPIPATFFIDREGIVRAVYQY
PILVDRGSNVARVYQIVPLPTTYFIDRSGVVRGKWTG
VVDTEESPDLAERFDVRGIPSLLVFRDGELIDRLYSR
KLNVDEEQEWAGRFGVMSIPTMILFHKGKPVGQLVGF
PVLLDPRDEAGTAFQVASMPTSLFISPEGAVTARVAG
RQAVQEAFLRCRQWSVSSFPTLLLESNNKMAPLATGF
TERYDEQTHAAIERKVFGVPTMFLGDEMWWGNDRLFM
LVLSANQEGYAEAARIVGVPSLRIYVRHVLPNIAGPL
QARAAQMEELTNKFQISGTPTVIVGGKYQVEFKDWQS
PIPMDVAGTVSNRYLIQAFPTTYLVDTQGVVRAKIIG
QKQLRDNFQLAQSLQLAGTPTFVIGNKALTKFGFIPD
LVLSANQEGYAEAARIVGVPSLRIYVRHVLPNIAGPL
AIDYGALQAGIVVSAIPCMILFMLLQRHYVRGFSSGA
GGDIALATAAGAWLGIDKMPFFLILSSFIFILYSLPA
IDQFNVLEYDDSAYGIEYTPTLIYFEDGKEVDRIVGD
YVDRDKFIDVCAAHDIFGIPSFLVYANGKEVDRFVSK
KVDVDENQETAGKFGVMSIPTLLVLKDGEVVDKAVGF
KMDVDENPETARQFGIMSIPTLMFKKDGEVVKQVAGV
CVNRDQFIEVAQKWDIFGIPSFVVIEKGQEVGRLVNK
GINVQDDPTTAAELLAELQAGYPSFVDGGAVQKALPA
KLDVDANPATARDYQILSLPTMMLFRGGKPVKQIVGA
DPAMRTLLALGGNFPTSVIPTTLVLDREHRVAAVFLR
KVDTEAEQALAAAANIRSIPTIMAFREGVLVFAQPGA
EIDIDAEPALARELNVLSLPTTFVFDAAGRERFRISG
RMNVRENPNFARENLVQGTPTSLFYKNGKQVRRFEGY
AEESKLFRQKGTKYEVLFVPTHFIFKDGQILFKQFNY
SATLEQVLSLGLSVHRFAAPQLIASARERAAERLTPF
SATLEQVLSLGLSVHRFAAPQLIASARERAAERLTPF
KRGSEQANRIVSERRANAVTEVFVNKYGIAKDRITTE
KNNLNYSPSFAKQQEIESVPCFILYKKGRVVKKEYAF
YVDRDKFIDTCAEWDIFGIPSFLVFKEGNEISRFVSK
KIDVDENQETAGKYGVMSIPTLLVLKDGEVVETSVGF
KSYIRSNPELMIYPGVMIMIVVVTFNLLGEALSDQYG
HINADIVEEVAGRFSVFTVPVLLLFIEGTECLREARF
PVVLDKDRQVLNAYDVTPLPTTFLINPDGEIVKVVTG
PIVFDKKGEMMKAYKVMTIPTTFFFNEKGELEKTFVG
ELNKDDLPELADKYQVMGIPSLLIFKNGEKTGHLHSA
YGDFKLMAALGAWFGVSAVPFLILFSSFFGLVAYAIF
VKALQCDMKIAAEMDVSVNPTLTFFNTQHEDEGLKVP
VISVNINSNLSEKFDVFGTPTFVIYDPLRGKVLAKFF
MEKVKKNVEYLSKLGVTGTPTLIGMNGKVLVGLPRSE
AEQKEQNRHLKSLYSVDGFPTLVLLDSEGKEVAKMGF
GETDDPKINQLRLRQIKNFLTILFFSQGTPMLLMGDP
PVLLDPDGKLLEAYGVRSYPTEVFIGSDGVLAKKHIG
KVLYDTDGKLLQIFKIKALPTSAIIYKDLIIDNIIVG
REGNEEYMKPYYVEGKPRIPTFVFMDENFKEFGHWVE
HISIDKMPAASGKFSVFTVPTIIVYVDGREAIREARF
PSLFDETGKTYAEYEIEEYPSTFIIDRNGHLKVYIKG
KVLLDEKGELSKMLNVRVYPTSVVVNKAGKAEKVLPG
GFSLDEPDELPAVREVGAKLSFPVGLLGSPYAGGYGR
PVTMESDALCAATGPRKGLPELLVLDADGRVVQKATG
QQHIAASRRLLDRVGGQGYPTFVLEDGEGRMDVVDAG
WVDVEDHADALGDLDVENFPTLLVQRGRENGRVLFFG
EKSRDNMIALLEKMDIDSVPTMVYLKDGKVASTYAAT
KDTIRDEIATANRIGVRGVPCFIIDQKYAVMGAQTPD
LPRVLENLRLLVSEGITVIPRLPLIPGFTLNAENLQC
KVDLNYVPDIAQSLEITSVPALVKFKNGEPKDLTYKL
EKSRDDMIALLKKMDIDSVPTMVYLKDGKVASTYAAT
PIYHDYRNELFKALWVVSLPTSILIDPNGKIVTSFVG
DASMGVFNTLKKEGLAFGLPATLLLDEKGCLLGSMNG
KDAVRQEIDMAREIGVTGVPCFIIEQQYAVMGAQSVE
RMDRDQYMDLAKLWDVYGIPSLVVLEKDKEIGRFVNR
PVLVDPSGKLLETYGVRSYPTQAFIDKEGKLVKTHPG
PVLLDPDGKLLEAYGVRSYPTEVFIGSDGVLAKKHIG
PIYYDYRNALFKALGIISLPTSILIDSNGKIVTIFVG
KMNIDENPKTPSEYGVRSIPTIMLFKNGEQKDTKIGL
KVDTNANTRVAAEQGIMSLPTIQVWQGGQLVKSLQGG
CITIDAHHEAVPDCDARRPRTVAVLDEFAIDWGLCMY
KVDTEDQQELSAGLEITSIPTIMAFRAGYLVFRQSGL
YDPDGALLLKFTELPPKAIPSTLVIDRKGRSAARFVG
PHLQDPDSTIQGAWQISGVPVTFIVRDGTIVTRHSGQ
DETMTIFNSLRKQGLALGLPLTLLIDKNGYLIASFNG
GATVTAAAATLKQAGARQVDVLTFSRAFKEVSMFPNS
FIGFDVSGHTAINWGVYGPPETFLLNKEHIIIAKYVG
KVNIDENPELATQYGVRSIPTLLMFKNGKASSNMVGA
DETMSIFNNVRKQGLALGLPITFLIDKNGHLIASFNG
FIGFDVSGYTAINWGVYGPPETFLLNKENIIIAKHVG
KVNIDENPELATQYGVRSIPTLLMFKDGNIASNMVGA
AEESGLWKVTGNKWEVLRIPTHIVLKNNEIFRKGFEY
RVDGDKDKEFAQEMEIPGFPTSFVFKDGKVVETVVGF
KIDVDKDREFTREFGIKNTPSTLFFKNGELKEKVIGF
KIDTEAQQELAAQYRIRSIPTIMVFKNGQLLNNLNGA
KLNIQGNRRLAMAQKVMGLPSFVFYKNGEKQTHLSGE
PVINDDKGNISRSWGVSATPSIVIIKDGEISFITTGV
RVNSVQNKAIATKYRVRGVPTVMVFKKGRQQAVLNTG
ADDVKMNQQTWTNSGIQSVPSIVLDQKYLISGAQDPE
NSMVNRFDKGFQDSGLTGVPALIVNNKYLVQTGKIQS
KLNIDQNAATPPKFGIRGIPTLLLFKDGSVAATKVGA
TLNCETQQMVASQFGVRGLPTVALFKDGQPADGSSGP
KVIYDPKGSLALDLGVYGTPETYLIDKSGIIRHRYVG
HSLFDGNGMLGMDLGVYGAPETFLIDAKGIVRYRHVG
EDLVRKHYELGVAMGVSGTPALILEDGTMLPGYQPAP
SDAMRMIRQGGAKIDGNKIEDTKLIPAAGTAVYQVGK
TKDSPELRELKKKYHIQGLPTVVFINPHGVWIDALTL
HIVYDEDRSLMKQFQVARLPESLVLGTDHKLVKKVVG
KVNVDENPSVPGKYGIRGIPAMLLFKGGSEVGQLVGN
PLFHDQGRLVLEDFKVLALPTLYVFDKKLKPVVFYRG
LVGVDISGQVAGLYGVRATPTTALLDKNHQLTWITTG
NADMSANKPFGKQYNIKAIPTVLILKPDGTELYRALD
KIDTEAEVELADKFQIKSIPTLMIIKESDIIFSQPGA
DVDVDLNRQVAEKFRIMSIPTLITFENGNQVNKHIGF
DASAKVFQDLKAVGRALGMPTSVLIDREGCEIATING
VEEVSAQAQEAADKGISGVPTYVFMHQYAVSGAQDPT
PMAECDDPQLCPTCETSSPRVILTAPNFSCMPASQRN
EAILKRNDTQAKAFGFQGTPSFIVGRFRVPGVLDVAL
KLNSDNEQQVAGRLGIQGIPTMILFDNGRERARTSGA
KMNIDEHPSIPGQMGIQSIPAVIAFVDGRPADGFMGA
AVGVDASGRAAIEWGVYGVPETFVIGRDGKIAYKLVG
KLNVDESPVTASKYGVMSIPTLMIFKGGEMASRQVGA
KVDVDAERNLGAMFQIMSIPTVLIFKDGQKVSEFVGV
KLDTEANQGLAAALQIQSIPTLMVFRDGIMVYREAGA
SLQDNHNAFAGTLGLPNVVPITVIMNADGSKEAVMPR
KVDVDFFRQLALEKGVSGFPTLILYKDKKELARHSGF
KINVDKQRALAQKFDVKGIPNSLVLVDGEIKGGIAGI
KVDLNYVPDIAQNLEITSVPALVKFRNGQPADLSYQL
EKSRDDMIALLEKMDIDSVPTMVYLKDGKVASTYAAT
HVDRDEFIDLCADLAIFGIPSFLAFEDGEEVGRFVSK
KMDVDENPETPGSFGVMSIPTLLIKKDGEVVETIIGY
KMNVDDNPATPSKYGIRAIPTLILFKNGEVVEQVTGA
YPVFLAREELSRFFGISSIPRLLVYDKAGKLVIDNVG
TRDDPVAQALLHSLGSSSIPVVALFPTGLLRNAPLVL
SVDSEARPELMKELGFERVPTLVFIRDGKVAKVFSGI
ASDRDRPHEVAARFKVLGQPWTFVVDREGKVVALFAG
KLDVDENPKTAMRYRVMSIPTVILFKDGQPVEVLVGA
KVNVDEHPGLAARYGVRSVPTLVLFRRGAPVATWVGA
WVLLDPETRLAQALGIQGLPTTFFFDREGRLVARHLG
RDENPDLAEAYAKEGKRIVPTVVFLDGAYGELARWHG
ETLVDPLSTSYKRVKIVGLPTVLILNSKREIFFKTEG
KLNVDDNQDTAQSLGISSIPTLLLYKDGQLVDKVIGA
FYDVQVQEPHFLFDGISSFPAFHLHEDVFSIPEGTKR
PFFVDRDFTLINQYKVEGQPALIVFSQSGTLLKIQYG
FKVIPANVSFLKEWKVNSYPSFVILDRSGRIRFADSG
MLDLNYAPHFAKEYGIESVPCLLVFENGTLMKKIYAF
YVDRDEFIDLCVKLDVFGIPSFVAYNKGEETGRYVNK
KVDVDENQETARQFEVMSIPALFVLKDGKVVDQALGY
PILLDKNIDVTTAYKVITIPTSYFIDTKGVIQDKFIG
SINKDEFPSIAEEYQVMGIPSLLVYQNGEKLGHLHSA
DEDVVEKYELSQELQSKMEQRLYIFKNNKWYDGIHSI
PVLLDMDGVAGLDYKVFSLPTTFFVNKDGIIVEQVRG
PVAIDKGGEIIKTYGVIPLPTSFLIDKDGKVIQEIKG
DENLELMDQYLTNGTARAIPIFIFIDKDGNEQAVWGP
VIDIENLNEPWDKYNIQGTPTIIHFKDGKEVSRISGE
KFDIDEGTEVPSKYGVQSIPTLIIFQDGKEIARKIGA
SFNIDGARRVAMKEQVLGLPTMLIYIDGERKDSVTGS
QSNVDNARELAVKFKFMSIPTLIVLKDGKEVDRHTGY
DPAMRTLIAFGGKYPTTVIPSTLVLDRQHRVAAVFLR
HDPAAADFVSSVNGGNKTVPTVKFADGSTLTNPSAAQ
TTLNDADGAIWARYGVPWQPAYVFYRADGSSTFVNNP
KVDTEAEQQLAAAAQIRSIPTLMAFKKGKLLFNQPGA
EIDLDAHPDTARRYAVLSLPTTLIFDADGRQRYRSSG
TLQDGRRRVAAALRVVNVMPATVVLRPDGSVAQTLPR
KVNVDDNPGTPGKYGVRGIPTVILFKEGKVVDQVVGA
YPVALASGDIQTDYGLRSLPTVYVIDKKGNVAEKFMG
FIDVNGNQAAAKRFRVQMIPTQIFFDARGTEVKRHMG
FQIEMNYRCVEKGFQVREIPIIFIDRRSGSSKMSKKI
PTLMDTDKQASKLYGVTGVPETFVVDKNGVILKKVVG
ELDATAMEELTKKYKSQGVPVIIIGNDKVLKGFSPEA
KIDRDGSIDVAKELNIFGIPSFVVYQDGKEIGRLVNK
KMDVDQNQETARNLGIMAIPTLLIKKDGKIVDRLTGY
DVNVDKEIDLAKKFGVMSIPTLVLLKNGKEVDRVTAP
PILLDTKGEIRKQYKIITIPTTYIIDSNGIIAENVIG
DISTPENQSAFQEFDIPGTPVIVAYNRGEEVERLEGA
SLDGDKFPNLKRKYGIKGYPSILFLDRNGSLIDKITG
KMDVDENPETARQFGIMSIPTLMFKKDGEVVKQVAGV
QARAAQMEELTNKFQISGTPTVIVGGKYQVEFKDWQS
AISNENQKLAKALGGVKSIPFMILYDPQGNYFTHYVG
SDPSSSDYLSRAVGGVMGVPLFFFFDETGAPKEHFLG
KVNTDEEQELAVKYGIRSIPTILFFKDGEIVDQMIGA
PENSDNWRNNLSAFGLTGYHYYITSKAEKELLKIPDF
SDYKGWASPAAMQYGVHSIPHTLLIDNDGTIIGRNLH
ITVNDSEGKAALSFNVRSLPTFFLIQDGELKRLQRLE
PQIFDAKNVATDMYGIQGIPQVILFGPDGTIIERDLR
ERIAKAIEMLDDEYKERVFQTFVHYNDGISKKWPRVG
KVDVDKEKELAGIFGVRSIPMVLFVPVKGIPTQTMGN
KVDVDANTELPMKYGVRNIPTILFIKNGEVVKKLVGA
KLNIDDNPATAPKYGIRGIPTLLLFKDGQVAATKVGA
TNNSPQQKQLLEKLSVRGLPTILFFDSQGKEIPDSRV
KVDCDKEQMVAAQFGLRAIPTVYIMQQGQPVDGFQGP
AVFEGISMDCVGLASVRATESGMIEHNGESIPALKGY
KSLVVKQQKAAQDLQLRGVPAMFVNGKYMVKNDGIDA
KEQIWAEDQPNHQWAIKIVPVYMIFKNKQKVFEHVNF
DGDSENAQQLGEKFKVRGYPTMILFRPDGAEITRLPG
GNDDTLDLMRGLGNKTGGLPYTLVLDRQGKVAATLTG
EKHIDDTRRRMGQLGLRGFPSAVLEQDGRLERLELSG
TANTPEHQALLKRFGLFGPPGIILFDSQSRESNRVVG
AVEDGKGRRLGRLYGVKLWPSFILLRDGAEIGRVVRP
GDALPEMVETAYRGIAGDEPVVVLVFHAGVKGMPTTI
KLNIDQNEQTPPKFGIRGIPTLMLFKDGQVAATKVGA
FDHNLDIDAEYGHPIAKGIPAAVVLSPDNKVVYATRA
KINTEDERDLAAHFNIRSIPTLIAVKDGVMVFNQAGA
TQLADTDGSVWANFGVTQQPAYAFVDPHGNVDVVRGR
KVDTEAERELAAAAQIRSIPTIMAFKNGKLLFNQAGA
KVNIETEKDLASIAGVKLLPTLMAFKKGKLVFKQAGI
KLEVDGNPSTRDAYEVQGIPTLILYRDGEVIARHEGA
KLNTDENPNVASQYGIRSIPTLMVFKGGQKVDTVVGA
VIDIEADQAIAEQAGVSGTPTVQLFHNKEMVKQWRGV
NVDNPRWQDLVDRYDVNGIPQLNLFNAEGDAVGRSIG
TANDAQDVALLKHLNVLGLPTILFFDGQGQEHPQARV
KIDVGEQPEVAAQFGIEGIPRMFLVRNGKVLADEVGY
DVGDPKNAEVMDAYNIQGPPVTIVCNSQGQALDWRAG
TIVTPKETELQSNYGVTGIPHAVLVDREGNVQMIKVG
KVNIDDNPGAAQKFGINSIPTLLLFKNGEIADTFVGV
EVVLDIDGVAAGRYQANAIPQTVVIDAEGTVTRVFVG
EDGGLEGSPLAKQFGVQTLPTTMLIDSKGRVVDHNIG
TVASDPDGDLIDLFTAKSIPLTLVIAPTGIVEAVHQG
QVNVDNEAHLTRRFGIRSTPTYVVLREGKEVTRLLGV
DPDKSVDEDYMKAAAQNGIPTAFIVGKDGHVEWIGHP
SLSLCGNQDLARKFKVTGIPRMMLFREGQKLGDHVGY
EIDIDKDQEIAKQAGINGTPTIQLFKDKLLKKQWQGV
KLNTDENPNVASQYGIRSIPTLMIFKGGQKVDTVVGA
NVDNPKWEKYIRNFNVNGIPQINIFDNDSNLELTFIG
NVDNPRWQDLVDRYDVNGIPQLNFFDNKGKLQGLSLG
KLNTDENPNVASQYGIRSIPTLMVFKGGQKVDTVVGA
EIDIDIEQEIAKQAGVNGTPTVQLFHQKELKTQWRGV
KLNTDENPNVASQYGIRSIPTLMIFKGGQKVDTVVGA
NVDNEKWLDLIEKYEVNGIPQLNLFDQFGVIKGQSIG
IDGNNSKPELCESKGITGFPSWEIKGKIESGVKSLDQ
KVSFDTQTHLKDELNIRKIPTLIFYKDGKEVGERLIE
KVNVDEQGELSKRFGIRNIPTILFMKDGEIKDQVTGA
KVNVDENQQIAAQFGIRSIPTLLLFKNGEVVAIQVGV
TKNSAENTALMKHFNVLGLPTILFFDENGHEMTNVRI
PTINDPDGNIAKNWTIQATPTIIFIKDGKIVEYTTGL
NALFNKQVKLAEDFKISGVPVFFVNGQYQLNLKGFAD
TVNCDEQQTIAMQFRIQTTPTVYLFADGQPVDLIQGA
AIIYDPKGALGLDLGVYGAPETFIVDGQGIIHYRYAG
KLNIDNNPITTKHYGIKSIPTLLLIKKGVVLSTQVGL
TKNNADDRALLKRFRLFGPPGIMFFEPGGKLIEDIRV
GVDTTDNMRKFVEKIPVSYPLLVMGAGAIDTLRSLGN
KVNTDVEQELAGALGIRSIPTLMVFREKVLLFSQPGA
KLNVDENQDTAAKYGVRGIPTLMLFKDGQAAATKVGA
TKNNADDRALLKRFRLFGPPGIMFFEPGGKLIEDIRV
GVDTADNMRKFVEKIPVSYPLLVMGAGAIDTLRSLGN
KVNTDVEQELAVALGIRSIPTLMVFREKVLLFSQPGA
ASASDVDGRVGIEYGVYGVPETFVIDGAGRIRYRQLG
KLNVDENQDTAAKYGVRGIPTLMLFKDGQAAATKVGA
NVLLDPGAQAGAYFGHRALPATLFFDAQGRLVDTRLG
GVDTADNMRKFVEKIPVSYPLLVMGAGAIDTLRSLGN
KLNVDENQDTAAKYGVRGIPTLMLFKDGQAAATKVGA
KVNTDVEQELAGALGIRSIPTLMVFREKVLLFSQPGA
ASASDVDGRVGIEYGVYGVPETFVIDGAGRIRYRQLG
NVLLDPGAQAGAYFGHRALPATLFFDAQGRLVDTRLG
TKNNADDRALLKRFRLFGPPGIMFFEPGGKLIEDIRV
MLDLNYAPHLAKEYGIESVPCLLVFENGTLMKKIYAF
YVDRDEFIDLCVKLDVFGIPSFVAYNKGEETGRYVNK
KVDVDENQETARQFEVMSIPALFVLKDGKVVDQALGY
PVLLDKNIDVTTAYKVITIPTSYFIDTKGVIQDKFIG
SINKDEFPSIAEEYQVMGIPSLLVYQNGEKLGHLHSA
NEDVVEKYELSQELQSKMEQRLYIFKNNKWYDGIQSI
PVLLDMDGVAGLDYKVFSLPTTFFVNKDGIIVDHVRG
DENLELMDQYLTNGTARAIPIFIFIDKDGNEQAVWGP
VMDIEKLDAPWDEYKIQGTPTIIHFKDGKEVSRISGE
TDGTPDDAALLKRFKLFGPPGILFFDRQGVEIPNIKI
TRKDPGITEELARLGRASVPSYVYYPADQSEPVVLPE
EDVQQQNRALKSKYGVNGLPTLVFIDANGAEKARMGF
ETLRSQNANLKTQFKIEEFPCLLLLSHDGREIYKIGS
IDDTDKVAAFSKEFNINYPVLVGEFDAFSLAEAMGNL
IVLGDRTAAAQLGDELSMLPSTYLFDPDGKPAARKIG
KLNIDENQSTPQKYGIRGIPTLMIFKNGNIEATKVGA
ISIVDADGKVGINYGVYGVPETYVIDKQGIIRYKHIG
NLNQPKNRHYIKTYTLEKVPTFVTPKRRYVGTDTKKI
EVDRDQFIDVAAEWNIFGIPSFVVIENGQELGRLVNK
FLMPDKTNFNGRLNGIQAMPETFFVDSNGETKVVLDK
KMDVDENPATPASFGIMSIPTLLLKKDGEVVEKAVGV
KLNVDENAQTPTKYGVRGIPSLLIFREGEVVDRKVGA
TRNDQGSTVLEKHFGVVAPPTVLFLDPQGKEIPNSRI
SVNIEKEKRLAEEFNVKSIPAVMILRDRVVVFAESGA
TANDAQDVALLKHLNVLGLPTILFFDGQGQEHPQARV
KVDIDENRALAIKYHVCSIPMLLLFKDGQVQITQTGA
TNGDAQISAFLSQHQAVGVPLYVVYGPGAPPNILPNV
KINVDQEQQVAAALQVRSVPMVYLVKDGQLVDGFPGA
FDRNLELSQAYGDPIQDGIPAVVVVNSDGKVRYTTKG
IILVDVSNPPKDFAVPRGLPMSYLIAPDGTVAKQFLG
IRLETIGEDFFRDLGLRQTPTLGVFKNGLEVSRLLGF
KLNIDENQETPAKHGVRGIPTLMLFKNGNVEATKVGA
TDSNAEQRALLDRYKLFGPPALLFFAKNGEELQNVRV
KIDIAVSPTIAQTYGIRSVPSLAVFHEGRLLKIFAGS
LNIRDEDGSLGLNLGVYGAPETFLIDRQGIIRYKHVG
NSFLDPEGEFAREVGSAALPTTLFYSSDGRLTGSHMG
TVLAQDPAEQYSLPPSEALPVTYIIDDKGKMREQLLG
KVNCDAEPDVVSRFGIRSLPTVVLFKDGQPVDGFAGA
LDKLEGFPRRAHAAQLNSFEVTPAFAAAVIIAHIAGN
KLNIDENQETPAKHGVRGIPTLMLFKNGNVEATKVGA
KLDSEANRNLAGQLGIRSIPSLLLFKNGREISRQAGA
LDIRDEQGSLGLDLGVYGAPETFLIDAKGIIRYKHVG
HVLFDGTGLLAQRVGSMALPTTLFYDANGRLVGSHLG
TADSPASKALLQRYQVPGPPSIIWIGPEGEERRARRI
AQVVETQKAETLEIGFNATPTLRLTDNHTQHTLILED
TVLAQDPAERYDLPRSEALPVTYIIDDKGKVREQLMG
TESNAEQRKLLDRYQLFGPPALLFFAANGSEITADRV
KINCDVEQQVVAQFGIRSLPTVVLFKDGQPVDGFAGA
SLNIDHDQATASQFQVQGIPTFLIKKDGQVVSHMVGA
TVDRDANIEIAQDMGVMGIPSFVGIEDGQEIGRYVDK
KMDVDANPETASNFGIMSIPTLLVKKDGEVVDTLVGY
SLDVDQHQEIAQQFEIMSIPALVIFKNGQPAEKVVGF
KVNVDENPMSATEYKVASIPTVAVFKDGKIQETLVGF
PVVLDERQEVAQNYGVQAFPTTLFIDEEGFVYSGIQG
RVTDEQWSYLREKFSIRGVPTYFVIDKEGNITYKQTG
YVTDSEFNYLRQLFRFNGIPHYELVLKDGSISKEKLG
NLPDEQQRAIEKFLQVRSFPTYMLIDKEGNIVNRDAP
DMEKGEGVELRKKYGVHAYPTLLFINSSGEVVYRLVG
WLNEKQWGYLWKHFQMKGLPMYLVIDKQGNIVKRFTH
KCDVDDNSDVAAEYGIRNIPTVLFFKNGEIVDKQVGA
QVDVDEESDLANFYTIESTPTFILFRKGEQLWRQSGE
QIDVDQEKELAAAFGIRSIPTLLLIPMKEEPRITQGA
SDLKFWQSEGAQLYAVNSIPHTVLIDGDGTIIARGLH
YLGIDNYQKICKQWKIDRMPYYVLINRKGQIIDFGTA
KVDVDQEEELESAFKIRTIPNLLLCPVNGKPIMKLGT
NVNIEENKTVADSHNIDTVPAFLLLHKGHELWRQVGE
KIDVDQHEDLATKYRIQAVPTFILFKNGEAVWRHSGV
KVNVDKQKELAALFNATSIPLFVFIPMKGDPQLFRGA
SAPEEAGTNSAALQISDGLSNVVLLSAGGAAFAALGG
KIDLNFYPEWSKEKQIMSVPVLLLMRREEEIKRIYAF
DDDTHLIDQYLTNGKSRAIPIFVFMNDSFEQLTVWRP
KEIHQLNPNDVQLITVSLDPNTDTKESFAKFKQDYGG
PILLDEKGEVSKAYRISPIPTTYMIDSEGIIRHKSYG
TVPLDKNSEVSDLYTIYAAPSTYFIGTDGIVQQERKI
FELFQNADEISQVAQINSVPTFIVNGKYQVITSAHQN
KVIYDPDGIVSIDFGVIGTPETYLINPNGEIMIKFRG
ISLFDGNGMLGLDLGVYGAPETFIIDANGVIRYRHVG
DSMVRRFDKQFKDSGLSGVPAVIVNNKYLVQAQGIKT
RMDRDQYMDLAKLWDVYGIPSLVVLEKDKEIGRFVNR
PVLYDTKATTFQAYQIRSIPTEYLIDSQGKIGKIQFG
PVLVDPSGKLLETYGVRSYPTQAFIDKEGKLVKTHPG
RVDRDNFMEIAQRWHIFGIPSFVVVENGKEIGRLVSK
QDDLTAVQAFREKYHVQTVPGLLVAQAGQVKVVCDSS
PILYDYQDNFTQAYGIRSIPTHIFINSDGSLSEKIAG
SVKLGQLPTLKWLDLLAGIPTLVVTIRYRNLFYTVLT
FDHWTANKEFRNKYDIPTVPGLMVVKNGTIKVKCDSK
KYKGKRLKSFFKKHHITTVPNLAHYQQGKMTKYLVQG
SVKLGQLPTLKWLDLLAGIPTLVVTIRYRNLFYTVLT
FDHWTANKEFRNKYDIPTVPGLMVVKNGTIKVKCDSK
KYKGKRLKSFFKKHHITTVPNLAHYQRGKMTKYLVQG
SEADNTIAGYMQYEGIPGTPYNKIYGPRNPNGIVLPS
YQHILASRALMNQLGAQGFPSVALATSEENLRLLNHS
PVLNDDSGEQSAKWGAMAFPAIYIVDTQGDIRYVTSG
TVRFNPEGDVARSFDLLGMPSSFIFNRQGQLVNQHAG
DAKIAEQYQLGNSFGVNGTPAIVLEDGNMIPGYQPPE
TKSDAVDVALLEKYHVLGLPTLLMFNEQGEPREDLRV
STWLDPNKNIEQIIPANVVPATYVFDAKGNLVGFVRG
DRSKQDPEGLAAKYEFKRIPTFIVQQQGKEIGRIVER
NSYYDPTQKLGQVFPLDTIPATFILDQNGQLIAFVRS
INIYDKDGRLGLDLGVYGAPESFIVDHNGIIRYRYAG
VNETPSSDQIQNWINISELPAKKFFNTSGKKYRELNI
EMNAAVHPEYMHDNQIESVPCLLFVENGEIVERIYTF
ILKLLKYIHNRNAFSVLCVGTLKNIKKCAVTISILYV
KKALQCDLKLTREMEVDYIPTIVFFNQSVEEEGVKIS
KVDADEVKEIAGEYLVFTVPTMFLLKDQKELFRESRF
PFFVDRDFTLINQYKVEGQPALIVFSQSGTLLKIQYG
FYDVQVQEPHFLFDGISSFPAFHLHEDVFSIPEGTKR
ETLVDPLSTSYKRVKIVGLPTVLILNSKREIFFKTEG
FKVIPANVSFLKEWKVNSYPSFVILDRSGRIRFADSG
LSLFDGDGMLGLDLGVYGAPETFLIDGNGIIRYRHAG
TDPAAEDSPFRWLLAINPLPSRKAFAEGGLLSHLHFQ
YRDPSYKLSFDLQPRAQGYPTTIIYDRQGRERARLAG
TNRDPVIAKALADFGRVGVPLYLVYPKNGGEPVILPQ
DPAMRTLIAFGDKYPTTVIPFTLVLDRQHRVAAVFLR
PAGRLMLRFEKGTLNPQAVPSTLIIDREGKVAARTLQ
PTVNDEDGGLARSWRIVATPAVVLVKNGKMVHYTTGI
PTVNDEDGGLARSWRIVATPAVVLVKNGKMVHYTTGI
DPLLDTDGEVMETYQVIGIPTTLILDEEGTIVKRYNG
QYNVKEFQQGWNDYNIESTPTIIHFENGEEVARLVGS
TILLDEGTTVYDQYRCMGVPTTFLLDEELNIKYRYSD
EVNINEEIALAHSLKVTSIPCLIIFQEEREAERLYAF
FDRNLELSQAYGDPIQDGIPAVVVVNSDGKVRYTTKA
IRLETIGEDFFRDLGLRQTPTLGVFKNGLEVSRLLGF
TNGDAQISAFLSQHQAVGVPLYVVYGPGAPPNILPNV
PEQKEQNLKLKSQYRVDGFPTLVLLDSRGREVAKMGF
YEKRAAKYLSSAIGEIYGVPVLSFFKEGKMDEKFIGL
ANGENNYLLAKALGGVNGIPTMFLYNKHSKLINQYLG
QDEQAAEYVMSVNGGRRSVPTLVSGDVAHSLSGFRPQ
PIYHDYRNALFKALGIISLPTSILIDPNGKIVTSFVG
KLNVDENPQTAAKYQITSIPAMKVYQGGEVVKTVIGA
GDDIATYAAQGLVLKADSIVTSLGYKESDFPAGLMKA
KVDVDANPQLAQAFQAQSVPTVAAIVAGRPVQLFAGA
PVLMADQQVMRDFGGIYGIPVGFLVNRLGNVVKRYTG
RAQVRQDIIDAKSAGVTGTPTVFINGHKLKQREQRTF
FIDVWQNPEKGRRFAINTIPTQIFYDDKGKEVRRHVG
KMNVDDNPNTPGKYGIRAIPTIILFKDGEAIDQLTGA
KLNIDENPATAPKYGIRGIPTLLLFKNGEVAATKVGA
KVNTEAEPALSARFRIRSIPTLMIFKQGQMVDILNGA
VVDHQGQKIPALKGHRLSDGQSLTVYPGEVPARLPGA
MSLFDGDGMLGLDLGVYGAPETFLIDGKGIIRYRHAG
YLDADHHIALAEKLAVRTLPTLLWLENGEEQARLSGA
KLDVEQYPAFMQRFGVRGIPTLLLFKNGQEISRQIGV
KVDCDAEQRVAAQFGLRSIPTVYLFKDGQPLDGFQGP
TANREEQNALLKKLQVLGLPTIVFFDTQGKEIPGSRV
KSLVAQQEKAAADLQLRGVPAMFVNGKYMIKNDGLDT
DLDVDLVPEVAKEYQVMSIPTLMLFENGKESKKNVGF
DDDTKLIDQYLTNGKSRAIPIFVFLNDQFEQETVWGP
SVDRDKFMDICIENGIMGIPSFLVYKNGELLGSYIGK
KLDVDENPSTAAKYEVMSIPTLIVFKDGQPVDKVVGF
KIDLNFYPQFCKDMQIMSTPILLLMNKDKEVKRIYAF
TVNRDELEDVVVENEVMGIPSLLVFKNGDKIAHLHSA
DDDTKLIDQYLTNGKSRAIPIFVFLNDQFEQETVWGP
SVDRDKFMDICIENGIMGIPSFLVYKNGELLGSYIGK
KLDVDENPSTAAKYEVMSIPTLIVFKDGQPVDKVVGF
KIDLNFYPQFCKDMQIMSTPILLLMNKDKEVKRIYAF
TVNRDELEDVVVENEVMGIPSLLVFKNGDKIAHLHSA
MLDLNYAPHFAKEYGIESVPCLLVFENGTLMKKIYAF
YVDRDEFIDLCVKLDVFGIPSFVAYNKGEETGRYVNK
KVDVDENQETARQFEVMSIPALFVLKDGKVVDQALGY
PILLDKNIDVTTAYKVITIPTSYFIDTKGVIQDKFIG
SINKDEFPSIAEEYQVMGIPSLLVYQNGEKLGHLHSA
DKEVVEKYELSQELQSKMEQRLYIFKNNKWYDGIHSI
PVLLDMDGVAGLDYKVFSLPTTFFVNKDGIIVEQVRG
PVAIDKGGEIIKTYGVIPLPTSFLIDKDGKVIQEIKG
DENLELMDQYLTNGTARAIPIFIFIDKDGNEQAVWGP
VIDIENLNEPWDKYNIQGTPTIIHFKDGKEVSRISGE
AIMSSPYSTLLQRYNINAFPTLVVINASGQLLFTVNY
SKGIDFFDSIVKKYQIDATPSVIVVNKNNKQFEIFKG
KLNYDEETDLADSFDINYFPTFIFIDSGIVMDKTDEI
KLDIDQAQSTTADLQITSVPTLIVFKDGKEVKRVVGV
QVNTQENPQLAARFGIRGIPALVLLRRGQVLATWSGA
KIVKDHYKAEGKNFLITMAPEFPYLKPGSAYESYLTS
KIVKDHYRAQGKNFIITMAPEFPYLKPGAAYETYITS
KDTIRDEIATANRIGVRGVPCFIIDQKYAVMGAQTPD
DASMASFNELKRKNLAFGLPVTLLVDKDGCQIAAMNG
AVGADRAGRSAIEWGVYGVPETFLVDQTGKIVYKHVG
KIVKDHYKAEGKNFLITMAPEFPYLKPGSAYESYLTS
KIVKDHYKAQGKNFLITMAPEFPYLKPGSAYESYLTS
ANPIQRNLALGQRLKIQGTPTLFFSQGLKVTGVQTST
SHYDVSHQHLLNEWEILGPPTYLFLDQHHQEIRNLRL
KINTETSPRLSQAFHVRSIPTLVLMNKTTEIARISGA
LPLAVWGYGISLGFFVTVIPTILLMQGIQRLGASQSA
KVDVTACEDTAVKYNIRNIPALLLFKDGKVVAQQVGA
TRHYHEALWFYIKVGLVGLLVIYHFVCGYYRKKLIGN
ETDTLDKMEKRIECDLEYIRTWSIWLDIKIIFLTVFR
DDDTKLIDQYLTNGKSRAIPIFVFLNDQFEQETVWGP
SVDRDKFMDICIENGIMGIPSFLVYKNGELLGSYIGK
KIDLNFYPQFCKDMQIMSTPILLLMNKDKEVKRIYAF
DDDTKLIDQYLTNGKSRAIPIFVFLNDQFEQETVWGP
SVDRDKFMDICIENGIMGIPSFLVYKNGELLGSYIGK
KIDLNFYPQFCKDMQIMSTPILLLMNKDKEVKRIYAF
TVNRDELEDVVVENEVMGIPSLLVFKNGDKIAHLHSA
DTINDPTGKISRDWGVQVTPTVVIVRNGKIEFITSGV
FELFQNADEISQVAQINSVPTFIVNGKYQVITSAHQN
KINTEIEQQLAAQFQIRSIPTVMVFKNGQRVDVINGA
DSMVRRFDKQFQDSGLTGVPAVIVNNKYLVQAQGIKT
KLNIDHNAGTPPKFGIRGIPTLLLFKNGSVAATKVGA
TRNQAQDIELLQAQQVLGLPTIDFWDAQGNPVSNARL
ISLFDGNGMLGLDLGVYGAPETFIIDAAGVIRYRHVG
KVIYDPDGIVSIDFGVIGTPETYLINPNGEIMIKFRG
LLDCEQQGPIAAQFGVQVLPTTALFINGQAVDGLGGP
DVDEPENAALVRRYKIFGTATFVLLDGRGKEAYRGSG
GGRGAPPAKVCTEAGIDGYPTWEIGGKRYEGGYPLKD
NVDNPRWLPELQQYKVSGIPHYAFLDAAARPLGSAIG
KVNTDENPQVASQYGIRSIPTLMVFKSGSKVDMVVGA
KVDTEAQPELAAAFDIQSIPTLMIVRDQVAVFAQPGA
KVDIDKNPRLSRRFEVQAVPTLLVLDQGETVARQAGA
VAAMVCGVLTLMTAGVTGVPAVILGHTARSEMRRTGE
PTGKLMLRFKKGTLNPQTIPSTLVIDRDGKIAARTLQ
KLNIDENPGTAAKYGVMSIPTLNVYQGGEVAKTIVGA
HDPDSAAFVEKANGGNQTVPTVLFADGSTLTNPSLAQ
KIDVDANQMLMQQFGVQGIPAVFAVVAGQALPLFQGA
QLDVDTNPETTNAYKVLSMPTFMVFRGGEPVKSMVGA
EIDAEDRLELVRELDIIKTPTVLVLDAEGRIVRRATG
KMDVDENPETARQFGIMSIPTLMFKKDGEVVKQVAGV
KIDTEAQQQLAAQFGIRSIPTIMVFKNGQRVDMLNGA
DEKIRSSRQLMRQLHVGGYPTLIAEVNGEYLTLPHST
DSMVRRMDKQFENSGLTGVPAVIVNNKYLVQAQSIKS
KLNIDHNAGTPPKFGIRGIPTLLLFKDGNVAATKVGA
IRSNNLDYYAKSGETIFNSPTLMVYREGSVVEWKVTA
ISLFDGSGMLGLDLGVYGAPETFIIDANGVIRYRHVG
ENINDPSSDIMREWKISVTPTIYILRNGEVTSITTGI
DVISDPNGELAVELGVIGTPETYLIDQNGKVLIKYRG
LLNCEDQPALASQFGVQVLPTIALFVNGQAVDGLGGP
VARVSADAQEASEKGISGVPTYVFAQKYAVSGAQDPN
KLNSDNAPALSSRLNITGIPTLLLMRGGREIARHAGA
DTILKRNNEQAEAFGFRGTPAFIVGKYRVPGVLSMTE
KLNVDESPKTASKYGVMSIPTLMIFKGGEMASRQVGA
KMNIDQHPAIPGQMGIQSIPAVIAFVNGQPADGFMGA
DAYDTTAEASASAFTLVGMPVTYLVGASNHVEGYITG
QVETTTLSAFAQAEGLESVDVLQVDVQGADLDVLQGG
PNGANPQVERCRAKGIQAYPTWEINDQLYSGTRSLSE
ARGTNGQPELCKEAHIRAYPTWEINGKRYEGVYPLEG
ESLDVWEEDGNTEWAVEVVPTYRVYKNKKLVSDHANV
ATRRYLMGDHITEADIRLYPTLVRFDAVYYSHFKCSR
YVDADTTPDVAQVFGVQGLPTTIAVAAGRPLADFQGG
QDEEAGEWVKSVNDGNRIVPTVKFSDGSHATNPPVAE
SYQDDSNLFAGTLGLPAVVPITVVVDPDGELVGTFPR
LAANKSKTSTVAIVDPATGDILALYQNNSNKADYTKI
EDSPKGQPELCRAAKIQGFPTWIINGQTYSGVQNLSE
DEFSVAIWTAQYRMNVTGFPRWPFWKRGLIGPEVTIL
ALDAKTWEALGQNPTMASIWERLGYTPETAHDIIQNR
DSTVALFNDLKARGLALGLPVTMLIDSEGCLIAHMNG
GELVGRGRTLFQRLHANGVPSLAVIRNDTPRLIGSNA
DDDTKLIDQYLTNGKSRAIPIFVFLNDQFEQETVWGP
KIDLNFYPQFCKDMQIMSTPILLLMNKDKEVKRIYAF
DQLIKTDIDTARSNGITATPTLVIQDNQTGRSVKLEG
TVLADDPAPRFKLPRSEALPVTYIVDARGEMRQRLLG
RAHFADSRRLMNRLGAAGFPTFALERDGRLQVLDTGR
KSFIRSHPELMLYPGIMILLVVMTFNVLGESLSGRFG
ENVISGNMQLGEALGINGTPGFIIMNMQKPDAATTSF
DISTSENQSAFQEFDIPGTPVVVAYNRGEEVERLEGA
EEQRQKNQELKAQYKVTGFPELVFIDAEGKQLARMGF
KVDTEAERELAAAAQIRSIPTIMAFKNGKLLFNQAGA
VGEFTVLLAVGLALIPRFIRSVYIAIHTEVEKDYIMA
STGVKEYNVDMAAAIIAALPTLLVYVLAGKYFVRGLT
DASNENAAFLSQFAQLNDFPSLLVLDNDGKPLTLQAG
KIEDGKGRPLGRSFRVKLWPTIILLRDGEEVARAVRP
DGDSEGAQAWGERFGVKGYPTIIVLRSDHSEITRLAG
GALMRLDTKTKRKSAVTGVPTVAYGGQGGFGDVLAHP
PVVWPVVERAAKRAGIKPTPTALDYKIKDPRQALKEF
VIYTTLEETGERAGSVLQVPNSLFFQRTTRRWREAGS
KIEDGKGRPLGRSFRVTLWPTIILLRDGQELARAVRP
LVLSANQEGYAEAARIVGVPSLRIYVRHVLPNIAGPL
AFMDEYKIDALKHYRDSSMGVFNVLKKEGLAFGLPAT
AIGIDPNGKAAIDWGVYGIPESYLVGADGTILYKKVG
KDTVIAEIDAAQQMGVSGVPFFIVDQKYAISGAQTPD
AVLGSGIANVIIAVAIFSIPAFARLVRGNTLVLKQQT
NYKSDATAPYFGETGERAITSVRIQQALTLNDNLTLP
KVNLNYVPDIAQSLEITSVPALVKFKNGQPADLSYQL
SLSGGEQQMVAIARGMMANPRILMFDEPSLGLAPIVV
TLLLIVLATLIIPFQLLVIPIFLVLKWGHLINTYGAL
AAFEGISMDCVGLASVQATESGMVDHQGQKIPALRGH
YGDFKLMAALGAWFGVSAVPFLILFSSFFGLVAYAIF
RQAVQEAFLRCRQWSVSSFPTLLLESNNKMAPLATGF
DPAMRTLIAFGGKYPTSVIPSTLVLDRQHRVAAVFLR
TVDVTQEPEVAARFGVMGVPVTILLSDQGEEVNRSVG
HINADDVAEVAGRFSVFTVPVLLLFIDGTEFLREARF
QKQLRDNFQLAQSLQLAGTPTFVIGNKALTKFGFIPG
RVYVALLATMMIPFAALMIPLFTMFGKAGLLDTHFAV
ILAMSRSLMMAGAWHVSVFPGLAIFFTVLAFNLLGDA
EEKFGVRFPLLAKSDVNGPNTIELYKKLKGDGPDIEW
YVDRDEFIDLCVKLDVFGIPSFVAYNKGEETGRYVNK
KVDVDENQETARQFEVMSIPALFVLKDGKVVDQALGY
SINKDEFPSIAEEYQVMGIPSLLVYQNGEKLGHLHSA
PVLLDMDGVAGLDYKVFSLPTTFFVNKDGIIVEQVRG
DENLELMDQYLTNGTARAIPIFIFIDKDGNEQAVWGP
VIDIENLNEPWDKYNIQGTPTIIHFKDGKEVSRISGE
MLDLNYAPHFAKEYGIESVPCLLVFENGTLIKKIYAF
PILLDKNIDVTTAYKVITIPTSYFIDTKGVIQDKFIG
KLDCDAEQMIAAQFGLRAIPTVYLFQNGQPVDGFQGP
QLSQMAAFSGTFLDVLQGLPTIRLFGKAKQQREKIAN
YGDFKLMAALGAWFGVSAVPFLILFSSFFGLVAYAIF
AGEFTVLLAVGLALIPRFIRSVYIAIHTEVEKDYIMA
STGVKEYNVDMAAAIIAALPTLLVYVLAGKYFVRGLT
AVLGSGIANVIIAVAIFSIPAFARLVRGNTLVLKQQT
PVLLDPDGKLLEAYGVRSYPTEVFIGSDGVLAKKHIG
NLNQPKNRHYIKTYTLEKVPTFVTPKRRYVGTDTRKI
TIAQDFKLDNAVTYPSIYDPPFRIAAALGGVPTSVIP
STRRYLMGDHITEADIRLYPTLVRFDAVYHGHFKCGR
SYQDDSNLFAGTLGLPGVVPITIVVSPDGNVVDTFPQ
DGDAEGTLDWGERFGIKGYPTIIVLRSDRSEVTRLAG
GALMRLDLKTKRKRAITGIPTVAYGGQGGFGDVLAHP
PFHDELRRDLGRQFSVRQLPAVVVLKPGGDVLTSDAT
QQILNPTSEQIEELHQTYLEELKKLFNEHKGKYGIPE
PYWKDPNNDFRQKLKITAVPTLLKYGTPQKLVESECC
PGYVQACRALMIAASVLGLPAILLLLTVLPCIRMGHE
QVDVDSSQELTEHCSIQVVPTFQMFKHSRKVTPFSRL
QVDVDSSKELAEHCDITMLPTFQMFKYTQKVTPFSRL
RINCADWSDICTKQNVTAFPVVKLYKEGESPVSYAGM
RVDCDQHSDIAQRYRISKYPTLKLFRNGMMMKREYRG
DCADETNSAVCREFNIAGFPTVRFFKAFSKNGTGTAL
EVDTEDCEQLVQDCEIFHLPTFQFYKNEEKVGEFSGA
KMDATSYSSIASEFGVRGYPTIKLLKGDLAYNYRGPR
KVDVIQEPGLSGRFFVTTLPAFFHAKDGIFRRYRGPG
KVDCQAYPQTCQKAGIKAYPSVKLYQYERAKKSIWEE
QVDVDSSKELAEHCDITMLPTFQMFKYTQKVTPFSRL
KVDVIQEPGLSGRFFVTTLPAFFHAKDGIFRRYRGPG
QVDVDSSKELAEHCDITMLPTFQMFKYTQKVTPFSRL
RINCADWSDICTKQNVTAFPVVKLYKEGESPVSYAGM
ALDASQHSSLSTRFGTVAVPNILLFQGAKPMARFNHT
YTDVSTRYKVSTSPLTRQLPTLILFQGGKEVIRRPQI
KVDCQAYPQTCQKAGIKAYPSVKLYQYERAKKSIWEE
KDQRERARAGSLSLGALYTAAVVAFVLFKCLQGPDEA
PYWKDPNNDFRQKLKITAVPTLLKYGTPQKLVESECC
KVDCQAYPQTCQKAGIKAYPSVKLYQYERAKKSIWEE
ALDASQHSSLSTRFGTVAVPNILLFQGAKPMARFNHT
YTDEARRSRLNRLYGIQGIPTLIVLDPQGEVITRQGR
KVDCQAYPQTCQKAGIKAYPSVKLYQYERAKKSIWEE
AVDATVNQVLASRYGIKGFPTIKIFQKGESPVDYDGG
EVDTEDCEQLVQDCEVFHLPTFQFYKNEEKVGEFSGA
KLNVEKAPFLCERLRIKVIPTLALLRDGKTQDYIVGF
EVDTEDCEQLVQDCEVFHLPTFQFYKNEEKVGEFSGA
ALDASQHSSLSTRFGTVAVPNILLFQGAKPMARFNHT
PYWKDPNNDFRQKLKITAVPTLLKYGTPQKLVESECC
YTDVSTRYKVSTSPLTRQLPTLILFQGGKEVIRRPQI
CYIGDEAEAWVKKPTVRREVCLMCELKHENIVPFFGV
VVAEADNIVTLQPFRDKCEPVFLFSLNGKIIAKIQGA
VVAEADNIVTLQPFRDKCEPVFLFSLNGKIIAKIQGA
YTDEARRSRLNRLYGIQGIPTLIVLDPQGEVITRQGR
KVDATEQTDLAKRFDVSGYPTLKIFRKGRPFDYNGPR
KVDATEQTDLAKRFDVSGYPTLKIFRKGRPFDYNGPR
KVDATEQTDLAKRFDVSGYPTLKIFRKGRPFDYNGPR
DVDFYENKQIGKLFNVSVLPTAIFIDEQQPVARMNGL
EKAVIKKLPKLLKSKTINLPTLVFIDISGKTNIWEGY
KMDATAYSGMASEFGVRGYPTIKLLKGDLAYNYKGPR
DCAEEDNYGACKDFGVTLYPTFRFFKAFTKEFTQGEN
PYWKDSNNDFKKTLKLTGVPTLLRYGTPQKLVEEECF
EVDVHQCQGTATANNISATPTFLFFRNRVKIDQYQGA
AVDATVSQVLASRYGIRGFPTIKIFQKGEEPVDYDGG
AVDSTVHRAVSEKFHVTGFPTVKYFENGEEKYTVPHL
YPEVSSRYSISPSPLSKQLPTLILFQGGREIFRRPQV
KVDVDDAQDVAALCGISCMPTFHFYKNGKKVDEFSGS
KVDATEESELAREFGVRGYPTIKFFKGGEKGNPKEYS
YSDEARRSRLNRLYGIQGIPNLIILDPKGEVITRQGR
KVDVTQEPGLSGRFFVTTLPTIFHAKDGVFRRYHGSR
KIDATVYSSIASEFGVRGFPTIKALKGDMAYNYRGPR
KVDVDDAQDVAAHCDVKCMPTFQFYKNGIKVDEFSGA
PFHDPYKHELKNKYKITAIPKLVIVKQNGDVITDKGR
YGEVSKKYRVSTSPLSKQLPSLVLFQGGKEVMRRPQV
RVDCDQHSDLAQRYRISKYPTLKLFRNGMMMKREYRG
KVDIDEHTDLAIEYGVSAVPTVIAMRGGDVIDQFVGI
RVDCDQHSDLAQRYRISKYPTLKLFRNGMMMKREYRG
KVDATAESDLATRFGVSGYPTLKIFRKGKAFDYNGPR
KVDCTQHNGLCSDNQVRGYPTLLWFRNGEKVDQYKGK
KVDCTQHYEVCSDNQVRGYPTLLFFTDGEKIDQYRGK
KVDVTEHPGLSGRFIIMALPTIYHCKDGVFRRYQGDR
KMDATANDVPHDSYKVEGFPTIYFAPSNSKQSPVKFE
KVDGTVETDLSTEFNVNGYPTLKFFKGGNRTGHIDYG
KLNVEKAPFLCERLHIKVIPTLALVKDGKTKDYIVGF
RVDCDQHSEIAQRYRISKYPTLKLFRNGMMMKREYRG
KVDVDDAQDVAQSCEIKCMPTFHFYKNGKKLDDFSGS
KVDATAESDLATRFGVSGYPTLKIFRKGKAFDYNGPR
KVDAIEEKELASEFSVDSFPTLKFFKEGNRQNATTFF
EVDVHVCQATAAANNISATPTFLFFRNKVRVDQYQGA
AVDATVSQVLASRYGIRGFPTIKIFQKGEEPVDYDGG
KLNVEKAPFLCERLHIKVIPTLALVKDGKTKDYIVGF
KVDIDDHTDLALEFEVSAVPTVLAIKNGDVVDKFVGL
KVDIDDHTDLAIEYEVSAVPTVLAMKNGDVVDKFVGI
EIDVDDAQDVAAHCDVKCMPTFQFYKNGKKVQEFSGA
AEDATVHQGLASRFGIRGFPTIKVFRKGEEPEDYQGG
EVDVDDCQDVAADCEVKCMPTFQFYKKGQKVGEFSGA
KVDVDDASDVAQVCGISSMPTFIFFKSGKQVERFSGA
RVDCDQHSDIAQRYRISKYPTLKLFRNGMMMKREYRG
KLEAEAVPEVSEKYEITSVPTFLFFKNSQKIDRLDGA
KVDIDDHTDLAIEYEVSAVPTVLAMKNGDVVDKFVGF
KVDATAETELAKKFDVTGYPTLKIFRKGKPYDYSGPR
KLEAEAVPEVSEKYEITSVPTFLFFKGGEKIDRLDGA
NNKCQAAVCECDRVAAHCFAQTQYNPDNKNVDQKVHC
KVDIDDHTDLALEFEVSAVPTVLAIKNGDVVDKFVGL
AVDATVSQVLASRYGIRGFPTIKIFQKGEDPVDYDGG
EVDVHQCQATATANNISATPTFLFFRNKVKIDQYQGA
AVAESDTIDSLVKYRGKCEPTFLFLAGGELVAVVRGA
NFTSQEFEAAAWWANIHHTTGVPYNPQSQGVVENMNR
