# Supplementary material for: A tale of two symmetrical tails: Structural and functional characteristics of palindromes in proteins
Source: BMC Bioinformatics. 2008 Jun 11;9:274. doi: 10.1186/1471-2105-9-274 (PMC2474621; doi:10.1186/1471-2105-9-274)
Supplement: Additional file 1 — Conserved Blocks that overlap with palindromes in proteins. [file 1471-2105-9-274-S1.zip › Blocks/1EPWA-ILLEFIPELLI.txt]

TIDKVSDVSIIIPYIGPALNVGNETAKENFKNAFEIGGAAILMEFIPELIVP
TTDKIADITIIIPYIGPALNIGNMLYKDDFVGALIFSGAVILLEFIPEIAIP
TMDKIADITIIVPYIGPALNIGNMLSKGEFVEAIIFTGVVAMLEFIPEYALP
TTDKIADITIIIPYIGPALNIGNMLYKDDFVGALIFSGAVILLEFIPEIAIP
TMDKIADITIIVPYIGPALNIGNMLSKGEFVEAIIFTGVVAMLEFIPEYALP
TMDKIADITIVIPYIGPALNIGNMIYKGEFVEAIIFSGAVILLEIVPEIALP
TMDKIADITIIVPYIGPALNIGNMVSKGEFVEAILFTGVVALLEFIPEYSLP
TMDKIADISLIVPYIGLALNVGDETAKGNFESAFEIAGSSILLEFIPELLIP
TMDKIADISLIVPYIGLALNVGNETAKGNFENAFEIAGASILLEFIPELLIP
TMDKIADISLIVPYIGLALNVGNETAKGNFENAFEIAGASILLEFIPELLIP
TMDKIADISLIVPYIGLALNVGNETAKGNFENAFEIAGASILLEFIPELLIP
TMDKIADISLIVPYIGLALNVGNETAKGNFENAFEIAGASILLEFIPELLIP
TLDKISDVSAIIPYIGPALNISNSVRRGNFTEAFAVTGVTILLEAFPEFTIP
TLDKISDVSVIIPYIGPALNIGNSALRGNFNQAFATAGVAFLLEGFPEFTIP
TLDKISDVSAIIPYIGPALNISNSVRRENFTEAFAVTGVTILLEAFQEFTIP
TLDKISDVSAIIPYIGPALNIGNSALRGNFKQAFATAGVAFLLEGFPEFTIP
TLDKISDVSAIIPYIGPALNISNSVRRGNFTEAFAVTGVTILLEAFQEFTIP
TLDKISDVSAIIPYIGPALNIGNSALRGNFKQAFATAGVAFLLEGFPEFTIP
TLDKISDVSAIIPYIGPALNISNSVRRGNFTEAFAVTGVTILLEAFQEFTIP
TLDKISDVSAIIPYIGPALNISNSVRRGNFTEAFAVTGVTILLEAFPEFTIP
TLDKISDVSAIIPYIGPALNISNSVRRGNFTEAFAVTGVTILLEAFQEFTIP
TLDKISDVSVIIPYIGPALNIGNSALRGNFNQAFATAGVAFLLEGFPEFTIP
TVDKIADISIVVPYIGLALNIGNEAQKGNFKDALELLGAGILLEFEPELLIP
TVDKIADISLIVPYVGLALNIIIEAEKGNFEEAFELLGVGILLEFVPELTIP
TIDKIADISLIVPYVGLALNIGNEVQKGNFKEAIELLGAGILLEFVPELLIP
TVDKIADISIVVPYIGLALNIGNEAQKGNFKDALELLGAGILLEFEPELLIP
TFDKIADISLVVPYVGLALNIGNEVQKENFKEAFELLGAGILLEFVPELLIP
TVDKIADISIVVPYIGLALNIGNEAQKGNFKDALELLGAGILLEFEPELLIP
TVDKIADISIVVPYIGLALNIGNEAQKGNFKDALELLGAGILLEFEPELLIP
TVDKIADISLIVPYVGLALNIVIEAEKGNFEEAFELLGAGILLEFVPELTIP
TVDKIADISIVVPYIGLALNIGNEAQKGNFKDALELLGAGILLEFVPELLIP
TMDKIADISLIVPYIGLALNVGNETAKGNFENAFEIAGASILLEFIPELLIP
TVDKIADISIVVPYIGLALNIGNEAQKGNFKDALELLGAGILLEFEPELLIP
TIDKISDVSTIVPYIGPALNIVKQGYEGNFIGALETTGVVLLLEYIPEITLP
TIDKISDVSTIVPYIGPALNIVKQGYEGNFIGALETTGVVLLLEYIPEITLP
