# Supplementary material for: A tale of two symmetrical tails: Structural and functional characteristics of palindromes in proteins
Source: BMC Bioinformatics. 2008 Jun 11;9:274. doi: 10.1186/1471-2105-9-274 (PMC2474621; doi:10.1186/1471-2105-9-274)
Supplement: Additional file 1 — Conserved Blocks that overlap with palindromes in proteins. [file 1471-2105-9-274-S1.zip › Blocks/1FA2A-VADWKEAV.txt]

DIEVGCGAAGELRYPSYPETQGWVFPGIGEFQCYDKYMVADWKEAVKQAGNADW
KIYISGGPSGELRYPSYNPSHGWTYPGRGSLQCYSKAAITSFQNAMKSKYGTIA
DIEVGLGPAGELRYPSYPQSQGWVFPGIGEFQCYDKYLKKDFKEAAAKAGHPEW
DIEVGLGPAGEMRYPSYPQSHGWSFPGIGEFICYDKYLQADFKAAAAAVGHPEW
DIEVGLGPAGEMRYPSYPQSQGWVFPGVGEFICYDKYLQADFKAAAEEAGHPEW
DIEVGLGPAGELRYPSYPQNQGWQFPGIGEFQCYDKYLRESFKAAAAKAGHSEW
DIEVGLGPAGELRYPSYPQSQGWEFPRIGEFQCYDKYLKADFKAAVARAGHPEW
DIEVGLGPAGELRYPSYPQNQGWVFPGIGEFQCYDKYLKADFKAAAAKAGHSEW
DIEVGLGPAGELRYPSYPQNQGWVFPGIGEFQCYDKYLKAEFKAAAARAGHSEW
DIEVGLGPAGEMRYPSYPQSQGWVFPGIGEFICYDKYLEADFKAAAAKAGHPEW
DIEVGLGPAGEMRYPSYPQSHGWSFPGIGEFICYDKYLQADFKAAAAAVGHPEW
KIYLSGGPSGELRYPSYYPAAGWSYPARGKFQVYTETAKSAFRTAMTTKYGSLD
KIYLSGGPSGELRYPSYYPAAGWSYPGRGKFQAYTETAKNAFRTAMNDKYGSLD
KIYLSGGPAGELRYPSYTTSDGTGYPSRGKFQAYTEFAKSKFRLWVLNKYGSLN
KIYLSGGPSGELRYPSYYPAAGWSYPGRGKFQAYTETAKNAFRTAMNDKYGSLD
ISIGLGPSGELRYPAHPSGDGRWKFPGIGEFQCHDKYMMEDLMAVASQEGKPQW
VQIGGGPAGELRYPSYQLQENRWSYCGVGEFTSYDTYANASIVAHAASTGHALW
EIQVGMGPCGELRYPAYPESNGTWRFPGIGEFQCYDKYMGASLAAVAKAAGKDD
DIEVGLGPAGELRYPSYSETQGWVFPGIGEFQCYDKYLRSDYEEEVRRIGHPEW
IQVGMGPCGELRYPSYPESNGTWRFPGIGEFQCYDKYMKSSLQAYAESIGKTNW
DIEVGCGAAGELRYPSYPETQGWVYPGIGEFQCYDKYMVADWKEANKQAGHANW
DIEVGLGPAGELRYPSYPESQGWAFPGIGQFQCYDKYLEEDFRAAATDAGHPEW
DIEVGLGPAGEMRYPSYPQSQGWVFPGIGEFICYDKYLEADFKGAAAKAGHPEW
ISIGLGPSGELRYPAHPSGDGRWKFPGIGEFQCHDKYMMEDLMAVASQEGKPQW
EIQVGMGPAGELRYPSYPEQDGHEVPRDWSLPVLRQDSLSSLKAAAEAYGKPEW
DIEVGLGPAGEMRYPSYPQSQGWVFPGVGEFICYDKYLQADFKAAAEEAGHPEW
IQVGLGPCGELRYPSYPEANGTWRFPGIGEFQCYDKYMRASLQQAAAAAGHEEW
EIQVGMGPAGELRYPSYPESNGTWRFPGIGAFQCNDRYMRSSLKAAAEARGKPE
DIEVGLGPAGEMRYPSYPQSHGWSFPGIGEFICYDKYLQADFKAAAAAVGHPEW
DIEVGLGPAGEMRYPSYPESQGWVFPGIGEFICYDKYLEADFKAEAAKAGHPEW
DIEVGLGPAGEMRYPSYPQSHGWSFPGIGEFICYDKYLQADFKAAAAAVGHPEW
DIEVGLGPAGEMRYPSYPQSQGWVFPGIGEFICYDKYLEADFKAEAAKAGHPEW
DIEVGLGPAGELRYPSYSETQGWVFPGIGEFQCYDKYLRSDYEEEVRRIGHPEW
DIEVGLGPAGEMRYPSYPQSHGWSFPGIGEFICYDKYLQADFKAAAAAVGHPEW
DIEVGLGPAGEMRYPSYPQSHGWSFPGIGEFICYDKYLQADFKAAAAAVGHPEW
VQIGGGPAGELRYPSYQLQENRWSYCGVGEFTSYDSYANASIVAHAASTGHALW
DVEVGLGPAGELRYPSYPQSQGWVFPGIGEFQCYDKYLKAEFKEAATSVGHPEW
IQVGMGPAGELRYPSYPEQEGTWKFPGIGAFQCYDKYSLSSLKAAAETYGKPEW
VQIGTGPSGELRYPSYQLQNNRWSYCGIGEFTSYDKFAAQDMAAHAKATNNPLW
DIEVGLGPAGELRYPSYPQSQGWEFPGIGEFQCYDKYLKADFKAAVARAGHPEW
DIEVGLGPAGEMRYPSYPQSQGWVFPGIGEFICYDKYLEADFKAAAAKAGHPEW
DIEVGLGPAGEMRYPSYPQSHGWSFPGIGEFICYDKYLQADFKAAAAAVGHPEW
IQVGMGPCGELRYPSYPESNGTWRFPGIGEFQCYDKYMKSSLQAYAESIGKTNW
KIYLSGGPSGELRYPSYYPAAGWSYPGRGKFQAYTETAKNAFRTAMNDKYGSLD
KIYLSGGPAGELRYPSYTTSDGTGYPSRGKFQAYTEFAKSKFRLWVLNKYGSLN
KIYLSGGPAGEIRYPSYTAADGTGYPSRGKFQVYTNFAKSKFQSYALTKYGSLA
DIEVGLGPAGEMRYPSYPQSHGWSFPGIGEFICYDKYLQADFKAAAAAVGHPEW
DIEVGLGPAGEMRYPSYPQSQGWVFPGIGEFICYDKYLEADFKAEAAKAGHPEW
DIEVGLGPAGELRYPSYPESQGWEFPGIGQFQCYDKYLEEDFRAAATEAGHPEW
IQVGLGPCGELRYPSYPEANGTWRFPGIGEFQCYDKYMRASLQQAAAAAGHEEW
DIEVGLGPAGEMRYPSYPQSHGWSFPGIGEFICYDKYLQADFKAAAAAVGHPEW
DIEVGLGPAGEMRYPSYPQSHGWSFPGIGEFICYDKYLQADFKAAAAAVGHPEW
EIQVGMGPCGETRYPSYPLSRWSYCGVGEFQCNDELLKKAATDKGHSEWGNGSP
NEIQVGMGPCGETRYPSYPLSRWSYCGVGEFQCNDGKSKELLKKAATDKGHSEW
DIEVGLGPAGELRYPSYPQSQGWEFPGIGDFQCYDKYLKADFKAAVARAGHPEW
DIEVGLGPAGEMRYPSYPQSQGWVFPGIGEFICYDKYLEADFKAAAAKAGHPEW
DIEVGLGPAGEMRYPSYPQSQGWVFPGIGEFICYDKYLEADFKAAAAKAGHPEW
DIEVGLGPAGELRYPSYPQSQGWEFPGIGEFQCYDKYLKADFKAAVARAGHPEW
DIEVGLGPAGELRYPSYPQSQGWEFPGIGEFQCYDKYLKPDFKAAVARAGHPEW
DIEVGLGPAGELRYPSYPQSQGWEFPGIGEFQCYDKYLKADFKAAVARAGHPEW
DIEVGLGPAGELRYPSYPQSQGWEFPGIGEFQCYDKYLKADFKAAVARAGHPEW
DIEVGLGPAGELRYPSYPQSQGWEFPGIGEFQCYDKYLKADFKAAVARAGHPEW
DIEVGLGPAGELRYPSYPQSQGWVFPGIGEFQCYDKYLKKDFKEAAAKAGHPEW
IQLGMGPCGELRYPSYPETNGTWRFPGIGEFQCYDKYMKASLAAAAEDIGKKEW
IGMGPGGELRYPSCPTETLSQAGISSELGEFQCYDKFMQASLSARAQLIGMQDW
