# Supplementary material for: A tale of two symmetrical tails: Structural and functional characteristics of palindromes in proteins
Source: BMC Bioinformatics. 2008 Jun 11;9:274. doi: 10.1186/1471-2105-9-274 (PMC2474621; doi:10.1186/1471-2105-9-274)
Supplement: Additional file 1 — Conserved Blocks that overlap with palindromes in proteins. [file 1471-2105-9-274-S1.zip › Blocks/1FDJA-PIVEPEVIP.txt]

SVTALKEIASNLGSRYASICQQNGLVPIVEPEILPDGEHCLARGQKITETVLS
GPSIMLPRLAYGLARYAAIAQNAGLVPIVEPEVLLDGEHDIDRCLEVQEAIWA
VSEAVVRFNAETLARYAILSQLCGLVPIVEPEVMIDGTHDIETCQRVSQHVWS
PSRLSIVENANVLARYATICQQNGLVPIVEPEILPDGDHDLKTCQYITEKVLA
PSHLGMLENANVLARYASICQANGLVPIVEPEVLCDGEHDLARAQKVTEQVLA
PSALAIAENANVLARYASICQQNGLVPIVEPEILPDGDHDLKTCQYVTEKVLA
PSALAIMENANVLARYASICQQNGIVPIVEPEILPDGDHDLKRCQYVTEKVLA
PSALAIMENANVLARYASICQQNGIVPIVEPEILPDGDHDLKRCQYVTEKVLA
PSALAIMENANVLARYASICQQNGIVPIVEPEILPDGDHDLKRCQYVTEKVLA
PSSLAIMENANVLARYASICQQNGIVPIVEPEILPDGDHDLKRCQYVTEKVLA
PSQLAIQENANTLARYASICQQNGLVPIVEPEVLPDGDHDLQRCQYVTEKVLA
PSSLAIQENANALARYASICQQNGLVPIVEPEVIPDGDHDLEHCQYVTEKVLA
PSSLAIQENANTLARYASICQQNGLVPIVEPEVIPDGDHDLEHCQYVTEKVLA
PSSLAIQENANALARYASICQQNGLVPIVEPEVLPDGDHDLEHCQYVSEKVLA
PSHLAIQENANTLARYASIYQQNGLVPIVEPEVIPDGSHDMEHCQYVTEKVLA
PFALAIAENANVLARYASICQMNGLVPIVEPEILPDGDHDLQRCQYATEKVLA
PSELAIMENANVLARYASICQQNGIVPIVEPEILPDGDHDLKRCQYVTEKVLA
PSALAILENANVLARYASICQQNGIVPIVEPEILPDGDHDLKRCQYVTEKVLA
PSALAILENANVLARYASICQQNGIVPIVEPEILPDGDHDLKRCQFVTEKVLA
PSYQSILENANVLARYASICQSQRIVPIVEPEVLPDGDHDLDRAQKVTETVLA
PSYLAMLENANVLARYASICQQNGLVPIVEPEVLPDGDHDLLTAQRVTEQVLA
PSELSIQQNAQGLARYAIICQENGLVLFVEPEILTDGSHDIAKCAAVTETVLA
PSEHSIHENAYGLARYAVICQENGLVPIVEPEILVDGSHDILKCAAITERVLA
PSVLSIQEDARVLARYAIICQENGLVPIVEPEVLTGGSHDIKKCAAVTETVLA
SLSILSIENAYGLARYAVICQENGLVPIVELEILVDGSHDIHKCAAITERVLA
PSQLAIDLNAQGLARYAIICQENGLVPIVEPEILVDGPHDIDRCAYVTETVLA
PSQLAIHLNAQGLARYAIICQENGLVPIVEPEILVDGPHDIDPCAYVSEVVLA
PSPLAILENANGLARYGIICQENGLVPIVEPEILVDGTHDIDRCAEVSERVLA
PTDLSIQEVSWGLARYASICQQNKLVPIVEPEILADGAHTIEVCATVTQKVLA
PTDLSIHETAWGLARYASICQQNRLVPIVEPEILADGPHSIEVCAVVTQKVLS
PSELAVKEAAWGLARYAAISQDNGLVPIVEPEILLDGEHGIDRTFEVAQKVWA
PSALAVKEAAWGLARYAAISQDNGLVPIVEPEILLDGEHGIDRTFEVAQKVWA
PSALAVKEAAWGLARYAAITQDNGLDPILEPEIMLDGEHGIDRTFRVAQQVWA
PSALAVKEAAWGLARYAAISQDNGLVPIVEPEILLDGEHGIDRTFEVAQKVWA
PSPQAILENANVMARYAAICQSQRLVPIISPEVLATGDHDLDRCQKVNEILLA
PSHMALVEIAEVLARYASICQQHGLVPIVEPETLPDGEHDVHRCQKVTELVLS
PTDLSIQEVSWGLARYAAICQQNKLVPIVEPEILADGAHTIEVCAAVTQKVLA
PSEDCINENCSILAKYAIICQKNGLVPIVEPEVFLEGDYSMKRSYEVTRQILS
PSYLAMLENANVLARYAFICQQNGLVPIVEPEVLPDGDHDLETAQRVTEQVLS
PTDLSIHEVSWGLARYAAICQQNKLVPIVEPEILADGGHTIEVCATVTQKVLA
PSALAIMEKATVLARYASICQHNGLVPIVEPEILPDGEHNLETSQYVTEKVLS
PSHMALVEIAEVLARYASICQQHGLVPIVEPETLPDGEHDVHRCQKVTELVLS
PTDLSIQEVSWGLARYASICQQNKLVPIVEPEILADGAHTIEVCATVTQKVLA
PSHLALMENANVLARYASICQQNGLVPIVEPEVLCDGEHSLERCQKVTELTLA
PSALAIAENANVLARYASTCQLAGLVPIVEPEILTDGAHDLETCKAVTEKVLA
PTDLSNHETAWGLARYASICQQNRLVPIVEPEILADGPHSIEVCAVVTQKVLS
PSQLSITENAHTLARYAAICQENGLVPIVEPEILMDGNHTVEQSAEVTEKVLA
PTDLSIHETAWGLARYASICQQNRLVPIVEPEILADGPHSIEVCAVVTQKVLS
VSESAVRFNAETLARYAILSQMSGLVPIVEPEVMIDGKHDIDTCQRVSEHVWR
PTDLSIQEVSWGLARYASICQQNKLVPIVEPEILADGAHTIEVCATVTQKVLA
PTDLSNHETAWGLARYASICQQNRLVPIVEPEILADGPHSIEVCAVVTQKVLS
PTDLSIQETAWGLARYASICQQNKLVPIVEPEILADGSHTIEVCATVTQKVLA
PSYQSILENANVLARYASICQSQRIVPIVEPEVLPDGDHDLDRAQKVTETVLA
PTNLSITEVAHGLARYAAICQANRLVPIVEPEILTDGSHDITVCAEVTERVLA
PSHLALMENANVLARYASICQQNGLVPIVEPEVLCDGDHSLERCQKVTELTLA
PSALAIMENANVLARYASICQQNGIVPIVEPEILPDGDHDLKRCQYVTEKVLA
PSALAILENANVLARYASICQQNGIVPIVEPEILPDGDHDLKRCQYVTEKVLA
PSELAVKEAAWGLARYAAISQDNGLVPIVEPESHVDGEHGIERTFEVAQKVWA
PSALAVKEAAWGLARYAAISQDNGLVPIVEPEILLDGEHGIDRTFEVALKVWA
PSALAVKEAAWGLARYAAIAQDNGLVPIVEPEILLDGDHAIERTLEVAEKVWS
PSALAVKEAAWGLARYAAISQDSGLVPIVEPEIMLDGEHSIDRTYDVAEKVWA
PSQLSIDLNAQGLARYAIICQENGLVPIVEPEILVDGSHDIERCAYVTEKVLA
PSELAIHENAYGLARYAVICQENGLVPIVEPEILVDGSHDIEKCAYVTERVLA
PSDRSILANATGLAQYAAICQECGLVPIVEPEILMDGDHDIETAAAAAERVLV
PTELCVQENARGLARYAKTVQEQGLVPIIEPEILMDGDHDIERTAQVQEHVLA
PSALAVKEAAWGLARYAAISQDNGLVPIVEPEILLDGEHGIDRTFEVAQKVWA
GPSIIHARHAYGLARYAAICQDNGLVPIVKPEILLDGDHTIDETLDVAKATWA
PSALAVKEAAWGLARYAAISQDSGLVPIVEPEILLDGEHGIDRTFEVAQKVWA
PSDVAIKENAWGLARYAAICQQAGLVPIVETRKFLWMEITLLKTLTSDREVLY
PSQLSINENANGLARYAIICQENGLVPIVEPEILVDGPHSIDKCADVTERVLA
PSALAVKEAAWGLARYAAISQDNGLVPIVEPEILLDGEHNIDRTFEVAQKVWA
PSQLAIHENAYGLARYAVICQENGLVPIVEPEILVDGSHDIQKCAAVTERVLA
PSALAVKEAAWGLARYAAISQDNGLVPIVEPEILLDGDHPIERTLEVAEKVWS
PSPLAILENANGLARYAIICQENGLVPIVEPEILVDGPHDIDRCAEVTERVLA
PSELAIHENAYGLARYAVICQENRLVPIVEPEILVDGSHDIEKCAYVTERVLA
PSQLAIDLNAQGLACYAIICQENGLVPIVEPEILVDGPHDIDRCAYVSEVVLA
PSEHSIHENAYGLARYAVICQENGLVPIVEPEILVDGSHDIQKCAAVTERVLA
PSQLAINENANGLARYAIICQENGLVPIVEPEILVDGSHDIDRCADVTERVLA
PSALAVKEAAWGLARYAAISQDSGLVPIVEPEILLDGEHDIDRTYDVAEKVWA
PSELAIHENAYGLARYAVICQENGLVPIVEPEILVDGSHDIEKCAYVTERVLA
PSALAVKEAAWGLARYAAISQDSGLVPIVEPEIMLDGEHGIDRTYDVAEKVWA
PSELSIQENAKGLARYAIICQENGLVPIVEPEVLTDGSHDIKKCAAVTETVLA
PSPIAVRETAYGLARYAAICQNNGLVPIVEPEILLDGDHDINRCLAVFEDVWA
PTRGAISQNAQALARYAALCQEAGLVPIVEPEVLMDGPSRQHSITRCFEVTKV
PSGMCIDANVHALARYAALCQEQGLVPMVEPEVIMDGNHDISAAYEVTEATLR
PSANSINSNTHALARYAALCQEAGIVPIVEPEVLMDGAHDIGTCYDVSKATLI
PSWGSIKANSQSLARYAALCQQADIVPIVEPEVLMDGEPGTHDIDRCAEVTQW
PTWGAIRANAHALARYAALCQEAKIVPIVEPEVLMDGAPGDHSIERSEEVTEW
PSGTCIEANSHALARYAALCQEQGLVPMVEPEVIMDGSHDIETCYEVTEATLR
PSGTCIEANAHALARYAALCQEQGLVPMVEPEVIMDGDHDIETCYEVTEATLR
PSALAILENANVLARYASICQQNGIVPIVEPEILPDGDHDLKHCQYVTEKVLA
PSALAILENANVLARYASICQQNGIVPIVEPEILPDGDHDLKRCQYVTEKVLA
PSALAILENANVLARYASICQQNGIVPIVEPEILPDGDHDLKRCQYVTEKVLA
PSSLAIQENANALARYASICQQNGLVPIVEPEVLPDGDHDLEHCQYVSEKVLA
PSSLAIQENANALARYASICQQNGLVPIVEPEVLPDGDHDLEHCQYVSEKVLA
PSALAIMENANVLAHYASICQQNGIVPIVEPEILPDGDHDLKHCQYVTEKVLA
PSPLAIMENANVLARYASICQQNGIVPIVEPEILPDGDHDLSCCQYVTEKVLA
PSSLAIQENANALARYASICQQNGLVPIVEPEVLPDGDHDLEHCQYVSEKVLA
PSHLSIIENANVLARYASICQQNGLVPIVEPEILPDGDHDLKTCQHVTEKVLA
PSPLAIMENANVLARYASICQSQGLVPIVEPELLPDGDHTIERCQYVTEKILA
PSPLAILENANVLARYASICQQNGIVPIVEPEILPDGEHDLKRCQYITEKVLA
PSHLAIIENANVLARYASICQQNGIVPIVEPEVLPDGEHDLKRCQYVTEKVLA
PSPLAILENANVLARYASICQQNGIVPIVEPEILPDGEHDLKRCQYITEKVLA
PSALGIAENANVLARYASICQQNGLVPIVEPEILPDGDHDLKQCQYATEKVLA
PSDLAIAENANVLARYASICQQNGLVPIVEPEILPDGDHDLLRTQYVTEKVLA
PSSLSIRENANVLARYASICQQNGLVPIVEPEILSDGSHDLQRCQYETEKVLS
PSRLAIIENANVLARYASICQMHGLVPIVEPEILPDGDHDLKRCQYVTEKVLA
PSELAIMENANVLARYASICQQNGIVPIVEPEILPDGEHDLKRCQYVTEKVLA
PSSLSIRENANVLARYASICQQNGLVPIVEPEILSDGSHDLQRCQYETEKVLS
PSELAIFENANVLARYASICQQNGIVPVVEPEILPDGDHDLQRCQYVTEKVLA
PSGMCIDANVHALARYAALCQEQGLVPMVEPEVIMDGNHDISAAYEVTEATLR
PSALAILENANVLARYASICQQNGIVPIVEPEILPDGDHDLKRCQYVTEKVLA
PSALAIMENANVLARYASICQRNGIVPIVEPEILPDGDHDLKRCQYVTEKVLA
PSALAILENANVLARYASICQQNGIVPIVEPEILPDGDHDLKRCQYVTEKVLA
PSHLALMENANVLARYASICQQNGLVPIVEPEVLCDGDHSLERCQKVTELTLA
PSYQAILENANVLARYASICQSQRIVPIVEPEVLPDGEHDLDRAQKVTEVVLA
PTDLSIHETAWGLARYASICQQNRLVPIVEPEILADGPHSIEVCAVVTQKVLS
PSYQSILENANVLARYASICQSQRIVPIVEPEVLPDGDHDLDRAQKVTETVLA
PSYQSILENANVLARYASICQSQRIVPIVEPEILPDGDHDLERCQKVTETVLA
PTDLSIQEVSWGLARYASICQQNKLVPIVEPEILADGAHTIEVCATVTQKVLA
PSYQAILENANVLARYASICQANRIVPIVEPEVLCDGEHDLERCQKVTETVLA
PSYQAILENANVLARYASICQSQRIVPIVEPEVLPDGDHDLDRAQKVTETVLA
PTDLSIQEVSWGLARYASICQQNKLVPIVEPEILADGAHTIEVCATVTQKVLA
PSVTALKEVAQVLARYASICQQNGLVPIVEPEILPDGEHDLARGQKITETVLS
PSHLGMLENANVLARYASICQANGLVPIVEPEVLCDGEHDLARAQKVTEQVLA
PSYQAILENANVLARYASICQSQRIVPIVEPEVLPDGDHDLDRAQKVTETVLA
PSQLSITENAHTLARYAAICQENGLVPIVEPEILMDGNHTVEQSAEVTEKVLA
PSELAIQQNAQGLARYAIICQENGLVPIVEPEILTDGTHDINKCAAATETVLA
PSELSIQQNAQGLARYAIICQENGLVPIVEPEVLTDGNHDIKKCAAVTETVHA
PSELSIQQNAQGLARYAIICQENGLVPIVEPEILTDGAHDIAKCAAVTETVLA
PSALAVKEAAWGLARYAAISQDNGLVPIVEPEILLDGEHNIDRTFEVAQKVWA
PSQLAVDANAQGLARYAIICQENGLVPIVEPEILVDGEHGIEACAEVTERVLA
PSALAVKEAAWGLARYAAISQDSGLVPIVEPEILLDGEHDIDRTYDVAEKVWA
PSELAVKQNAEGLARYALICQENGLVPIVEPEILTDGAHDIKTCAAVTERVLA
PSQLAIDLNAQGLARYAIICQENGLVPIVEPEILVDGPHDIDRCAYVSEVVLA
PSMEAIEGNARALAQYGKICQMNGLVPIIEPEVLMDGAHGIEVQRWVTEKVQA
PSQNAIVETAHSLARYAAICQANGLVPIVEPEILMDGDHDLATAQMWTERVIA
PSLTAIKTGAENLGRYAAACQSVGIVPIVEPEVLMDGNHSIEHCAEVCEMVLH
PSLTAIKTGAENLGRYAAACQSVGIVPIVEPEVLMDGNHSIEHCAEVCEMVLH
PSLTAIKTGAENLGRYAAACQSVGIVPIVEPEVLMDGNHSIEHCAEVCEMVLH
PSKLSIKENAWGLARYARSVQESGLVPIIEPEILMDGSHSINKTAEVQEEVIK
PTKGAISQNAQALARYAALCQEAGLVPIVEPEVLMDGASRQHSITRCFEVTQA
PSHTAIMTNAHALARYAALCQQAQIVPIVEPEVLMDGAHDIDTCYNITEWVLK
PSMTAISVNAHALARYAALCQAAQIVPIVEPEVLMDGDHDIDRCYEVTQRVLN
PSSLAIQENANALARYASICQQNGLVPIVEPEVLPDGDHDLEHCQYVSEKVLA
PSALAILENANVLARYASICQQNGIVPIVEPEILPDGDHDLKRCQYVTEKVLA
PSALAIMENANVLARYASICQQNGIVPIVEPGILPDGDHDLKRCQYVTEKVLA
PSCLAIKENANVLARYASICQQNGIVPIVEPEILPDGDHDLKRCQHITQKVLA
PSQLAIMENTNVLARYASICQHNGIVPIVEPEILPDGTHDLKRCQYVTEKVLA
PSALAIMENANVLARYASICQQNGIVPIVEPEILPDGDHDLKRCQYVTEKVLG
PSNLAIQDNAEVLARYASICQQNGLVPIVEPEILTDGSHSLQQCLYATEKVLA
PSPLAIMENANVLARYASICQHNGIVPIVEPEILPDGAHDLKRCQYVTEKVLA
PSSLAIAENANVLARYASICQQNGIVPIVEPEILPDGDHDLKRCQYITEKVLG
PSTLAIEENAWVLARYASICQQQGLVPIVEPEILTDGSHDLQRCQHVTEKVLA
PSRLAIMENANVLARYASICQQNGIVPIVEPEILPDGTHDLKRCQYVTEKVLA
PSQLAIMENANVLARYASICQQNGIVPIVEPEILPDGDHDLKRCQYVTEKVLA
PSTLSIMENANVLARYASICQQNGLVPIVEPEILPDGDHDLQRCQYATEKVLA
PSNLAIIENANVLARYASICQQNGIVPIVEPEILPDGDHDLKRCQYVTEKVLA
PSELSILENANVLARYASICQQNGIVPIVEPEILPDGEHDLKRCQYITEKVLA
PSSLAIEENANVLARYASICQQNGLVPIVEPEILPDGDHSLLRCQYVTEKVLA
PSNLAIMENANVLARYASICQMNGIVPIVEPEILPDGDHDLKRSQYVTEKVLA
PSRLAIMENANVLARYASICQMHGIVPIVEPEILPDGDHDLKRSQYVTEKVLA
PSQLSILENANVLARYASICQQNGIVPIVEPEIPPDGDHDLKRCQYVTEKVLA
PSSLSIAENANVLARYASICQQNGLVPIVEPEILTDGDHNLQRCQYATEKVLS
PSHLAIIENANVLARYASICQMHGIVPIVEPEILPDGEHDLKRCQYVTEKVLA
PSQLAILENANVLARYASICQQNGIVPIVEPEILPDGEHDLKRCQYVTEKVLA
PSSLAIAENANVLARYASICQQNGLVPIVEPEILPDGDHDLLRCQYVTEKVLS
PSHLAIIENANVLARYASICQMHGIVPIVEPEILPDGDHDLKRCQYVTEKVLA
PSELAIMENANVLARYASICQQNGIVPIVEPEILPDGDHDLKRCQYVTEKVLA
PSALAIAENANVLARYASICQQNGLVPIVEPEILPDGDHDLQRCQYVTEKVLA
PSHLAIIENANVLARYASICQMHGIVPIVEPEILPDGDHDLKRCQYITEKVLA
PSNVAIIENANVLARYASICQQNGIVPIVEPEILPDGDHDLKRCQYVTEKVLA
PSQLAIQENANVLARYASICQQNGLVPIVEPEILPDGTHDLQRCQYATEKVLA
PSNLAIIENANVLARYASICQQHCIVPIVEPEVLPDGDHDLKRCQYVTEKVLA
PSPLAIMENANVLARYASICQQNGIVPIVEPEILPDGDHDLKRCQYVTEKVLA
PSSLAIMENANVLARYASICQQNGLVPIVEPEILPDGDHDLLRCQYATEKVLA
PSRLAIYENANVLARYASICQQNGIVPIVEPEILPDGNHDLKRCQYVTEKVLA
PSPLAIMENANVLARYASICQQNGIVPIVEPEILPDGEHNLKRCQYVTEKVLA
PSSLAIMENANILARYASICQQNGLVPIVEPEILPDGDHDLLRCQHATEKVLS
PSSLAIMENANVLARYASICQQNRIVPIVEPEILPDGTHDLKRCQYVSEKVLA
PSSLAIRENANVLARYASICQQNGLVPIVEPEILSDGSHDLQRCQYETEKVLS
PSALGIAENANVLARYASICQQNGLVPIVEPEILPDGDHDLKQCQYATEKVLA
PSALAIAENANVLARYASICQQNGIVPIVEPEILPDGDHDLKRCQYVTEKVLG
PSRLAIIENANVLARYASICQMHGIVPIVEPEILPDGDHDLKRCQYVTEKVLA
PSHLAIIENANVLARYASICQQNGIVPIVEPEVLPDGEHDLKRCQYVTEKVLA
PSSLAIRENANVLARYASICQQNGLVPIVEPEILSDGSHDLQRCQYETEKVLS
PSALAIMENANVLARYASICQQNGIVPIVEPEILPDGDHDLKRCQYVTEKVLA
PSHLAIIENANVLARYASICQQNGIVPIVEPEVLPDGDHDLKRCQYVTEKVLA
PSALAILENANVLARYASICQQNGIVPIVEPEILPDGDHDLKRCQYVTEKVLA
PSNLAIIENANVLARYASICQMHGIVPIVEPEILPDGDHDLKRCQYVTEKVLA
PSSLAIYENANVLARYASICQQNGLVPIVEPEILSDGSHDLQRCQYETEKVLS
PSALAILENANVLARYASICQQNGIVPIVEPEILPDGDHDLKRCQYVTEKVLA
PSALAILENANVLARYASICQQNGIVPIVEPEILPDGDHDLKRCQYVTEKVLA
PSSLAIQENANALARYASICQQNGLVPIVEPEVIPDGDHDLEHCQYVTEKVLA
PSALAILENANVLARYASICQQNGIVPIVEPEILPDGDHDLKRCQYVTEKVLA
PSALAIMENANVLARYASICQQNGIVPIVEPEILPDGDHDLKRCQYVTEKVLA
PSYQAMLENANVLARYASICQQNGIVPIVEPEVLPDGDHDLETAQRVTEQVLA
VSEAAVRFNAETLARYAVLSQLSGLVPIVEPEVMIDGTHSIETCQRVSQHVWA
VSEAAVRFNAETLARYAVLSQLSGLVPIVEPEVMIDGTHSIETCQRVSQHVWA
VSEAAVRFNAETLARYAVLSQLSGLVPIVEPEVMIDGTHSIETCQRVSQHVWA
PSQLALEENAQNLARYALVCQSAGLVPIVEPEVLMDGSHSAEECEKVTTKVLV
PSCLSISETAHTLARYAAICQENGLVPIVEPEILSDGSHDIEFCAKVTEKVLA
VSEPAVRFNAETLARYAILSQMSGLVPIVEPEVMIDGKHDIDTCQRVSEHVWR
PSQLALQENAQNLARYALVCQSAGLVPIVEPEVLMDGNHSAEECEKVTTKVLV
PTDLSIHEVSWGLARYAAICQQNKLVPIVEPEILADGGHTIEVCATVTQKVLA
PTDLSIQEVSWGLARYASICQQNKLVPIVEPEILADGAHTIEVCATVTQKVLA
PSCLSISETAHTLARYAAICQENGLVPIVEPEILSDGSHDIEFCAKVTEKVLA
PSYQAMLENANVLARYASICQQNGLVPIVEPEVLPDGDHDLLTAQRVTEEVLS
PSYQSILENANVLARYASICQSQRIVPIVEPEVLPDGDHDLDRAQKVTETVLA
PSYQSILENANVLARYASICQSQRIVPIVEPEILPDGDHDLERCQKVTETVLA
PSHLAIQENANTLARYASICQQNGLVPIVEPEVIPDGSHDMEHCQYVTEKVLA
PSALAILENANVLARYASICQQNGIVPIVEPEILPDGDHDLKRCQYVTEKVLA
PSALAILENANVLARYASICQQNGIVPIVEPEILPDGDHDLKRCQYVTEKVLA
PSALAIMENANVLARYASICQQNGIVPIVEPEILPDGDHDLKRCQYVTEKVLA
PSSLAIQENANALARYASICQQNGLVPIVEPEVIPDGDHDLEHCQYVTEKVLA
PSQLSIDLNAQGLARYAIICQENGLVPIVEPEILVDGSHDIERCAYVTEKVLA
PSRLALEANAEALARYAAICQEQGIVPIVEPEVLIDGDHTMARCAEVTEAALH
PSRGCIKANAHGLARYAALCQEGGLVPIVEPEVLIDGDHTLERCWNVTDETLH
PSPFGIRANAHALARYAALCQELDIVPIVEPEVLMDGAHGIDRCEEVTSGVLQ
PSPFGIRANAHALARYAALCQELDIVPIVEPEVLMDGSHDIERCEVVTSQVLE
PTWGSVKQNAQALARYAALCQEAGIVPIVEPEVLMDGTPATHSIDRCYEVTEW
PTERCIGANAHGLALFAAFSQEAGLVPIVEPEVLIDGDHTIERCYEVTEWTLN
PSGTCIEANAHALARYAALCQEQGLVPMVEPEVIMDGDHDIETCYEVTEATLR
PSRLAIEANAEVLARYASICQTLGIVPIVEPEVLIDGDHSIDRCAEVTEAVLH
PSMTAIGVNAHALGRYAALCQAAQIVPIVEPEVLMDGDHDIERCFDVTSRVLN
PSGMCIDANVHALARYAALCQEQGLVPMVEPEVIMDGNHDISAAYEVTEATLR
PSGMCIDANVHALARYAALCQEQGLVPMVEPEVIMDGNHDISAAYEVTEATLR
PTRTCIEANAHALGRYAALAQEAGLAPIVEPEVLMDGSHTIDRCAEVTVAVLW
PSRACIEANAHGLARYAALCQEGGLVPIVEPEVLIDGNHTLERCFEVTDETLH
PSALAVQANAQVLAAYAAICQASGIVPIVEPEVLMDGDHGLARSAAVTERVLH
PSKLSIHSNAHALARYSALVQECGMVPIVEPEVLMDGDHAAETCFNKTSEVIQ
PSGTCIEANSHALARYAALCQEQGLVPMVEPEVIMDGSHDIETCYEVTEATLR
PSSLAIQENANALARYASICQQNGLVPIVEPEVLPDGDHDLEHCQYVSEKVLA
PSSLAIQENANALARYASICQQNGLVPIVEPEVLPDGDHDLEHCQYVSEKVLA
PSALAILENANVLARYASICQQNGIVPIVEPEILPDGDHDLKRCQFVTEKVLA
PSALAIMENANVLARYASICQQNGIVPIVEPEILPDGDHDLKRCQYVTEKVLA
PSALAILENANVLARYASICQQNGIVPIVEPEILPDGDHDLKRCQYVTEKVLA
PSNLCITENAKVLARYASICQQHGIVPIVEPEILPDGDHNLKRCQFVTERVLA
PSHLAIIENANVLARYASICQQNGIVPIVEPEVLPDGEHDLKRCQYVTEKVLA
PSKLAILENANVLARYASICQMHGIVPIVEPEILPDGDHDLKRCQYITEKVLA
PSALAIAENANVLARYASICQQNGLVPIVEPEILPDGDHDLQRCQYVTEKVLA
