# Supplementary material for: A tale of two symmetrical tails: Structural and functional characteristics of palindromes in proteins
Source: BMC Bioinformatics. 2008 Jun 11;9:274. doi: 10.1186/1471-2105-9-274 (PMC2474621; doi:10.1186/1471-2105-9-274)
Supplement: Additional file 1 — Conserved Blocks that overlap with palindromes in proteins. [file 1471-2105-9-274-S1.zip › Blocks/1GESA-AIGGGSGGIA.txt]

DVVVVGGGPGGYVAAIKAAQLGL
DVTVIGSGPGGYVAAIKAAQLGF
DVTVIGSGPGGYVAAIKAAQLGF
DTIVIGAGPGGYVAAIRAAQLGQ
DVTVIGSGPGGYVAAIKAAQLGF
DVTVIGSGPGGYVAAIKAAQLGF
DLVVIGAGPGGYVAAIKAAQLGM
ELLVIGAGPGGYVAAIRAAQNGI
DVVVIGAGPGGYVAAIRAAQLGF
DVVVIGGGPGGYVAAIKAAQLGL
DVVIIGGGPGGYVAAIKAAQLGF
DLLIIGSGGAAFSAAIKANENGA
DVVVIGAGPGGYVAAIRAAQLGL
DCVVIGAGPGGYVAAITAAQAGL
DVVVIGAGPGGYVAAIKAAQLGL
DVTVIGSGPGGCVAAIKSAQLGF
DVVVIGGGPGGYVASIKAAQLGM
DVVVIGGGPGGYVASIKAAQLGM
DVVVIGGGPGGYVAAIKAAQLGL
DVVVIGGGPGGYVASIKAAQLGM
DYIIIGSGGAAFSSAIEAVKYGA
ETLVVGAGPGGYVAAIRAAQLGQ
DVVVLGAGPGGYVAAIRAAQLGL
DLFVIGAGSGGVRAARIAAGHGA
DLVVIGGGPGGYVAAIKAAQLGM
DVLVIGAGPGGYIAAIRAGQLGL
HVAIIGTGGAAVAAALKAAENGA
HIAVIGSGGAAMAAALKAVEQGA
DVIVIGAGPGGYVAAIKSAQLGL
QVVVIGSGGAAMAAALKAVEQGA
QVVVIGSGGAAMAAALKAVEQGA
DTLVIGAGPGGYVAAIRAAQLGQ
HIAVIGSGGAAMAAALKAVEQGA
QVVVIGSGGAAMAAALKAVEQGA
QVAVIGSGGAAMAAALKAVEQGA
QVAVIGSGGAAMAAALKAVEQGA
TLLIIGGGPGGYVAAIRAGQLGI
DVLIIGGGPGGYVAAIRAGQLGL
DVLIIGGGPGGYVAAIRAGQLGL
DVVILGGGTGGYVAAIRAAQLGL
HIAIIGSGGAAMAAALKAVEQGA
HIAIIGSGGAAMAAALKAVEQGA
DLIVIGAGSGGVRAARVAAAHGA
NLVVIGGGPGGYVAAIRAAQLGA
QVVVLGAGPAGYSAAFRCADLGL
DYLVIGGGSGGLASARRAAELGA
HVAVIGSGGAAMAAALKVVEGGA
DVIIIGGGPGGYVCAIRCAQLGL
DVVVLGAGPGGYVAAIRAAQLGL
TLAIIGGGPAGYAAAVSAAQQGR
KLLILGSGPAGYTAAIYAARANL
DYIIIGSGGAAFSSAIEAVALNA
DLFVIGAGSGGLAASKRAASYGA
DLVVIGAGTAGLVVAAGAAGLGI
DLVILGGGSGGYACAFRAAELGL
DLIVLGAGPGGYVGAIRAAQLGM
DLIILGAGPAGYIAAEYAGKHKL
DVLVVGGGPAGAAAAIYAARKGI
NVVVIGGGAAGLKAASRIRRKDG
TIAIIGAGLAGSTAARALRAQGY
DLFVIGAGSGGVRAARFSANHGA
DLFIIGAGSGGVRAARFSSNFGA
QVVVLGAGPAGYSAAFRCADLGL
DVLIVGGGPASGSAAIYTARKGL
DVIIIGAGPAGYTAAIYAARFGL
DVVIIGGGPAGYVAAIKAAQLGF
DVVVLGGGPGGYSAAFAAADEGL
DLVIIGAGPAGLTAAIYAIRAKL
QVVVLGSGPAGYSAAFRCADLGL
KLLILGSGPAGYTAAVYAARANL
SIVIIGSGQAGFEAAVSLRSHGF
HVAIIGTGSGAFACAIKAAEGGA
DLIVLGGGPGGYVAAIRAAQLNL
KVVIIGSGPAAHTAAIYLARAEL
DYIVIGGGSGGIASANRAAMHGA
KLVIIGSGPAGYTAAIYASRALL
DIVVIGGGVAGVTAAQSLRSEGY
DYVVIGGGPGGMASAKEAAAHGA
DVLVIGGGPAGASSAIYAARKGI
DVIIIGAGPAGMTAALYTSRADL
TIVIIGAGLAGATAARSLRAQGY
SIVIIGAGLAGATATRYLRAQGY
QVLVIGAGPGGEDCARELAENGI
SIVIIGAGLAGATATRYLRAQGY
DVLIVGSGPAGAAAAVYSARKGI
HVAIIGNGVAGFTTAQALRAEGY
DLIIVGAGSGGYEAGLYAFRRGM
DYIIIGSGGAAFSSAIEAVALNA
DIAIIGAGPAGMTAAVYASRANL
DLAIIGSGAGAFAAAIAARNKGR
KVVIIGSGPAGHTAAIYLARGEL
DLIIIGGGSGGLAAAKEAAQYGK
DVVVLGSGPAGEGAAMNAAKAGR
DLFVIGAGSGGVRAARFSANNGA
DVLIVGSGPAGAAAAIYSARKGI
HVAIIGNGVGGFTTAQALRAEGF
DLFVIGAGSGGVRAARFAAGFGA
DLIIIGGGSGGLAAAKEAAKYDK
DLIIIGGGSGGLAAAKEAAQYGK
DVVVLGAGPVGQNVADRARAGGL
RVVVIGGGAAGMSAASRVKALQP
AIAVIGNGVAGVSAAQTLRLEGF
DIVVIGGGVAGVSAVQSLRSEGY
HVAIIGNGVAGFTTAQALRAEGF
HVAIIGNGVAGFTTAQALRAEGF
DVLVVGGGPAGSAAAVYAARKGI
DLIIIGGGSGGLAAAKEAAKFDK
RIVILGGGPAGYEAALVAATSHP
KIVIIGAGQAGATVAFGLRRNGF
DVAIIGGGPAGLTAALYSARYGL
DYIAIGGGSGGIASINRAAMYGQ
DYIAIGGGSGGIASLNRAASYGK
DVIVIGSGPAGYTAALYAARAQL
DLVVIGAGSGGLEAGWNAASLHK
DVIIIGSGPAGYTAAIYAARAQL
KVAIIGGGAAGMSAASRVKALRP
DVLVVGGGPAGASSAIYAARKGI
DLVVIGAGSGGLEAAWNAATLYK
HVAIIGNGVAGVTTAQALRAEGF
NVVIIGSGPAGYTAAIYAARANL
DVIIVGAGAAGLSAAQYACRANL
DVIVIGSGPAGYTAALYAARAQL
AIVVVGAGTAGVNAAFWLRQYGY
DLIVIGGGSGGLACAKEAVANGA
KVTIIGSGPAAHTAAIYLARAEI
DVLVVGGGPAGASAAIYTARKGI
DLFTIGAGSGGVRASRFATSFGA
TTVIVGAGHAGTAAAFFLREFGY
DYIIIGSGGAAFSSAIEAVALNA
DVLVIGCGPGGFTAAMQASQAGL
KVVIIGSGAGAHTAAIYLSRAEL
DVVIVGAGHAGAQCAIALRQAGY
DLIVIGGGSGGMAAARRAARHNA
DLIVIGGGSGGMAAARRAARHNA
KVTIIGSGPAAHTAAIYLARAEM
RLVVIGGDAAGMSAASQARRLKG
DYLVIGGGSGGIASARRAAEFKV
DMIVIGAGPAGLTAGIYGGRQGS
DLFTIGAGSGGVRARRFAANYGA
DVVFIGSGHAAWHAALTLKHAGK
DVLIIGGGPAGIVTATTAKKFYP
DLIVIGGGSGGLAAAKEASRLGK
DVVFIGSGHAAWHAALTLKHAGK
HVCIIGGGKGASVAAEYLREKNF
KIIIIGGTSAGTSAAAKANRLNK
