# Supplementary material for: A tale of two symmetrical tails: Structural and functional characteristics of palindromes in proteins
Source: BMC Bioinformatics. 2008 Jun 11;9:274. doi: 10.1186/1471-2105-9-274 (PMC2474621; doi:10.1186/1471-2105-9-274)
Supplement: Additional file 1 — Conserved Blocks that overlap with palindromes in proteins. [file 1471-2105-9-274-S1.zip › Blocks/1GMUA-VRVKSRVKV.txt]

LVLPFAERSKSRLRAVLDNGDEAALFLARGTVLRGGD
VYMRSDDLVKRVKRVVTDHGKEIGIRLKEHQELQDGD
VRFEDLVLDKRIQRVALPGGEELGLRLNHGHPILREG
VDLEWFETRKKIARFKTRQGKDIAIRLKDAPKLGLSQ
VTLPIDVRVKSRVKVTLNDGRDAGLLLPRGLLLRGGD
AMVKSDDLMKNILRVKTDHGNEYGIRLDNEDQILENG
LCLTMDERTKSRLKVALSDGQEAGLFLPRGTVLKEGD
VILSSDDLNKKIIRVKSDHGNEFGIRLDKGQKLQNGS
IHLTSDDVLKRVIIISSDQNVEYGIRLEEDKKLMDGD
LILDQREAQKSRCRKSSTQGLDLGISLDRNVVLADGD
VELQWYESERNILRKTSKSGREVAFRLLKEGQRLKHD
VALQWYESERNILRKTTNTGREVAFRLLKEGQRLKHD
VVLPLADLTKRIQRVRSDHGTELGIRLAPGAPDLREG
LEVEWEDLNKRILRKETENGTDIAIKLENSGTLRYGD
VDLEWFETRKKIARFKTRQGKDIAIRLKDAPKLGLSQ
LVLDQREAQKSRCRKLSTQGLDLGISLDRHVVLADGD
LILDQREAQKSRCRKSSTQGLDLGISLDRNVVLADGD
VDLEWFETRKKIARFKTRQGKDIAIRLKDAPKLGLSQ
VRLGYDERFLRRKRLETEAGDGFLVDLAETTSLDEGW
VDLEWFETRKKIARFKTRQGKDIAIRLKDAPKLGLSQ
MAFTFEQRERSRLRFPLPDGREAAFLIERGAPLVEGE
VQIAWYDTKKKIARLNSQNGQVIAMKLAQAPKYGLNN
IALDYEARFLRRKRLVAASGAEFLVDLPEVTNLRGGE
VCLTMDERTKSRLKVCLNNGDEAGLFLPRGTVLKEGD
IHLTSDDVLKRVIIISSDQNVEYGIRLEEDKKLRDGD
VTLTLAERRRSRQRLDLDEGRGELGMAIERGQTLRDG
LTLSSDQRRVFRGKRKSDCNQELQLQLPREGKLNDGD
VDLEWFETRKKIARFKTRQGKDIAIRLKDAPKLGLSQ
VDLEWFETRKKIARFKTRQGKDIAIRLKDAPKLGLSQ
VDLEWFETRKKIARFKTRQGKDIAIRLKDAPKLGLSQ
VKLPHDLRHLRRKLLHLENGEMVMLDLKDPVLFANGD
LPLTAEERTVLRGRRCSDCGLSLLLQLPREGPLQPGD
VDLEWFETRKKIARFKTRQGKDIAIRLKDAPKLGLSQ
IDLEWFDAQKRMGRFTSQKGAELVLKLKNPPKMGLCD
LVLPYELRENSRLRTTLESGEEVAIFTARGTVLRNND
IELDWDELNKRILRKTTDHGREVAIVMEEQGLTFGDI
LHLTYEARSKSRLRCFAASGEEVGLFLERGQPPLADG
AVLAHDERHLRRRAVELTDGSKVLVDLPEPVALNDGD
LFLTAEERCRSRHRFETEDGQVVFLRLPRGTLLQDGD
VTLPVDMRVKSRIKVTLNDGRQAGLLLPRGLLLRDGD
VTLAHDQRHLRRKLLHLQNDEMVMLDLKEAVLFAHGD
LPLTAEERGRTRYRFDKPGFPSLFIQLPRGSFLRPGD
VPLTAVDRRRVRRRLHAPDGAELQLAFPTGTVLSPGT
LTLTHEQRHLRRKLLHLENDDVVMLDLKEPVMLADGD
LVLDQWEAQKSRLRKATSGDVELALSLDRNTHLHDGD
LVLPFLARSRSRLRATLDDGREVAVVLPRGTVMRGGD
IVLERDERHLRRKAITLENGEKILADFAEPVVLEHGD
VYLENSDLVKRIQRVVTDHGTEIGIRLKQPIDLQYGD
IVLERDERHLRRKAITLENGEKILADFAEPVVLEHGD
LVLDQWEAQKSRLRKATSGDVELALSLDRNTHLHDGD
ITLVDDALTKRIQRLVSDHGSELGLRLPSGHPPLRDG
LSLTAEERCRRRLHCHSDEGESLYLKLPRGITLQPGD
VYLENSDLVKRIQRVKTDHGNEIGIRLKQPIDLQYGD
LTLEHGDMYKNSCRKMTEQGKDLGISLERNSLLADGD
LVLDQREAQKSRCRKSSTQGLDLGISLDRHVVLADGD
LILDQREAQKSRCRKSSTQGLDLGISLDRHVVLADGD
LVLDQREAQKSRCRKLSTQGLDLGISLDRHVVLADGD
LVLDQREAQKSRCRKSTLQGLDLGISLDRHVVLADGD
LVLDQREAQKSRCRKLSTQGLDLGISLDRHVVLADGD
LVLDQREAQKSRCRKSSTQGLDLGISLDRNVVLADGD
LVLDQREAQKSRCRKSTTHGLDLGISLDRNVVLADGD
VYMASDDLVKRIQRVVTDHGRELGIRLKEAKELADGD
VYMPSDDLVKRIQRVVTDHGREIGIRLKEAKELVDGD
VTLAHDQRHLRRKLLHLQNDEMVMLDLKEAVLFAHGD
IHLTSDDVLKRVIIISSDQNVEYGIRLEEDKKLMDGD
IHLTSDDVLKRVIIISSDQNVEYGIRLEEDKKLMDGD
IHLTSDDVLKRVIIISSDQNVEYGIRLEEDKKLMDGD
IHLTSDDVLKRVIIISSDQNVEYGIRLEEDKKLRDGD
IHLTSDDVLKRVIIISSDQNVEYGIRLEEDKKLRDGD
IHLTSDDVLKRVIIISSDQNVEYGIRLEEDKKLRDGD
IHLTSDDVLKRVIIISSDQNVEYGIRLEEDKKLRDGD
IHLTSDDVLKRVIIISSDQNVEYGIRLEEDKKLRDGD
IHLTSDDVLKRVIIISSDQNVEYGIRLEEDKKLRDGD
IHLTSDDVLKRVIIISSDQNVEYGIRLEEDKKLRDGD
IHLTSDDVLKRVIIISSDQNVEYGIRLEEDKKLRDGD
IHLTSDDVLKRVIIISSDQNVEYGIRLEEDKKLRDGD
RTIDKRIAPNVRLAATLDTGEDVALVLPRGTVLRDGD
LTLAYDARCKSRLAATLDTGEDVALVLPRGTVLRDGD
VDLEWFETRKKIARFKTRQGKDIAIRLKDAPKLGLSQ
VILSSDDLNKKIIRVKSDHGNEFGIRLDKGQKLQNGS
ILISSELLLKRVQKLYSESGFEIGVSLGSGETLKNGD
IVLERDERHLRRKAITLENGEKILADFAEPVVLEHGD
LVLSQWEAQKSRCRKSTLNGLDLGISLDRHQILSDGD
LPLTADERSVVRGRRRTDCGREVLLQLPRDGALQPGD
LTLSSDQRRVFRGKRKSDCNQELQLQLPREGKLNDGD
VQIAWYDTKKKIARLNSQNGQVIAMKLAQAPKYGLNN
VTLTLAERRRSRQRLDLDEGRGELGMAIERGQTLRDG
VTLTLAERRRSRQRLDLDEGRGELGMAIERGQTLRDG
VTLTLAERRRSRQRLDLDEGRGELGMAIERGQTLRDG
LHLNFEARSKSRLRCFSAENEDVGLFLQRGQSPLRDG
VTLDVDSRIKSRLRVTLDDGREAGLMLERGHLLRGGE
VYLENSDLVKRIQRVVTDHGTEIGIRLKQPIDLQYGD
VYLENSDLVKRIQRVVTDHGTEIGIRLKQPIDLQYGD
LELTFDTRQKSRFRATLTNGTDIGADLPRTGILRSGS
VYLENSDLVKRIQRVVTDHGTEIGIRLKQPIDLQYGD
VYLENSDLVKRIQRVVTDHGTEIGIRLKQPIDLQYGD
LELSLEARSKSRLRCFTTAGEDVGLFLERGQPPLADG
LTLAYDARCKSRLAATLDTGEDVAVLLPRGTVLRDGD
VVLPSAQLVKRIQRVTTDHGKELGIRLPAGSGDLRDG
VELDWDVRQKSRFDATDSLGRTLGVFLPRGTLVRGGD
LTLAFDARCKSRVAATLDTGEDVAVLLPRGTVLRDGD
VDIEWYEVQKKILRKLSSNGIEVGIRNSNGEALKEGD
LTLPFEARMRGRLKAVSDAGRELGLFLDRGPVLRDGD
LTLAYDARCKSRLAATLDTGEDVAVLLPRGTVLRDGD
VVLDYEGRFLRRKRLECGGGASVTVDLPHTVSVEQGD
VILSSDDLNKKIIRVKSDHGNEFGIRLDKGQKLQNGS
ITLDETARHRRRMMMRSDNGIEFLLDLPEARLLNHGD
LVLPFDRRQKSRLRVELASGTEAALLLERGTVLRGGD
ITLPYDQRFRRRIQWQDDAGSPFLLDLSRPVLLGHDD
LPLTAEERCRSRHRFEIEDGQVVFLRLPRGTVLQDGD
EVVLDYESRLLRRKRLACAGGDFMVDLAEVASLEDGD
VVLDYDARFLRRKVLTCESGERLLVDLSHTTSLDHDG
LVLPFGERSKSRLRAILDNGAEAALFLPRGTVLRGGD
LTLAYDARCKSRLAATLDTGEDVAVVLPRGTVLRDGD
MELDWDVRQKSRFEATDSAGRQLGVFLPRGTVVRGGD
LYLDFDTRQRSRFKAETQHQESIGVDLPRTETIKNGS
LTLPYELRIRGRLKAVSDNERDVGLFLDRGPVLRHGD
LTLAYDARCKSRLAATLDTGEDVALVLPRGTVLRDGD
LHLTFEARSKSRLRCFSAEGEDVGLFLERGQPPLYDG
LVLPFGERSKSRLRAVLDNGDEAALFLPRGTVLRGGD
VALAYDERKRSRLKVTLASGAEAGIFLERGDHLHGGD
LHLNFEARSKSRLRCFSAENEDVGLFLQRGQSPLRDG
VYLENSDLVKRIQRVTTDHGNEIGIRLKQPIDLQYGD
LHLNFEARSKSRLRCFSAENEDVGLFLQRGQSPLRDG
VYLENSDLVKRIQRVVTDHGTEIGIRLKQPIDLQYGD
VYLENSDLVKRIQRVKTDHGNEIGIRLKQPIDLQYGD
VILSSDDLNKKIIRVKSDHGNEFGIRLDKGQKLQNGS
VILSSDDLNKKIIRVKSDHGNEFGIRLDKGQKLQNGS
ICLTMQERTKSRLKVMLSDGSEAGLFLPRGTVLKEHD
VTLSYDDRFLRRKRLITVQDKAFLVDLAHTTSLEHGD
LHLTYEARSKSRLRCFSAAGEDVGLFLERGQPPLHDG
VALQWYESERNILRKTTNTGREVAFRLLKEGQRLKHD
