# Supplementary material for: A tale of two symmetrical tails: Structural and functional characteristics of palindromes in proteins
Source: BMC Bioinformatics. 2008 Jun 11;9:274. doi: 10.1186/1471-2105-9-274 (PMC2474621; doi:10.1186/1471-2105-9-274)
Supplement: Additional file 1 — Conserved Blocks that overlap with palindromes in proteins. [file 1471-2105-9-274-S1.zip › Blocks/1GUXA-EMIKHLERCEHRIME.txt]

IIEIVVRHGSHEGCLNRSLIKHLNSIEETCLERLAWARNSTVWEMI
FYKVIEVVIRSEEGLSRDMVKHLNSIEEQILESLAWSHDSALWEAL
FYKVIEVVIRSEEGLSRDMVKHLNSIEEQILESLAWTNNSALWEAL
FYKVIEVFIRAEDGLCREVVKHLNQIEEQILDHLAWKPESPLWEKI
FYKVIEVFIRAEDGLCREVVKHLNQIEEQILDHLAWKTKSPLWDRI
FYKVIEVFIRAEDGLCREVVKHLNQIEEQILDHLAWKTKSPLWDRI
FYKVIESFIKAEGNLTREMIKHLERCEHRIMESLAWLSDSPLFDLI
FYKVIESFIKVEANLTREMIKHLERCEHRIMESLAWLSDSPLFDLI
FYKVIESFIKVEANLTREMIKHLERCEHRIMESLAWLSDSPLFDLI
FYKVIEVVIRSEEGLSRDMVKHLNSIEEQILESLAWSHDSALWEAL
FYKVIEVFIRAEDGLCREVVKHLNQIEEQILDHLAWKPESPLWEKI
FYKVIESFIKAEGNLTREMIKHLERCEHRIMESLAWLSDSPLFDLI
IIEIVVRHGSHEGCLNRSLIKHLNSIEETCLERLAWARNSTVWEMI
IIEIVVRHGSHEGCLNRSLIKHLNSIEETCLERLAWARNSTVWEMI
FYKVIESFIKAEGNLTREMIKHLERCEHRIMESLAWLSDSPLFDLI
FYKVIEVFIRAEDGLCREVVKHLNQIEEQILDHLAWKTKSPLWDRI
FYKVIESFIKAEPTLSKDIIKHLETCENLIMEKIAWRTGSPLFELL
FYKVIECFIKAEPSLTSNMIKYLERCEHQIMECLAWQSDSPLFDLI
FYKVIESFIKVEPSLTRDMIKHLERCEHRIMESLAWQSDSPLFDLI
FYKVIESFIKAEPSLSKDIVKHLERCEHLIMETIAWREDSPLFELL
FYKVIESFIKVEPSLTRDMIKHLERCEHRIMESLAWQSDSPLFDLI
FYKVIESFIKDEPSLTREMIKHLESCEHRIMESLAWRSESPIYELI
FYKVIEVVIRSEEGLSRDMVKHLNSIEEQILESLAWTNNSALWEAL
FYKVIEVFIRSEDGLSRDMVKHLNTIEEQILESRAWTSDSVLWVHL
FYKVIESFIKAEGNLTREMIKHLERCEHRIMESLAWLSDSPLFDLI
FYKVIEVVIRSEEGLSRDMVKHLNSIEEQILESLAWSHDSALWEAL
FYKVIESFIKAEGNLTREMIKHLERCEHRIMESLAWLSDSPLFDLI
FYKVIEVFIRAEDGLCREVVKHLNQIEEQILDHLAWKPESPLWEKI
FYKVIESFIKVEANLTREMIKHLERCEHRIMESLAWLSDSPLFDLI
FYKVIEVFIRAEDGLCREVVKHLNQIEEQILDHLAWKTKSPLWDRI
FYKVIEVVIRSEEGLSRDMVKHLNSIEEQILESLAWTNNSALWEAL
FYKVIESFIKVEANLTREMIKHLERCEHRIMESLAWLSDSPLFDLI
FYKVIESFIKAEPTLSKDIIKHLETCENLIMERIAWRTGSPLFELL
