# Supplementary material for: A tale of two symmetrical tails: Structural and functional characteristics of palindromes in proteins
Source: BMC Bioinformatics. 2008 Jun 11;9:274. doi: 10.1186/1471-2105-9-274 (PMC2474621; doi:10.1186/1471-2105-9-274)
Supplement: Additional file 1 — Conserved Blocks that overlap with palindromes in proteins. [file 1471-2105-9-274-S1.zip › Blocks/1HP1A-EGGSVLLLSGGD.txt]

NPIYLNAGD
NSLIVHAGD
NVLFLNAGD
HVLLLDAGD
NVLLLDAGD
NVLLLDAGD
SVLFLNAGD
NVLFLDAGD
NVLLLDAGD
NPLVLHAGD
NALVLHAGD
NPLVLFSGD
SVLLLSGGD
SVLLLSGGD
SVLLLSGGD
SVLLLSGGD
NSVLVDNGD
NSVLVDNGD
NSVLVDNGD
NSVLVDNGD
NVILVSAGD
NVLLLDAGD
NPLYLNAGD
NTIFLNAAD
PVFYLNAGD
ESLYINAGD
SVLYLNAGD
NVLFLDAGD
SVLLLSGGD
NPLVLHAGD
SVLLLSGGD
GVLLLSGGD
SVLLLSGGD
NTLVLDNGD
SVLLLSGGD
SVLLLSGGD
SVLLLSGGD
SVLLLSGGD
SVLLLSGGD
NTIVVDAGD
SVLLLSGGD
NVVLVDNGD
NSVLVDNGD
ESLLLDLGD
SVILLHAGD
NSVLVDNGD
PDLMLDAGD
NYLIAHSGS
NSMLIDNGD
NVLLLNAGD
KLILIDNGD
PDLMLDAGD
NYLIAHSGS
NAIRVQAGD
NSVLVDNGD
NAIRVQAGD
NTIVVDNGD
NTLVLDNGD
DVFFFDAGD
SVLLLSGGD
NSVLVDNGD
NSMLVDNGD
NVLLLNAGD
HNILLDAGD
NVVLIDSGD
NVVLIDSGD
NTLLYDNGD
RDLLISAGD
NAVLVDNGD
NVLLLNAGD
PDLMLDAGD
NYLIAHSGS
NTLLVDAGD
NSVLVDNGD
SVLLLSGGD
NVLLLDAGD
NTLFLNAGD
PVLYLNAGD
NPLYLNAGD
NPLYLNAGD
NVLLIDNGD
NVLLLNAGD
PVIQIENGD
NVVLVDNGD
DMLLFDCGD
NTLLLDNGD
NTLLVHAGD
NVLLIDNGD
NTLKVHAGD
NTLLLDNGD
SVITLFAGD
SVLLLSGGD
SVLLLSGGD
TSIRVQAGD
KDLLLSAGD
NTILVDNGD
NSVLFDDGD
NTLIVHAGD
NTILVDNGD
NSILVDNGD
NSVLFDDGD
NTLLLDNGD
SVVMLDNGD
NSVLVDNGD
NTLLVHAGD
NVLLIDNGD
NTLKVHAGD
NTVLIDVGD
DVFFFDAGD
NSLLIDNGD
GSLLVSAGD
NTLLVHAGD
NVLLIDNGD
NTLKVHAGD
PVFQIENGD
HVITVDLGD
NTILVDAGD
DVLLFDCGD
GSVKIDNGD
TTLLLDSGD
NSVLVDNGD
NSVLVDNGD
QTLLLSGGD
HSMLVHAGD
DVFFFDAGD
ATFYFDAGD
NYLIAHSGS
NYLIAHSGS
NTLLVHAGD
NVLLIDNGD
NTLKVHAGD
AILKLHAGD
NSVLVDNGD
NTLLLDAGD
SSLLLSGGD
NSVLVDNGD
NAIRVQAGD
NPLFLDAGD
NSVLFDDGD
SVLLLSGGD
SVLLLSGGD
NSVLVDNGD
TSIRVQAGD
NSVLVDNGD
SVLLLSGGD
PDLMLDAGD
PDLMLDAGD
NSVLFDDGD
TALLLSGGD
NSVLFDDGD
NTLLVHAGD
NTLKVHAGD
SVLLLSGGD
NSVLVDNGD
SVLLLSGGD
NTVLVDNGD
NTVLVDNGD
TSIRVQAGD
TSIRVQAGD
NVLFLDAGD
NVLLLDAGD
DVVLLSAGD
NVLLLDAGD
NVLLLDAGD
NAIYLNAGD
NAIYLNAGD
NPLVLSGGD
NTLLYDNGD
NTLLLDNGD
NVLLIDNGD
NTLLVHAGD
NSVLFDDGD
NTLKVHAGD
CTLTIDAGD
NSLLLDNGD
NAIRVQAGD
NAIRVQAGD
DCILLNAGD
NTILVDCGD
NTLLLDNGD
SSIRVEAGD
STFLLSAGD
ESLLLSGGD
NSVLVDNGD
NSVLVDNGD
NVIVLDAGD
NSVLVDNGD
NHVLVDNGD
EVLLLSGGD
IAVLLDNGD
NSLLVDNGD
NVLLLDAGD
NSLLLDNGD
NSILVDNGD
NVLLIDNGD
NTLKVHAGD
NSVLFDDGD
NTLLLDNGD
PILTLDAGD
NTLLLDNGD
TSIRVQAGD
NTIRIDNGD
KDLLLSAGD
KDLLLSAGD
NVLVLDAGD
NHLVLHAGD
NSFVFDNGD
NVILVDAGD
DMLLFDCGD
NSVLVDNGD
NPLVLHAGD
NTLLFDNGD
PDLMVDSGD
IYFKIDNGD
NSVLVDNGD
SVLLLSGGD
SVLLLSGGD
NSVLVDNGD
NYLIAHSGS
PDLMLDAGD
GSVKIDNGD
NTLLVHAGD
NAILVDGGD
TTLVFDSGD
TTLVFDSGD
DVFFFDAGD
SVLLLSGGD
NSVLVDNGD
NVLTLHAGD
NPLFLDAGD
NSVLVDNGD
IIVKIENGD
NVLLLDAGD
NVLFLDAGD
NVLLLDAGD
HVLLLDAGD
SVLLLDAGD
NVLLLDAGD
