# Supplementary material for: A tale of two symmetrical tails: Structural and functional characteristics of palindromes in proteins
Source: BMC Bioinformatics. 2008 Jun 11;9:274. doi: 10.1186/1471-2105-9-274 (PMC2474621; doi:10.1186/1471-2105-9-274)
Supplement: Additional file 1 — Conserved Blocks that overlap with palindromes in proteins. [file 1471-2105-9-274-S1.zip › Blocks/1HYHA-ADQIDFQDA.txt]

ELALVDVMEDKLKGEMMDLQHGSLF
ELAMVDVMEDKLKGEVMDLQHGSLF
ELAMVDVMEDKLKGEVMDLQHGSLF
ELAMVDVMEDKLKGEVMDLQHGSLF
ELAMVDVMEDKLKGEVMDLQHGSLF
ELAMVDVMEDKLKGEVMDLQHGSLF
ELAMVDVMEDKLKGEVMDLQHGSLF
ELAMVDVMEDKLKGEVMDLQHGSLF
ELALVDVMEDKLKGEVMDLQHGSLF
ELALVDVMEDKLKGEVMDLQHGSLF
ELALVDVIEDKLKGEMLDLQHGSLF
ELAMVDVMEDKLKGEVMDLQHGSLF
ELALVDVMEDKLKGEAMDLQHGALF
ELALVDVMEDKLKGEAMDLQHGSLF
EIALVDVMEDKLKGEMMDLQHGSLF
EVALVDVMEDKLKGEMMDLQHGSLF
ELAMVDVMEDKLKGEVMDLQHGSLF
ELALVDVLEDKLKGEMMDLQHGSLF
ELALVDVLEDKLKGEMMDLQHGSLF
ELALVDVLEDKLKGEMMDLQHGSLF
ELALVDVMEDKLKGEVMDLQHGGLF
ELALVDVMEDKLKGEVMDLQHGGLF
ELAMVDVMEDKLKGEVMDLQHGSLF
ELALVDVMEDKLKGEMMDLQHGSLF
ELALVDVLEDKLKGEMMDLQHGSLF
ELALVDVLEDKLKGEMMDLQHGSLF
ELALVDVLEDKLKGEMMDLQHGSLF
ELALVDVIEDKLKGEMMDLQHGSLF
ELALVDVIEDKLKGEMMDLQHGSLF
ELALVDVLEDKLKGEMMDLQHGSLF
ELAMVDVMEDKLKGEVMDLQHGSLF
ELALVDVLEDKLKGEMMDLQHGSLF
ELTLVDVVEDKLKGEMLDLQHGSLF
EVALVDVMEDKLKGEMMDLQHGSLF
ELALVDVVEDRLKGEMMDLLHGSLF
ELALVDILEDKLKGEMMDLQHGSLF
ELALVDVVEDKVKGEMMDLQHGSLF
ELALVDVALDKLKGEMMDLQHGSLF
ELALVDVMEDRLKGEMMDLQHGLLF
ELALVDVAVDKLKGEMMDLQHGSLF
ELALVDILEDKLKGEVMDLQHGSLF
ELALVDILEDKLKGEVMDLQHGSLF
ELALVDADENKLKGEALDLLHGSLF
ELCLVDVVADKLKGEMMDLQHGLAF
ELALVDADTNKLRGEALDLLHGSLF
ELALVDADTNKLRGEALDLLHGSLF
EIALVDAVPDKLRGEMLDLQHAAAF
ELALVDAKSDKLRGEMLDLQHAAAF
DLVLVDVVQDKLQGEVMDLQHGSLF
ELALVDANSDKLRGEMLDLQHAAAF
EIALVDAKPDKLRGEMLDLQHAAAF
EIALVDALPDKLRGEALDLQHAAAF
EIALVDAKPDKLRGEMLDLQHAAAF
EVCLIDVCADKLQGELMDLQHGSNF
ELALVDVNSDKLRGEMLDLQHAAAF
ELGIVDLFKEKTQGDAEDLSHALAF
ELGIVDLFKEKTQGDAEDLSHALAF
ELGIVDLFKEKTQGDAEDLSHALAF
EVGIVDIFKEKTQGDAIDLSDALAF
ELGIVDLFKEKTQGDAEDLSHALAF
EIVLIDANESKAIGDAMDFNHGKVF
EIVLIDANENKAEGDAMDLNHGKVF
ELVVIDVNKEKAMGDVMDLPHGKAF
EIGIVDIFKDKTKGDAIDLSNALPF
ELVIIDVNEDKAMGDAMDLNHGKIF
EIVLIDANESKAIGDAMDFNHGKVF
GIIEIPQLHEKAVGDALDLSHALAF
GIIEIPQLFEKAVGDALDLSHALPF
GIIEIPQLFNKAVGDAEDLSHALAF
GIIEIPQLFEKAVGDALDLSHALAF
ELVLIDMNKEKAEGEARDINHGMPF
EFVIVDVVKDRTKGDALDLEHAQAF
ELVIIDLNENKAMGDAMDLNHGKVF
EFVIVDVVKDRTKGDALDLEDAQAF
EMVLIDVDKKRAEGDALDLIHGTPF
EFVIVDVVKVRTVGDALDLEDATPF
EVVLVDLDRKLAQAHAEDILHATPF
EVVLVDLDRKLAQAHAEDILHATPF
ELVLVDRDEDRAQAEAEDIAHAAPV
ELVLVDRDEDRAQAEAEDIAHAAPV
EIVLEDIAKERVEAEVLDMQHGSSF
ELVIIDVNENKAKGEVMDLNHGQMF
ELGIIDIAKEHVEGDAIDLADATPW
ELVLLDVVEGIPQGKALDMYESGPV
ELVLLDVVEGIPQGKGLDMYETGPV
EIALVDIAEDLAVGEAMDLAHAAAG
EYMVIDINEKSQVGNVFDLQDAVPS
EYMIIDINEKAKVGNVFDLQDASSS
VLVDIPQLENPTKGKALDMLEASPV
EYGIIDINPDFADGNAFDFEDASAS
VLVDIPQAENPTKGKALDMLESSPV
DIVLLDIVEGVPQGKALDLYEASPI
DYVFIDANEAKVKADQIDFQDAMAN
NVVLLDIVPGLPQGIALDLMAAQSV
VFVDIPDKEDDTVGQAADTNHGIAY
DIVLFDVVEGVPQGKALDLSQCGPV
DIVLFDIADGIPQGKGLDISQSSPV
DVVLYDVVKGMPEGKALDLSHVTSV
DVVLFDVVTGMPEGKALDDSQATSI
DVVLFDIVKNMPHGKALDTSHTNVM
DYLLVDKNTNLADGHVRDLRDSKSL
