# Supplementary material for: A tale of two symmetrical tails: Structural and functional characteristics of palindromes in proteins
Source: BMC Bioinformatics. 2008 Jun 11;9:274. doi: 10.1186/1471-2105-9-274 (PMC2474621; doi:10.1186/1471-2105-9-274)
Supplement: Additional file 1 — Conserved Blocks that overlap with palindromes in proteins. [file 1471-2105-9-274-S1.zip › Blocks/1HYHA-ETTLDLTTD.txt]

SDCYLGQPAVVGAEGVVNPIHIPLNDAEMQKMEASGAQLKAIIDEA
EDVYIGVPAVINRNGIRNVVEIPLNDEEQSKFAHSAKTLKDIMAEA
SDICMSVPTLLNRQGVNNTINTPVSDKELAALKRSAETLKETAAQF
KGVYLGVPTLVNQHGAVKIYEMPLSAEEQALFDKSVKILEDTFDSI
NDVFLSLPCVLDNHGISNIVKMKLKPDEEQQLQKSATTLWDIQKDL
YGVTFSMPAKLGWRGVEKIYEVPLTEEEEALLLKSVEALKAVEYLS
EEVFLSIPCILGENGITNLIKIKLTPEEEAHLKKSAKTLWEIQNKL
EDVYMGVPAVVNRNGIREIVELTLNEQERQQFKHSANVLKEILAPN
KDVYIGVPAVVNRTGIREILELTLSETEQKQFTHSSTVLKEILNPH
KDIYIGAPAIVCKEGVKEVLNFKISPKELDKFNSSANQLKSYIDKM
DDVYLSLPVVLGSAGLTHVVKQQLTEAEVQKLHNSAKALLEVQNGI
DNVYLAMPTIVDRSGARQILDVPISNEEKENLIKSAEILKGHIANS
EDIYIGTPAVVNRRGIRRVVELEITDHEMERFKHSANTLREIQKQF
KDVFLSLPCVLNANGVTSVVKQILTPTEVEQLQKSANIMSDVQAGL
NDIYIGTPAVINRNGIQNILEIPLTDHEEESMQKSASQLKKVLTDA
NDIYIGAPAVVNRQGVRHIVEMNLNDKEKEQMKNSADTLKKVLDDA
GTTSSSACPPRRPRRRPGRREMELTEEEAKRLRRSAKTIWENCQLL
NDIYIGTPAVINGQGLNRVIEAPLSDDEKKKMTDSATTLKKVLTDG
DDVFLSLPCVLGSEGITDIINQTLKKEEEAQVQKSAETLWNVQKEL
GDVCFSMPRKLNKDGAHRIINAKLSKDEDAKLVESVKSIKHAIESI
TDCYIGQPAIVGAHGIVRPVNIPLNDAEQQKMEASAKELKAIIDEA
KDLCISVPVTLGKHGVERILELNLNEEELEAFRKSASILKNAINEI
IENVAVGVPAKLGKNGAEVADIKLSDEEIEKLRNSAKILRERLEEL
EDTAFGVPVRLGSNGVEEIVEWDLDDYEQDLMADAAEKLSDQYDKI
DDVFLSVPCVLGYHGITDVVMMTLKSEEEEKLRKSADTLWGIQKEL
EDVFLSVPCVLGNQGITDVVKMTLKPEEEDRLRKSSDTLWGIQKEL
EDVFLSVPCILGQNGISDVVKVTLTHEEEACLKKSADTLWGIQKEL
EEVFLSVPCILGNNGLTDVVHMTLKPEEEKQLVKSAETLWGVQKEL
DDVFLSVPCVLGYHGITDVVMMTLKSEEEEKIRKSADTLWGIQKEL
DEVFLSVPCVLGNSGLTDVIHMTLKAEEEKQLQKSAETLWGVQKEL
DDVFLSVPCVLGSSGITDVVKMILKPDEEEKIKKSADTLWGIQKEL
EDVFLSVPCVLGSSGITDVVKMILKPEEEDKLRKSADTLWGIQKEL
DEVFLSVPCVLGNSGLTDVIHMTLKADEEKQLVKSAETLWGVQKEL
EEVFLSVPCILGNSGLTDVVHMTLKSDEEKQLVKSAETLWGVQKDL
DEVFLSVPSVLGNSGLTDVIHMTLKAEEEKQLQKSAETLWGVQKEL
DEVFLSVPCVLGNSGLTDVVHMTLKAEEEKQVQNSAETLWGVQKEL
DEVFLSIPCVLGNSGLTDVIHMTLKPEEEKQLVKSAETLWGVQKEL
DEVFLSVPCVLGNSGLTDVIHMTLKADEEKQLVKSAETLWGVQKEL
DEVFLSVPCVLGNSGLTDVIHMTLKAEEEKQVQKSAETLWGVQKEL
DEVFLSVPCVLGNSGLTDVIHMTLKAEEEKQVQKSAETLWGVQKEL
DDVFLSVPCILGQNGISDLVKVTLTSEEEARLKKSADTLWGIQKEL
DEVFLSVPCVLGNSGLTDVIHMTLKAEEEKQLQKSAETLWGVQKEL
DDVFLSVPCILGQNGISDLVKVTLTPEEEARLKKSADTLWGIQKEL
EDVFLSVPCILGQNGISDVVKVTLTTEEESRLKQSADTLWGIQKEL
EDVFLSVPCILGQNGISDVVKVTLTPEEEARLKKSADTLWGIQKEL
DEVFLSVPCVLGNSGLTDVIHMTLKAEEEKQVQKSAETLWGVQKEL
DEVFLSVPCVLGNSGLTDVIHMTLKADEEKQVQKSAETLWGVQKEL
DEVFLSVPCVLGNSGLTDVIHMTLKAEEEKQVQKSAETLWGVQKEL
SDVFLSVPCVLGYAGITDVVKMTLKSEEEEKLRKSADTLWGIQKEL
EDVFLSVPCILGQNGISDVVKVTLTPEEEAHLKKSADTLWGIQKEL
DDVFLSVPCVLGSSGITDVIKMTLKSEEEDKLRKSADTLWGIQKEL
EDVFLSVPCVLGQNGISDVVKVTLTSEEEAHLKKSADTLWGIQKEL
EDVFLSVPCILGQNGISDVVKVTLTPDEEARLKKSADTLWGIQKEL
DEVFMSIPCVLGNSGLTDVIHMTLKAEEEKQLVTSAETLWGVQKEL
DDVFLSVPCVLGYSGITDVVKMTLKPEEEDKLKKSADTLWGIEKEL
DEVFLSVPCVLGNSGLTDVIHMTLKPEEEKQLVKSAETLWGVQKEL
DDVFLSVPCVLGYSGITDVVKMTLKSEEEEKLRKSADTLWGIQKEL
DEVYLSLPCVLNNGGVNSVVNMTLTDEEIAQLKKSADTLWGIQKDL
TEVFLSLPCVLNGNGLTSVINQKLKDNEVGQLQKSAETLWSIQKDL
NEVFLSLPCVLSASGLTSVINQKLKDDEVAQLRSSADTLWSIQKDL
NDVFLSLPCVLSASGLTSVINQKLKDDEVAQLKKSADTLWSIQKDL
EEVYLSLPCVLNSSGVGSVINMTLTDGEIGQLKSSADTLWGIQKDL
NEVFLSLPCVLSASGLTSVINQKLKDDEVAQLRSSADTLWSIQKDL
NDVFLSLPCVLSASGLTSVINQKLKDDEVAQLKKSADTLWSIQKDL
NDVFLSLPSVLSAAGLTSVINPKLKDDEVAQLKKSAETLWNIQKDL
EEVFLSLPCVLNGSGVGSVVNMTLTDAEVAQLKKSADTLWGIQKDL
NEVFLSLPCILNARGLTSVINQKLKDDEVAQLKKSADTLWDIQKDL
NEVFLSLPCILNARGLTSVINQKLKDDEVAQLKKSADTLWDIQKDL
NEVFLSLPCILNARGLTSVINQKLKDDEVAQLRKSADTLWDIQKDL
NEVFLSLPCVLSASGLTSVINQKLKDEEVAQLRKSADTLWSIQKDL
NEVFLSLPCVLNARGLTSVINQKLKDDEVAQLKNSADTLWGIQKDL
NEVFLSLPCILNARGLTSVINQKLKDDEVAQLRKSADTLWDIQKDL
NEVFLSLPCVLGSAGLTSVINQKLKDNEVAQLQNSATTLWNVQKDI
NEVFLSLPCVLSADGLIDVINQMLKDDEVAQLRKSAETLWNIQKEL
NEVFLSLPCVLSASGLTSVINQKLKDEEVAQLKKSADTLWGIQKDL
TEVFLSLPCVLNGNGLTSVINQKLKDDEVGQLQKSAETLWGIQKDL
DEVYLSLPCVLNSGGVGSVVNMTLTDEEVAQLQGSASTLWDIQKDL
TEVFLSLPCVLNGNGLTSVISQKLKDDEVGQLQKSSETLWGIQKDL
HEVFLSLPARLGRGGILGVAEMDLTEAEAAQLRRSAKTLWENCQLL
HEVFLSLPARLGRAGVLGVAEMDLTEAEAAQLRRSAKTLWENCQLL
HEVFLSLPARLGRAGVLGVAEMELTEEEARRLRRSAKTLWENCQLL
EELFLSIPCVLGRNGVSDVVKINLNSEEEALFKKSAETLWNIQKDL
EEIFLSIPCVLGRNGVSDIVKVNLNAEEEALFKKSANTLWNVQKDL
EEIFLSIPCVLGQNGVSDIVKINLNSDEEALFKKSADTLWNVQKEL
EEVFLSIPCVLGQSGITDFVKVNMTAEEEGLLKKSADTLWNMQKDL
EEIFLSIPCVLGQSGITDLVKVNMNTEEEALFKKSCDILWNIQKDL
MGMYLSYPAIIGRDGVLAETTLDLTTDEQEKLLQSRDYIQQRFDEI
HDVFLGVPTELRANGANEIVELDLSEDERAKLHHSAELVREHCEGL
SDIFGGTPVVLGANGVEQVIELQLNSEEKAKFDEAIAETKRMKALA
EGVFTGVPSIVNQNGVREIIELNIDAYEKKQFEKSVSQLKEVIESI
KGVYLGVPTLVNQHGAVKIYEMPLSAEEQALFDKSVKTLEDTFDSI
DEVFLSVPCVLGNSGLTDVIHMTLKAEEEKQLQKSAETLWGVQKEL
DEVFLSVPSVLGNSGLTDVIHMTLKAEEEKQLQKSAETLWGVQKEL
DEVFLSVPCVLGNSGLTDVIHMTLKAEEEKQVQKSAETLWGVQKEL
DEVFLSVPCVLGNSGLTDVIHMALKAEEEKQVQKSAETLWGVQKEL
YGATFSMPAKLGWRGVEQIYEVPLTEEEEALLVKSVEALKSVEYSS
DDVFLSVPCVLGYSGITDVVKMTLKSEEEDKLRKSADTLWGIQKEL
DEVFLSVPCVLGNSGLTDVIHMTLKPEEEKQLVKSAETLWGVQKEL
DEVFLSVPCVLGNSGLTDVIHMTLKPEEEKQLVKSAETLWGVQKEL
EEVFLSLPCVLNGSGVGSVVYMTLTDAEVAQLKKSADTLWGIXXXX
NEVFLSLPCVLGSVGLTSVINQKLKDSEVAQLQTSATTLWNVQKDL
RDVYIGVPAVINRNGIREVIEIELDEEEKKWFHRSAATLKGVLARY
RDVYIGVPAVINRNGIREVIEIELNDDEKNRFHHSAATLKSVLARF
DDVYIGVPAIINREGVRQVVELSLNDEEKEKFARSVETLKDIQAAI
SDVYIGVPAIINKNGVRQIIELNLTPHEQQQLEHSASILKQTRDRA
RDVYIGVPAVINRNGIREVIEIELNDDEKNRFHHSAATLKSVLARA
DDVYIGVPAVVNRGGIAGITELNLNEKEKEQFLHSAGVLKNILKPH
DNLYVGVPVVIGANGVEKVVEVKLSDEAKANLQVSVDAVKELLVAC
KDVYMGVPSIVGINGVKDIIEVPLNDEEKNNLTDSAKTLKESLDSI
YGVSLSLPRVVGRQGVLSTLHPKLTGDEQQKLEQSAGVLRGFKQQL
HDLHIGTPAVVGRKGLEQVIEMPLSDKEQELMTASADQLKKVMDKA
SDCYLGQPAVVGAEGVVNPIHIPLNDAEMQKMEASGAQLKAIIDEA
NDIYIGTPAIIGGTGLKQIIESPLSADELKKMQDSAATLKKVLNDG
NDIYIGTPAVIGGTGLKQIIESPLSADELKKMQDCAATLKKVLNDG
NDIFIGSPAVINRSGITNILEIPLTDHEMESMHKSAKQLKDIVTKA
NDIYIGAPAVVNRQGVRHIVEMNLNDKEKEQMKNSADTLKKVLDDA
SGIYFTVPAVVGKHGWKLHSKLQLSQEEQAAFDKSALNIQKVTKDA
KDMMFGTPCVLSRKGIEKILEIELSNTEKVALENSIKVLKDNIKLA
HGVNIGVPVVLGANGIEKIIEISLNDKEKEKFAKSVAIIDKIYQDA
KDVMFGTPCVLGRNGVEKILEIELSATEKAGLDKSIQVLKDNIKLA
GGIYISRPAILGENGWEEVKNYDLSPAEQKAFDESAINLKKHWDDV
NEVFIGQPAIVGAHGIVRPVNIPLNDAEKQKMQASAKELKAIIDEA
ENVFIGQPAVVGAHGIVRPVNIPLNDAETQKMQASAKELQAIIDEA
EDCYIGQPAIVGAYGIVRPVNIPLNDAELQKMQASANQLKAIIDEA
NNIFIGQPAIVGAHGIVRPVNIPLNDAEQQKMKASADELQAIIDEA
EEVALSLPRILGARGVEATLYPRLNEEERQALRRSAEILKGAASAL
LEVSLSLPRILGAGGVEGTVYPSLSPEEREALRRSAEILKEAAFAL
HDMFIGLPAVIGGGGIEQVIELELTHEEQECFRKSVDDVVELNKSL
NDIVAEVPAVIGKSGIERIIELPLTEDEKRKFDEAVQAVKKLVETL
QGFCVGVPVKLGSNGVEEIIKVPMIEEEREMWRRSVESVKKTVEVA
EDIYVGVPTILGGDGIEKVIELDLTDEEKATFAKSIESVRNVMSAL
EGIYLGVPTILGGNGLEQIIELELTDEEKAALEKSAESVRNVMKAL
EGIYLGVPTIVGGNGLEQIIELELTDYERAQLNKSVESVKNVMKVL
EGIYLGVPTILGGNGIEKVIELELTEDEKAALAKSLESVKNVMRVL
NDIYFGVPVILGAGGVEKILELPLNEEEMALLNASAKAVRATLDTL
DGTFVGVPVKLGKNGVEHIYEIKLDQSDLDLLQKSAKIVDENCKML
DKTFVGVPVKLGRNGVEQIYEINLDQADLDLLQKSAKIVDENCKML
DDVGLGVPVKLGSDGVEEVVEWELTADERDLLDEAAEKLSAQYDEI
RDVCIGVPVKIGRDGIEEVVSIELDKDEIIAFRKSAEIIKKYCEEV
KDMYVGVPTVIGAGGVERIIEIDLNKTEKEAFDKSVGAVAGLCEAC
KDMYVGVPTVIGAGGIERIIEIDLNKGEKEAFDKSVAAVAGLCEAC
HDLYVGVPIMIGKEGVLRVIELQLTAEEKALFDKSVEGVKKLIETI
HDLYIGVPIIIGKEGVIKVIELQLTEEEKILFYKSVTEVKKLIDTI
GEIIHISVPIVVGAEIGPSLEGVLPESDRQRLNKSVEDFYRVYKEN
DEIIHVSVPTVVGSSIGPSLENLLDEKDRWNLMASMKDFYNVYKEN
RDKFIGVPIKIGEKGVEQIYDIDFKPDELELWKKSVASVEASSKKV
EDTAFGVPVKLGSNGIEEVVEWDLDDYADLMNDAAEKLLDQYDEIA
NNKFIGVPIKIGERGVEEIYDIDFLPEELELWKKSVASVEASSKNV
RDVPVEVPIILGRSGVVKVLEVELTEEERQKFMQSVEAVKKLVASV
RDVCLGVPVKLGKNGIEGVVPVLMDRDEREAFREAANHVRDSTRRV
RDVCIGVPARLGREGVLEIVPIELEEDEMRAFRRSVKVVKEATREA
EGIYFGVLAKLGANGVEEVLELKLEENQYEILRKSSETIKRGISKL
KGIYFGVPVKLGANGIEEILELKLEDSQCEILKKSSETIRKGISKL
EEVFLSIPCILGENGITNLIKIKLTPEEEAHLKKSAKTLWEIQNKL
DNVVLSLPCLVTAGGISHVFELPLTDVEQSKLLASANILLEAQCSL
KDMFIGLPAVIGGAGIERVIELELNEEEKKQFQKSVDDVMALNKAV
KGIYMGVPTIIGKNGVEDILELDLTPLKQKLLGESINEVNTISKVL
SDIFGGTPVVLGANGVEQVIELQLNSEEKAKFDEAIAETKRMKALA
DDVCLSLPCVLNCNGVNSIVNVDLTAEEEAMIKKSAMTIADVQKGL
KGVFAGIPVVIGGKGIEKIIELDLNTQEKELFDDSLKHISYLFDNY
CSNLFVGSTAKINNKGAHPVEFPLTKEEQDLYTESIASVQSNTQKA
QNHYLGVPCVIGGRGVEKIIELELTAQERQELQGSIDEVKEMQKAI
RGHCLGVPCVVGAGGVERVIELPLDAREAQLLQASIDEVREMHRQL
NNHYLGVPCIIGGKGIEQIIELDLNQEEKKLLQGSIDEVLEMQKAI
NEVFLSLPCILNARGLTSVINQKLKDEEVAQLKKSADTLWGIQKDL
GDVFLSLPALLGRNGVVAVTNVHMTDEEAEKLQKSAKTILEMQSQL
GDVFLSLPALLGRNGVVAVTNVHMTDEEAEKLQKSAKTILEMQSQL
ELFLSLPARLGRAGVLGVAAELVLTDEEERRLRISAETLWGYCHAL
GDVFLSLPAQLGRSGVLGVTNVHLTDEEIQQLRNSAETILEVQNQL
GDVFLSLPALLGRNGVVAVTNVHMTDEEAEKLQKSAKTILEMXSQL
GDVFLSLPAQLGRNGVLGVTNVHLTDEEIQQLRNSAETILEVQNQL
GDVFLSLPAQLGRSGVLGVTNVHLTDEEIEQLRNSAKTILEVQSQL
ENVFIGQPAVVGAHGIVRPVNIPLNDAETQKMQASAKELQAIIDEA
SDCYLGQPAVVGAEGVVNPIHIPLNEAEMQKMEASGAQLKAIIDEA
RDVYIGVPAVINRNGIREVIEIELNDDEKNRFHHSAATLKSVLARF
SDVCLSVPTIVGVNGIEEILNVPFNDEEIQLLRKSGNTHKEIIKTL
KDVALSIPRMVCADGIMRSFEVHLTDDELEKMHKAAQSVRSALDGA
SDCYLGQPAVVGAEGVVNPIHIPLNDAEMQKMEASGAQLKAIIDEA
DEDLFVGVPTEISANGVRPIEVEISDKEREQLQVSINAVKDLNKAA
NDIYIGTPAVIGGTGLKQIIESPLSADELKKMQDSAATLKKVLNDG
KDNYLGTPAVINASGISKVIEVPLNERESEAMTKSAEALKKIATDG
DEDLFVGVPTEISANGVRPIEVEISDKEREQLQVSINAVKDLNKAA
DEDLFVGVPTEISANGVRPIEVEISDKEREQLQVSINAIKDLNKAA
DDIAFSMPAIIGKDGIEKVFELKFNEKEKIKLENSKQQIKNAIQSV
QNKALGVMARLGLEGVIEIMKMDLSLQEKDKLEKSLIKYQYKGEXX
FDLYTGSPAIIDRTGVRAVLELELTQEEQEKFKASTVLLKENFDSI
NDLYVGVPVVIGAGGAEKIVEFETNDDEKAMFAKSVESVKGLMEAC
KGTYVGVPVVIGAGGVERIIEIDLNKSEQKMFESSVATVQGLTEAC
NDVALSIPCIITSNGIEKKLEIPLSKDEVEKLNKSADNLKSIIKGL
RPVFVSVPAVVGAEGVRELLELNLSDDEQKELKRITTKTTEKLGLL
TGLAIGVPAVLSQNGVKEIISLKLNEQEQQAFDHSAAVIKENIKSI
TNTYIGQPALIGANGVLDTIKPPLTKEEQTNFEHSAEVIRKAFDLL
SGLAIGVPAVLSQNGVKEIISLKLDEQEQQAFANSVSVIKKSIASI
TSTYIGQPALIGANGVIDILEPPLTETEKINFNESAEIIKNAFQLI
DDMYVGVPTIIGAGGIERVIEIELNKEEEAAFQKSVGAVAGLCEAC
EGVCIGLPVVLGKKGVEDFELVNLSGYEKRELLRSAKTLKEMVSLA
KDIFLGVPCRLGCRGVEDILEVQLTPEEKAALHLSAEAVRLNIDVA
KDMYVGVPTVIGANGVERIIEIDLDKDEKAQFDKSVASVAGLCEAC
SGFYTGVPAIIGSNGVEEILELPLDERERKGFEDACAVMKKYIEVG
KDMYVGVPTVIGANGVERIIEIDLDKDEKAQFDKSVASVAGLCEAC
EDIYIGTPAIIDRSGIHRVVELEISDREMSRFKHSAQTLRAIKDEI
SDIYIGWPAVVGKDGWHSPLKLTLLAEEKRGFQKSYNSLKKVFEVT
QDIYLGVPTILGGEGIEEIIELDLTKEEKAQLDKSADSVKNVLNVL
DNVCIGVPTIINRNGVSEIIEVPMNEDEQKQFNHSVQTLKGIYEPT
EGVYLGYPAIIGRVGIVERISLSLSPKEEQQLTDSAAFIRNYLKHI
KDVFIGQPAIVGAHGIVRPVNIPLNDAELQKMQASAEQLKDIIDEA
EGVYLGYPAIIGRVGIVERISLSLSPKEEQQLTDSAAFIRNYLKHI
KDVFIGQPAIVGAHGIVRPVNIPLNDAELQKMQASAEQLKDIIDEA
DNVLMSLPTVVGKQGAEKVLMHPFSDEELSTLARIAENVTAVVNEV
SDICFGVPTIIGYQGIEKIIEVDMNNDEYQQLQHSAQAVSEVKNSL
NDVYLGLPTLINQNGAVKIYETPLNDNELQLLEKSVKTLEDTYDSI
EEVFLSIPCVLGQSGITDFVKVNMTAEEEGLLKKSADTLWNMQKDL
EDVFLSVPCILGQNGISDVVKVTLTPEEEARLKKSADTLWGIQKEL
EEIFLSIPCILGQNGITDIVKVNLNPEEEALLRKSAETLWNVQKDL
EEVFLSVPCILGESGISDIIKVKLSPTEEAQMVKSAETIWKIQKDI
EDVFLSVPCVLGNLGITDVVTMTLKADEEEQLRKSADTLWAIQKEL
NDVFLSLPSVLSAAGLTSVINPKLKDDEVAQLKKSAETLWNIQKDL
NDVFLSVPCVLGNLGITDVVNMTLKADEEDRLRKSADTLWAIQKEL
EDIFLSVPCILGENGITDLIKVKLTLEEEACLQKSAETLWEIQKEL
KDVYIGVPAVLNRGGVREILEVELSEDEELKFDHSVQVLKETMAPV
KDVYIGVPAVLNRGGVREILEVELSEDEELKFDHSVQVLKETMAPV
KDVYIGVPAVLNRGGVREILEVELSEDEELKFDHSVQVLKETMAPV
NDIYIGAPAIINRQGVKQVIEIPLTDAEQEKMEASASALKEVIETA
HDIHIGTPAVVGRHGLEQVIEMPLNADEQAKMEASAKQLKEVMDKA
EDVYIGVPAVINRNGIRNVVEIPLNDEEQSKFAHSAKTLKDIMAEA
EDVYIGVPAVINRNGIRNVVEIPLNDEEQSKFAHSAKTLKDIMAEA
KDAYVGVPAVINREGVREIVELELNEEEKAKFAHSVKVLKETMAPV
KDAYVGVPAVINREGVREIVELELNEDEKAKFAHSVKVLKETMAPV
KDAYVGVPAVINREGVREIVELELNEDEKAKFAHSVKVLKETMAPV
QDVFTGIPAVVGNQGVTDIIELNLNAAEKELFQKSVTQLKQVMASL
HDLYIGSPAVVTANGISDVIELHLSEDENKKMAYSAAKMKEVVDGI
EGVFTGVPSVVNQNGVREIIELNIDAYEMKQFEKSVSQLKEVIESI
NDLYLGSPAIINRNGLQKVIEAELSDDERARMQHFAAKMLTMMNVA
KGVYLGVPTLVNQHGAVKIYEMPLSAEEQALFDKSVKILEDTFDSI
YDICTGVPAIITRDGIREIVELNLTEDEESRFAKSNDILRDYMKTI
YDLCTGVPAIITRDGIKEIVELNLTEDEESRFAKSNDILRDYMKTI
YDICTGVPAIITRDGIREVVELNLTEDEESRFAKSNDILRDYMKTI
NDIYMGIPSVIGETGIKRVLEVKLSKDEEKQLKESAEVLKENLNKI
EDIYIGTPAVINRAGINRVVELELTAHEMERFIHSANTLREVQEKF
GDVSLSLPCVIGSDGIEEVLDAPIAEDEQAALAASARVLGEHLAAL
EEVCLAYPAVLNRQGIDRLVKFSLSPGEEEQLQRSARVMRQTLDGI
KDLYTGVPAIIGSNGWERIIEWDLTKEEQEKFDKSCETLHKTIDSV
EDCYIGQPAIVGAYGIVRPVNIPLNDAELQKMQASANQLKAIIDEA
EDCYIGQPAIVGAYGIVRPVNIPLNDAELQKMQASANQLKAIIDEA
KDVSLSLPSIVGRNGVARILDLPLSDEEVEKFRHSASVMADVIKQL
LEVSLSLPRILGAGGVEGTVYPSLSPEEREALRRSAEILKEAAFAL
KDVCLSVPCIVGRSGAERVIESDLPADEQAALEASAKRLKEAFTEM
DDMYVGVPTIIGAGGIERVIEIELNKEEEAAFQKSVGAVAGLCEAC
KDVVIGVPCRLGLNGIESVIELNLSDSEREALHISAKSVQKNIERW
SDLYLGVPVILGGNGIEKIIELELLADEKEALDRSVESVRNVMKVL
SDLYLGVPVILGGNGIEKIIELELLADEKEALDRSVESVRNVMKVL
SDLYLGVPVILGGNGIEKIIELELLADEKEALDRSVESVRNVMKVL
SDLYLGVPVILGGNGIEKIIELELLADEKEALDRSVESVRNVMKVL
SDICIGVPVILGKNGIEKIVELDLNADEKAKFAASAKAVHGTNAAL
KDTYVGVPVVIGAGGVERVIEIDLDKEEKAAFEKSVSAVQKLCEAC
KDTYVGVPVVLGAGGVERVIEIDLDKKERSAFEQSVNAVKKLCEAC
KDMYVGVPVVIGSKGVERVVEIELAGKDREAFDKSVGAVQGLVDAC
NGYYVGVPCVLGEKGIENIIEFSLDAEEQAMMDKSVAAVKSLVDSL
RNIHMGVPVILSRHGVERVVELTLETEEKAALYRSAHTIRASLDQI
DGLYVGVPVVIGENGVERVLEVTFNDDEKAMFEKSVNSVKGLIEAC
GGCCIGVPVKVGKNGIEEVIHIKMEDDEIEGFKKSFELVKGYCRQI
NGYFFGVPVQIGAGGVEKIHTVELNDGEKAELEKSFQSVKKTVDSV
NNLFIGVPIKIGKNGVEKIYDLKFNEDELEAWKKSVESVKKNSAIA
KDMYVGVPVVIGDKGVERIVEIELAGKDKEAFDRSVAAVQGLVEAC
RGIPVEVPVVLGRGGAIKVLEVELSPEEKQRFQQSVEAISKLLNSL
EELFIGVPVIIGKNGIEKILEVKMNDSEQEMFNKSVNSVRELVKSL
SDVVGGVPVKLGSRGVCEIIELELLHEERERFDQSIQSVKSLIDAL
EGVALSMPCKLNSKGAHQDVELLLNEKEKEALRRSATSIKECFDTV
YGVTFSMPAKLGWRGVEKIYEVPLTEEEEALLLKSVEAMKAVEYLS
YGVTFSMPAKLGWRGVEKIYEVPLTEEEEALLLKSVEALKAVEYLS
YGVTFSMPAKLGWRGVEKIYEVPLTEEEEALLLKSVEALKAVEYLS
YGVTFSMPAKLGWRGVEKIYEVPLTEEEEALLLKSVEALKAVEYLS
YGVTFSMPAKLGWRGVEKIYEVPLTEEEEALLLKSVEALKAVEYLS
YGVTFSMPAKLGWRGVEKIYEVPLTEEEEALLLKSVEALKAVEYLS
YGVTFSMPAKLGWRGVEKIYEVPLTEEEEVLLLKSVEALKAVEYLS
YGVTFSMPAKLGWRGVEKIYEVPLTEEEEVLLLKSVEALKAVEYLS
YGVTFSMPAKLGWRGVEKIYEVPLTEEEEALLLKSVEALKAVEYLS
YGVTFSMPAKLGWRGVEKIYEVPLTEEEEALLLKSVEALKAVEYLS
YGVTFSMPAKLGWRGVEKIYEVPLTEEEEALLLKSVEALKAVEYLS
YGVTFSMPAKLGWRGVEKIYEVPLTEEEEALLLKSVEALKAVEYLS
YGVTFSMPAKLGWRGVEKIYEVPLTEEEEALLLKSVEALKAVEYLS
YGVTFSMPAKLGWRGVEKIYEVPLTEEEEVLLLKSVEAQKAVEYLS
YGVTFSMPAKLGWRGVEKIYEVPLTEEEEALLLKSVEALKAVEYLS
YGVTFSMPAKLGWRGVEKIYEVPLTEEEEALLLKSVEALRAVEYLS
YGVTFSMPAKLGWRGVEKIYEVPLTEEEEALLLKSVEALKAVEYLS
YGDTFSMPAKLGWRGVEKIYEVPLTEEEEALLLKSVEALKAVEYLS
YGVTFSMPAKLGWRGVEKIYEVPLTEEEEALLLKSVEALKAVEHLS
YGVTFSMPAKLGWRGVEKIYEVPLTEEEEALLLKSVEALKAVEYLS
YGVTFSMPAKLGWRGVEKIYEVPLTEEEEVLLLKSVEALKAVEYLS
YGVTFSMPAKLGWRGVEKIYEVPLTEEEEALLLKSVEALKAVEYLS
YGATFSMPAKLGWRGVEQIYEVPLTEEEEALLVKSVEALKSVEYSS
YGATFSMPAKLGWRGVEQIYEVPLTEEEEALLVKSVEALNSVEYSS
YGATFSMPAKLGWRGVEQIYEVPLTEEEEALLVKSVEALKSVEYSS
YGATFSMPAKLGWRGVEQIYEVPLTEEEEALLVKSVEGLKSVEYSS
YGATFSMPAKLGWRGVEQIYEVPLTEEEEALLVKSVEALKSVEYSS
YGATFSMPAKLGWRGVEQIYEVPLTEEEEALLVKSVEALNSVEYSS
YGATFSMPAKLGWRGVEQIYEVPLTEEEEALLVKSVEALKSVEYSS
YGATFSMPAKLGWRGVEQIYEVPLTEEEEALLVKSVEALKSVEYSS
YGATFSMPAKLGWRGVEQIYEVPLTEEEEALLVKSVEALNSVEYSS
YGATFSMPAKLGWRGVEQIYEVPLTEEEEALLVKSVEALKSVEYSS
YGATFSMPAKLGWRGVEQIYEVPLTEEEEALLVKSVEALKSVEYSS
YGATFSMPAKLGWRGVEQIYEVPLTEEEEALLVKSVEALKSVEYSS
YGATFSMPAKLGWRGVEQIYEVPLTEEEEALLVKSVEALKSVEYSS
NNLFVGVPVVIGKNGIEDVVIVNLSDDEKSLFSKSVESIQNLVQDL
CSNLFVGSTAKINNKGAHPVEFPLTKEEQDLYTESIASVQSNTQKA
EEVFLSVPCALGSSGVCAVLKQPLSEGEKAKLNESAHTLWGVQKDL
SDIFGGTPVVLGANGVEQVIELQLNSEEKAKFDEAIAETKRMKALA
SDIFGGTPVVLGANGVEQVIELQLNSEEKAKFDEAIAETKRMKALA
DEVYLSLPCVLGRNGVSHVVKQILTPEETKKLQASATLMAQVQSGI
KDIFAGTPLVIGGNGVEQVIELQLNADEKKKFDEAVAETSRMKALI
KDMYVGVPCVIGAGGVEKIVELDLTPEEKKMFERSVESVKTLLAAA
SNIFGGTPLVIGGTGVEQVIELQLNAEEKTKFDEAVXXXXXXXXXX
SDIFGGTPLVLGANGVEQVIELQLNSEEKKKFDEAIXXXXXXXXXX
TGVFGGTPLVLGCNGVEQVFELQLNAEEKKMFDDAIXXXXXXXXXX
CSNLFVGSTAKINNKGAHPVEFPLTKEEQDLYTESIASVQSNTQKA
DNVVLSLPCLVTAGGISHVFELPLTDVEQSKLLASANILLEAQCSL
HDLYVGVPIMIGKEGVLRVIELQLTAEEKALFDKSVEGVKKLIETI
SDLCIGVPVILGKNGIEKIVELELNADEKAKFAASAAAVHKTNAAL
KDIYIGAPAIVCKEGVKEVLNFKISPKELEKFNSSANQLKSYIDKI
SDLYLGVPVILGGNGIEKIIELELLADEKEALDRSVESVRNVMKVL
TDMCLGVMTVLGGGGLEKVIELDLTDEEKVALDKGAQGVRNLIEML
SGFYTGVPAIIGSNGVEEILELPLDERERKGFEDACAVMKKYIEVG
YDICTGVPAIITRDGIREIVELNLTEDEESRFAKSNDILRDYMKTI
KDAYVGVPAVINREGVREIVELELNEEEKAKFAHSVKVLKETMAPV
KDVYIGVPAVLNRGGVREILEVELSEDEELKFDHSVQVLKETMAPV
EGIYLGVPTIIGGNGLEQIIELELTETEKSQLDKSVESVKNVMKVL
NDVYIGVPAVVGRCGAREIVELDLNEKEKQQFKHSAGVLKAILKPH
EDIYIGTPAVVNRRGIRRVVELEITDHEMERFKHSANTLREIQKQF
NDVYIGSPAVVNGSGIAKVIEVPLNDKEKAAMKASAETLQKTTKDG
NPVFISVPAVIGAEGVRELLELNLSDDEQKELKQIAAKTTEKLEEL
HDLYIGVPIIIGKEGVIKVIELQLTEEEKILFDKSVVGVKKLIDAI
GDVSMGVPCVIGATGVERILEVPLDDWEQEHLASTIKAIQETVEAA
SEVSLSLPTVVSGHGVEHHLNIVLDEWEQEKLLVSAKAVREVYESV
EDVSLSIPTEITHEGAGRKMLPQLNEWELEQLHKSAEFIRETVRKA
NPVFISVPAVIGAEGVRELLELHLSDDEQKELKQIATKTTEKLEEL
VQTYIGYPAIIGKDGVEKVIPLELTSEEDEKLRESADIIKKHIAQL
YGTYVGMPAVIGKNGIESLIQLDLTTDERASLAASAKFIKSQVDVL
FETYVGQPAIIGKDGVESVTTLALTADEQAKFRNSADTIIEKFHAF
DNVLMSLPTVVGKQGAEKVLMHPFSDEELSTLARIAENVTAVVNEV
HRGDWLGIPLRFTAGQPVACLPALNADEDAQLAATATKLRDAYQAL
SGVVLSLPTVVGKKGAESVLTHPFTEEELETLHSISMNLRSIVENV
TNTYIGQPAIIGANGVIDILEPKLTTDEVANFNASAEVIKTAFQLI
SGLAIGVPAVLSQNGVKEIISLKLDEKEKEAFANSVAVIKKSIQSI
NDIYIGAPAVVNRQGVRHIVEMNLNDKEKEQMKNSADTLKKVLDDA
SGVALSMPCIVSRDGIEGVVPVAMDTEEIASLKASAERLHDTLSSI
KGFYTGVPVILGSKGWETIIEWDLSDAEKAAFKKSCDALDATYQKA
KGVYLGVPTLVNQHGAVKIYEMPLSAEEQALFDKSVKTLEDTFDSI
EDVYIGVPAVINRNGIRNVVEIPLNDEEQSKFAHSAKTLKDIMAEA
KGVYLGVPTLVNQHGAVKIYEMPLSAEEQALFDKSVKTLEDTFDSI
EDVYIGVPAVINRNGIRNVVEIPLNDEEQSKFAHSAKTLKDIMAEA
YDICTGVPAIITRDGIREIVELNLTEDEESRFAKSNDILRDYMKTI
KDAYVGVPAVINREGVREIVELELNEEEKAKFAHSVKVLKETMAPV
KDVYIGVPAVLNRGGVREILEVELSEDEELKFDHSVQVLKETMAPV
KDLYIGVPTVLGSKGVVEVINFNLTKEEQEKFVSSATILKGNIQKA
YGVYLSYPAVVGRDGIVEQVQLDLTDEELKKLQVSADYIKTKYAES
EEIFLSIPCVLGQSGITDLVKVNMNTEEEALFKKSCDILWNIQKDL
NEVFLSLPCVLSASGLTSVINQKLKDEEVAQLKKSADTLWSIQKDL
DDVFLSVPCVLGYGGITDVVKMTLKSEEEEKLRKSADTLWGIQKEL
DDVFLSVPCVLGYGGITDVVKITLKSEEEEKLRKSADTLWGIQKEL
NEVFLSLPCVLSSSGLTSVINQKLKDEEVAQLRKSADTLWSIQKDL
SDVFLSVPCVLGYAGITDVVKMTLKSEEEEKLRKSADTLWGIQKEL
NEVFLSLPCVLSASGLTSVINQKLKDEEVAQLKKSADTLWSIQKDL
SDVFLSVPCVLGYAGITDVVKMTLKSEEEEKLRKSADTLWGIQKEL
NEVFLSLPCVLSASGLTSVINQKLKDEEVAQLRKSADTLWSIQKDL
NEVFLSLPCVLGSVGLTSVINQKLKDSEVAQLQNSATTLWNVQKDL
DDVFLSVPCVLGYSGITDVVKMTLKSEEEDKLRKSADTLWGIQKEL
EEVFLSVPCILGNNGLTDVVHMTLKPEEEKQLVKSAETLWGVQKEL
EEVYLSLPCVLNSSGVGSVINMTLTDGEIGQLKSSADTLWGIQKDL
EEVFLSIPCVLGSAGVTGAVQTLQDEAQIWETLQRSAAAIESVQQQ
SKVFLSLPCILGETGSTRLPGVALGSEDEMKLRESVACQVNLFMQL
DEVYLSLPCVLNSAGVGSVVNMTLTVDEVSQLKKSADMLWHIQRDL
DDVFLSVPCVLGNLGITDVVNMPLKADEEERLRKSASTLWAIQKEL
NEVFLSLPCVLNGNGLTSVINQKLKDEEVGQLQKSAETLWGIQKDL
EDVYIGVPAVINRNGIRNVVEIPLNDEEQSKFAHSAKTLKDIMAEA
KGVYLGVPTLVNQHGAVKIYEMPLSAEEQALFDKSVKTLEDTFDSI
DEVFLSVPCVLGNSGLTDVIHMTLKAEEEKQLQKSAETLWGVQKEL
DEVFLSVPCVLGNSGLTDVIHMTLKADEEKQLVKSAETLWGVQKEL
DEVFLSVPCVLGNSGLTDVIHMTLKAEEEKQLQKSAETLWGVQKEL
DEVFLSVPCVLGNSGLTDVIHMTLKAEEEKQVQKSAETLWGVQKEL
DDVFLSVPCILGQNGISDLVKVTLTSEEEARLKKSADTLWGIQKEL
DDVFLSVPCILGQNGISDLVKVTLTSEEEARLKKSADTLWGIQKEL
HGVNIGVPVVLGANGIEKIIEISLNDKEKEKFAKSVAIIDKIYQDA
HGVNIGVPVVLGANGIEKIIEISLNDKEKEKFAKSVAIIDKIYQDA
NDVYLGLPTLINQNGAVKIYETPLNDNELQLLEKSVKTLEDTYDSI
EDCYIGQPAIVGAYGIVRPVNIPLNDAELQKMQASANQLKAIIDEA
EDCYIGQPAIVGAYGIVRPVNIPLNDAELQKMQASANQLKAIIDEA
ENVFIGQPAVVGAHGIVRPVNIPLNDAETQKMQASAKELQAIIDEA
DDLLYSFPVVIKNKTWKFVEGLPINDFSREKMDLTAKELTEEKESA
LAFFATKVRLGRTGAEEVYQLGPLNEYERIGLEKAKDELAGSIQKG
LAFFATKVRLGRTGAEEVFQLGPLNEYERVGLEKAKEELAGSIQKG
LPFFASKVRLGRCGIDEVYGLGPLNEYERMGLEKAKKELSVSIHKG
LAFFATKVRLGRTGAEEVFQLGPLNEYERVGLEKAKEELAGSIQKG
LPFFASKVRLGRNGIEEVYSLGPLNEYERIGLEKAKKELAGSIEKG
LPFFATKVRLGRNGIDEVYSLGPLNEYERIGLEKAKKELAGSIEKG
LPFFASKVRLGRCGIEEILSLGPLNEFERAGLEKAKKELAESIQKG
LPFFASKVRLGRVGVEEILPLGPLNDYERESLEKAKKELAASIEKG
LPFFASKVRLGKNGVEEVLDLGPLSDFEKEGLEALKPELKSSIEKG
LPFFASKVRLGKNGVEEVLDLGPLSDFEKEGLEALRPGIKSTIEKG
GVEYFSTPVELGPNGVEKILGVGKVSAYEQKLIDASVPELNKNIAK
ELPFFASKVKLGKNGVEEVLELGPMSDYEKQGLEILIPELKASIEK
LPFFASKVRLGKNGVEEVLDLGPLSDFEKEGLKQLKPELKSSIEKG
ECTYFSTPLLLGKKGIEKNLGIGKVSSFEEKMISDAIPELKASIKK
ECTYFSTPLLLGKKGLEKNLGIGKITPFEEKMIAEAIPELKASIKK
ECTYFSTPLLLGKKGLEKNLGIGKITPFEEKMIAEAIPELKASIKK
IEFFASPVTLGPDGIEKIHPIGELSSEEEEMLQKCKETLKKNIEKG
SIEYFSLPIVLRNGSVVSIDTSVLEKLSPREEQLVNTAVKELRKNI
FARFFAQPVRLGKNGVEEILPLGTLSAFEQQALEAMLPTLQTDIDN
RDLFVGVPVIIGEKGVEEVVEFPLTAEEQAVFDQSVELIRGSVSAI
SDLCIGVPVILGKNGIEKIVELELNADEKAKFAASAAAVHKTNAAL
HDLYLGVPTILGGDGIEKVIELDLTEEEKAQLDKSVQSVRNVMAAL
EGIMYGFPVTCKNGEYEIVKGLEIDAFSREKMNNTLKELNEEKDAV
EGIIYGFPVVTENGEYKMIKDLEIDAFSRERLDFTLKELLEERDGV
EGIIYGFPVVTENGEYKMIKDLEIDAFSRERLDFTLKELLEERDGV
EGIIYGFPVVTENGEYKMIKDLEIDAFSRERLDFTLKELLEERDGV
KDMYVGVPTVIGANGVERIIEIDLDKDEKAQFDKSVASVAGLCEAC
EDLIFGFPCRMLPSGDYEIVPGLLWDTFIKNKIQISLDEISQEKAN
DDLIFGFPCRMLPSGDYEIVPGLPWDAFIKNKIQISLDEISQEKAS
DIIFGFPCRMLGTGEYEIVPGLPWDAFIRGKMQISLDEILQEKASV
DLIFGFPCRMLPSGDYEIIPGLPWEPFIRNKIQISLDEIAQEKASV
DLIFGFPCRMLATGEYEVIPRLPWDAFIRGKMQISLDEILQEKASV
EGVMYGVPVVCENGEYKRVEGLEIDAFSRERMDLTLAELEEERAAI
EGLIFGFPTISEDGQWKIVQDLELSDFQKDGIARNVTELEEEREAV
EGIILGLPTVSRNGEWEVVEGLEINDFQRARIDANVEELQGEREAV
EGIFVGLPTVSRNGEWEIVEGLEISDFQRARIDANAQELQAEREAV
EGLVFSFPCRSVDGEWEIVQGLEISPAQQERIDANIKELQEEKAAV
EGLIFSFPCRTENGVVSVIEEIEHNEFGQQKLKETLDELREERDAV
EGLIYGFPVRVKDGKYEIVQGLDVSDFSRGKMDATAQELEEERDEV
EDIMFSLPVICEDGDWREVAGLELSSFQRAMLEATEAELQAEREAV
YARFFSQPLLLGKNGVEERKSIGTLSAFEQNALEGMLDTLKKDIAL
HDLFVGVPIIIGKNGVEKIVELQLTEEENSIFNNSVALIQNLVANI
HARFFAQPILLGKDGVAERKDIGTLSAFEQNALSSMLDTLKQDIEL
EGIYLGVPTILGGNGIEKVIELELTEEEKAALAKSVESVKNVMRML
YARFFSQPVRLGKEGVEEILPIGPLSNFEQQALENMLPTLRADIEL
YARFFSQPVRLGKEGVEEILPIGPLSNFEQQALENMLPTLRADIEL
KDIYLGLPIKLGKKGVEHIVELPLNQQEQEMLNISTQGIKEQVEIL
NAKFFAQPVRLGKNGAEEILSYGKLSAFEQKCMDEMLDGLKGDIQT
EGLIFSFPCRREHGELKVVENLEFNDFGRERFNTTLNELRSERDTV
EGLIFSFPCRREHGELKVVENMEFNDFGRERFNITLNELRSERDTV
KGLIFGFPLKSDGKKVEIIQGISLNDFAKEKFKITHEELVSERNEV
ARFFAQPVRLGTEGVEEYLTLGKLSAFEEKALNAMLETLQGDIKSG
HATFFAQPVLLGKNGVEEVLAYGELSEFEANARDAMLEELKANITL
HATFFAQPVLLGKNGVEEVLAYGDLSDFETNARDAMLEELKANITL
HATFFAQPVLLGKNGVEEVLAYGELSEFETNARDAMLEELKANITL
EGLISSFPVTTKGGNWTIVSGLEIDEFSRGRIDKSTAELADERSAV
EGLISSFPVTTTDGDWTIVRGLGIDDFSRGRIDKSTAELADERMAV
EGLISSFPVTTKDGDWTIVQGLEIDEFSRSRIDKTTAELADERNAV
EGLISSFPVTTKGGNWTIVSGLEIDEFSRGRIDKSTAELADERSAV
EGLIFSFPCRVKKNGELSIVSGLKWDAFLEEKIKLTEQELKEEREM
YARFFAQPVRLGKNGVEERLNIGELSDFEQKALEGMLDVLRKDIEL
HARFFAQPVLLGKDGVEEVIDYGKLSTFEQEALNNMLDTLTSDITL
QDVMFGFPVTTANGKYEVVKGFEVDAYSREKINITLKELEEERAGV
GGYYVGVPVVLGSGGVERIIELSLTDEETKAFQNSVDAVKSLVSTM
NDLYVGVPIIIGKEGVIKVVELQLTKEEKALFDKSVEGVKKLLDTI
YARFFSQPLLLGKNGVEERKSIGTLSAFEQHSLDAMLDTLKKDIQL
YARFFSQPLLLGKNGVEERKSIGTLSAFEQHSLDAMLDTLKKDIQL
YARFFSQPLLLGKNGVEERKSIGTLSTFEQHSLDAMLDTLKKDIQL
YARFFSQPLLLGKNGVEERKSIGTLSAFEQHSLDAMLDTLKKDIQL
HAEFFAQPVLLGKNGIEKVLPYGEVSAFEANARDSMLDTLKGDIKL
YARFFSQPLLLGKNGVEERKSIGTLSAFEQNALEGMLDTLKKDIAL
KGMYVGVPTVIGAGGIERIIDVSLTKEEQDMFDNSVNAVKGLVEAC
SDICFGVPTIIGYQGIEKIIEVDMNNDEYQQLQHSAQAVSEVKNSL
EGLISSFPVTTKDGRYEIVQGLEINEFSRARIDASVKELEEEREAV
EGIISSFPVTTKDGSYEIVQGLDINEFSRARIDASVKELSEEREAV
DEIIHISEPVVVGRTVGPALTSALDENDKARLSQAIKEVYNVYKSN
YAPFFAQPIKLGKNGVEALLDIGKLSAYEQAALDGMLDTLKGDIQI
HARFFAQPILLGKNGVEEIQSYGELSAFEQEALESMLDTLRGDIKI
HATFFAQPVLLGKNGVEEVLAYGELSEFETNARDAMLEELKANITL
HAPYFAQPVKLGKEGVEEVLSYGELSDFEKAALDGMLETLNGDINI
HASFFAQPVKLGKEGVEEILPYGELSDFEKAALDGMLETLNSDIQI
HASFFAQPVKLGKEGVEEILPYGELSDFEKAALDGMLETLNGDIQI
KDLFIGVPVIIGKNGIEKVLEVKMDDSEQEMFNKSVNAVKELVKSL
EGMIFGFPVTTTNGEYSIVKDLPIDTFSKTYIDKTLAELEEERASI
EGMIFGFPVTTTNGEYSIVKDLPIDTFSKTYIDKTLAELEEERASI
YARFFAQPILLGKNGVAERKDIGKLSAFEQQALENMLDVLHKDIEL
YARFFAQPILLGKNGVAERKDIGKLSAFEQQALENMLDVLHKDIEL
SNAFIGVPIKIGKNGVEEIYDLKFSEADAKEWMKSVESVKKNNKLA
EDTAFGVPVKLGANGIEEVVEWDLDDYESELMDDAAEKLSDQYDKI
EGIYFGVPVKLGASGVEEILELKLDESQYETLRKSSETIRNTISQL
CSFFASAIELGPSGAEKILPIGPLSEYEQGLYKACVEQLKANIAKG
IEFFSSKVELGPNGVEKILPIGEIDANEQKLLDACVGDLKKNIEKG
VEFFSSKVTLGQDGVSTVHPLGGLSDHEESLVKEAKDTLIKNIQKG
NLDFFSLPVRLGANGIEEVKYDILNNISADEKKLLEVAIEQLSGNI
IEFFASPVTLGPEGVEKIHGIGALSEKEEEMLAKCKETLKKNIEKG
YFALPVVLEDGRVTRVDKSILDSISPKEKEMVKIAIQELEKNVNKG
IEFFASPVTLGKEGVVKIHPIGTISAEEEEMLATCKETLKKNIEKG
IEFFASPVTLGPDGIEKIHPIGELFSEEEEMLQKCKETLKKNIEKG
GIDFFASRVELGPNGVEKILPVGKVSEYEQKLLDACLVDLKKNIAK
VDFFASPVEFGPEGVKNIPALPKLTAEEQKLLDACLPDLAKNIKKG
GATFFASPVTLGKDGVEEIHSVGKVSAEEEKLLEAAIPELAKNIKK
GVDFFASRVELGPNGVEKILEVGKVNAYEEKLIQAALTDLKKNIQK
GVNFFASKVELGPNGAEKINPVGEVNEFEQKLLEACLVDLKKNIQK
GVDYFALKVTLGRTGANQVLPIGEISENESTLLKVAINDLKANIVT
IEFFASAVTLGPRGVEEVHPVGTLSAEEEEMLAKCKETLKQNIEKG
GIDFFASKVELGPNGVEKIYPVGPVDEVEQKLLDACLVDLKKNIQK
GVDFFSVPVELGPNGAEKAIDILGDITEKEKTLLEAAIKGLKGNIQ
IDFFASRVTLGKDGVDTIHPVGKINDYEESLLKVALGELKKSITKG
DLDYFSVNVELGPNGIEKILPIGKIDDNEKTLLAAAVKELGPSIEK
DLDFFSLPVQLGKNGITEVKYDILNQISDDEKKLLEVAIEQLQKNI
VDFFSTKVTLGVDGVKTVHPIGEISDYEEAQVKEAKDTLIKNIKKG
GIDFFSTKVTLGPNGVEEIHPIGKVNEYEEKLIEAAKADLKKNIEK
HGCCLSLPAVIGRKGILNSVPLATNENESAAVKLSGKLLKASVESI
GCDFFSVPIELGPNGAEKATNPFEGITEKEKALLAKATEGLKGNIT
IEFFSSQVELGPEGVEKIHPLGKLDANEEKLVDAALVDLKKNIEKG
YGVTFSMPAKLGWRGVEKIYEVPLTEEEEALLLKSVEALKAVEYLS
GVEFFSTLVELGRNGAEKAINILQGVTEQEKKLLEACTKGLKGNIE
FGCCFSLPVVLGRKGILRTISMPVNGEEWDGIVKSAAALNETIEHV
YGVTFSMPAKLGWRGVEKIYEVPLTEEEEALLLKSVEALKAVEYLS
YGATFSMPAKLGWRGVEQIYEVPLTEEEEALLVKSVEALKSVEYSS
IDFFASRVELGPNGAEKVLPVGKVSPYEEKLLEAAFADLKKNIQKG
IDFFASRVELGPNGAEKVLPVGKVSPYEEKLLEAAFADLKKNIQKG
EEVFLSIPCILGENGITNLIKIKLTPEEEAHLKKSAKTLWEIQNKL
EELFLSIPCVLGRNGVSDVVKINLNSEEEALFKKSAETLWNIQKDL
DDLLYSFPVVIKNKTWKFVEGLPINDFSREKMDLTAKELTEEKESA
EELFLSIPCVLGRNGVSDVVKINLNSEEEALFKKSAETLWNIQKDL
NEVFLSLPCILNARGLTSVINQKLKDDEVAQLKKSADTLWDIQKDL
ECTYFSTPLLLGKKGIEKNLGIGKVSSFEEKMISDAIPELKASIKK
GVNFFGCPVELGKGGVEKIHKPVFDAYEQSLLEKCVADLEKNIAAG
PGVVFSFPCNVDKEGKIHVVEGFKVNDWLREKLDFTEKDLFHEKEI
GVVFSFPCNVDKEGKIHVVDGFKVNDWLREKLDFTMNDLFHEKEIA
GTIFSFPVTVSKDGEVHVVEGLELNDWVKGRLEATEKELIGEKETA
KDIVFSFPVTIKDKTYTIVQGLEINDFAKTKLAITVKELEDERTEA
SNIFGGTPLVIGGTGVEQVIELQLNAEEKTKFDEAVAETKRMKALI
LDIMFSFPVEIKDKKWKIVKNLSMDDWAKSKFKITADELVEEREMA
ESSYFSTPLLLGKNGIEKNLGLGKLSDFETKLVEDAMDELKGSIAK
TEFFASPVLLGPNGVEKVFGAGKLNEYEIELVKKAMPELKKSIQKG
EDLVFSMPVQCSGGEYTVVDNLPVDAESQRRLRASEQELIAERTEA
EAQFFATPLILGPQGVKENTGLPDLDDEERKALNGMLPILKESIAK
DAPFFASPLELGKDGIKRYIPLPQMSDYEKEALEKLLPILRQNADE
GGLIFSFPVTCSGGEWQIVSGLNVTPAISERIKATTTELEEERREV
EAKYFATPVLLGKEGIEKNLGMGKLLDVEVNLLKAAMPELIANIQK
GIIFSFPCTVDEKGKVHIVENLELNPEIKTKIAQTEKDLFEERETA
KGIIYSFPVVVKQGVVEVVKGLECNAHIQAGMKKTEDELIAEKQAA
ESEFLAIPVILGKSGIERRLPIGPMAESEKELLDKAIPMVKENIER
ESEFLAIPVILGKSGIERRLPIGPMTESEKKLVDVAISIVKKNIEK
DATYFSTPLLLGKNGVEKNLGMGKLLDYEVNLLKAALPELIANIKK
DAPFFASPLELGKDGIKRYIPLPQMSDYEKEALEKLLPILRQNADE
EAQFFATPLILGPQGVKENTGLPDLDDEERKALNGMLPILKESIAK
CPFLAIPVVLGKNGIERRLPIGPITTVEKEMLEEAVGVVKKNIEKA
ECPFLAMPVVLGKNGIERRLPIGPITTVEKEMLEEAVGVVKKNIAK
QGLIFSFPVTIEGGEWKIVQGLSFDDFAKGKIAATTKELEEERDDA
CPFLAIPVVLGKNGIERRLPIGPITTVEKEMLEEAVGVVKKNIEKA
NLPYFSCAVEIGKNGVVKAHKTQLNKFEESLMEKAXXXXXXXXXXX
NLPYFSCAVEIGKNGVVKAHKPQLNKFEESLMEKAIVDLQKNIARG
RDIYCGTPAVIGANGVEKVFELKLTPEEQDKYDASIKEIKRLEALI
KGIYMGVPTIIGKNGVEDILELDLTPLEQKLLGESINEVNTISKVL
NNLFVGVPVVIGKNGIEDVVIVNLSDDEKSLFSKSVESIQNLVQDL
QGLIFSFPVTIESGEWKIVQGLSFDDFAKGKIAATTKELEEERDDA
GVEYFSTPVELGPNGVEKILGVGKVSAFEQKLIDASVPELNKNIAK
PGIFYSMPCSCVGGKWQIVKLDLPKDVLDEMKLSEAELMKEAADAL
EATFFSTPLVLGKNGVQENLGLPKLNDYEKKLLEAAIPELKKNIQK
CEFFSTPLALGTEGVEKNMGIGKLNEYEIELLKKLIPELQANIKKG
CSFLAIPVVLGKNGIEKRLPIGPMNAVEKEMLKQSISVVKANIEKG
HSRFFGCAVELGTHGVERVLPMPKLNAYEQQLLDACVPALSAEFRK
CRFFGSTVEVCKEGIERVLPLPPLNEYEEEQLDRCLPDLEKNIRKG
SCAFFSSPVLLGNSGVEKIYPVPMLNAYEEKLMAKCLEGLQSNITK
ETTFLAIPVVLGMNGIEKRLPIGPLHSTEETLLKAALPVIKKNIVK
DEVYLSLPCVLGRNGVSHVVKQILTPEETKKLQASATLMAQVQSGI
KEVYCGTPAVIGANGVEKVLELKLTPQEQQKFNDSIKEIRRLESLI
KDIFAGTPLVIGGNGVEQVIELQLNADEKKKFDEAVAETSRMKALV
KGVFAGVPVVIGGKGIEKIIELDLNAQEKELFDDSLKHISYLFDNY
CKDLYAGSTAIINKTGAHPIEFILTEEEQACYQKSINNIRENTQKA
KDIFAGTPLVIGGNGVEQVIELQLNADEKKKFDEAVAETSRMKALI
KGVFAGVPVVIGGKGIEKVIELDLNTQEKELFDDSLKHISYLFDNY
NNLFVGVPVVIGKNGVEDVVIVNLSDDEKSLFSKSVESIQNLVQDL
KGIYMGVPTIIGKNGVEDILELDLTPLEQKLLGESINEVNTISKVL
EDVYLSLPCLVTSAGISHVIPQELSQEELVRLRKSAATIHGVINGI
SDIFGGTPVVLGANGVEQVIELQLNSEEKAKFDEAIAETKRMKALA
DEVYLSLPVVLGSAGLTHVVKQHLNEAEVEKLHKSAKALLEVQNGI
KDIFAGTPLVIGGNGVEQVIELQLNADEKKKFDEAVAETSRMKALI
NDVYLGTPAIIGANGIEKIITLKLSAEEQAKLDASVKEIRRLEALV
EDVYLSLPCLITSAGISHVIPQELNQDELVRLRKSAATLNEVLMGI
NEVFLSLPCILNARGLTSVINQKLKDEEVAQLKKSADTLWGIQKDL
DEVFLSVPCVLGQNGISDVVKITLKSEEEAHLKKSADTLWGIQKEL
DDLLYSFPVTIKNKTWKVVEGLTINDFSREKMDLTAKELAEEKETA
NEVFLSLPCILNARGLTSVINQKLKDEEVAQLKKSADTLWGIQKDL
EEVFLSVPCILGESGITDLIKVKLAPEEEARLQKSAKTLWDIQKEL
ECTYFSTPLLLGKKGIEKNLGIGQIPSFEEKMISDAIPELKASIKK
NEVFLSLPCILNARGLTSVINQKLKDDEVAQLKKSADTLWDIQKDL
DDVFLSVPCILGQNGISDLVKVTLTPEEEARLKKSADTLWGIQKEL
EEIFLSIPCVLGRNGVSDVVKINLNSEEEALFKKSAETLWNIQKDL
DDVFLSVPCILGQNGISDLVKVTLTPEEEARLKKSADTLWGIQKEL
EEVFLSIPCILGENGITHLIKIKLTPEEEDRLKKSAKTLWEIQKEL
ECTYFSTPLLLGKKGIEKNLGIGKVSSFEEKMISDAIPELKASIKK
LPFFASKVRLGRNGVEEFLPLGPLSDYERASLEKAKKELATSVEKG
ELPFFASKVRIGKNGVEEILGLGSLSDFEKQGLENLKSELKSSIEK
CPFFASKVLLGPNGVAKVMGLGELDAFEQAAMAAMLPQLKSEIQKG
EDIVFSMPCRSKGDGDYELATDVSMDDFLWERIKKSEAELLAEKKC
LPFFATKVRLGRGGAEEIYQLGPLNEYERAGLEKAKTELAGSIQKG
AGLIYSFPVTCEKGEWSIVQGLKIDEFSRAKMDATAKELAEEKSLA
ELPFFASKVRLGKNGVEEVLGLGQLSEFEKEGLENLKGELKSSIEK
EGVFFSFPVTCEKGEWSVVQGLEIDDFARSKMETSATELKEEKSIA
EGVFFSFPVTCEKGEWSVVQGLEIDDFARSKMETSATELKEEKSIA
LPFFASKVRLGKNGVEEVLDLGPLSDFEKEGLEALKPELKSSIEKG
LAFFATKVRLGRTGAEEVYQLGPLNEYERIGLEKAKDELAGSIQKG
LPFFASKVRLGKNGVEEVLDLGPLSDFEKEGLEALKAELKSSIEKG
DLPYFASKVKLGKNGVEEVLGLGPLSDYEKQGLESLKHELKASIEK
ELPFFASKVRLGTVGVEEVLGLGHLSDFEQQGLESLKPELKSSIEK
LPFFASKVRLGRTGAEEVYQLGPLNEYERIGLEKAKKELAESIQKG
ELPFFASKVKLGKNGVEEVLGLGQLSDFEKEGLENLKGELKASIEK
EGLIYGFPVRCRNGQYEIVQGLEISDFSRQKMDATAKELEEEREEV
DDLAFSLPAIIGKNGVEKIFELDFNEREKIKLENSKLQIKNAIQSV
QNKALGTMARLGLEGVVEIMKLELSDEEKDKVKKSLIKYQYIKEDK
HATFFAQPVLLGKNGVEEVLAYGDLSDFETNARDAMLEELKANITL
HATFFAQPVLLGKNGVEEVLAYGDLSDFETNARDAMLEELKANITL
HATFFAQPVLLGKNGVEEVLAYGDLSDFETNARDAMLEELKANITL
HATFFAQPVLLGKNGVEEVLAYGDLSEFETNARDAMLEELKANITL
HAEFFAQPVLLGKNGVEKVLAYGDVSEFEANARDAMLDTLKADITL
HAEFFAQPVLLGKNGVEKVLAYGDVSEFEANARDAMLDTLKADITL
HATFFAQPVLLGKNGVEEVLAYGDLSEFETNARDAMLEELKANITL
HATFFAQPVLLGKNGVEEVLAYGDLSEFETNARDAMLEELKANITL
HATFFAQPVLLGKNGVEEVLAYGDLSDFETNARDAMLEELKANITL
HAAFFAQPVLLGKNGVEKVLPYGKLSEFEVNARDAMLDTLKADIKL
HAKFFAQPVLLGKNGVEEVLAYGDLSEFETKARDAMLEELKANITL
HAKFFAQPVLLGKNGVEEVLAYGDLSEFETKARDAMLEELKANITL
HATSFAQPVLLGKNGVEEVLAYGDLSEFETNARDAMLEELKANITL
HATFFAQPVLLGKNGVEEVLAYGDLSEFETNARDAMLEELKANITL
YAPFFAQPIKLGKNGVEALLDIGKLSAYEQAALDGMLDTLKGDIQI
EELFIGVPVIIGKNGIEKILEVKMNDSEQEMFNKSVNSVRELVKSL
TSTYIGQPALIGANGVIDILEPPLTETEKINFNESAEIIKNAFQLI
EGLISSFPVTASGGRFEIVQGLELDAFSREKIDASVRELAEEREAV
GLIAGMPLTSTGHGDWSIVEGVPMSPFIKGKFDAVLDELRREREMV
NPVFISVPAVIGAEGVRELLELHLSDDEQKELKQIATKTTEKLEEL
NPVFISVPAVIGAEGVRELLELNLSDDEQKELKQIATKTTEKLEEL
KDVVIGVPCRLGLNGIESVIELNLSDSEREALQTSAQSVQKNIERW
EGTMYGVPVTCTPGKYERVKGLEIDAFSREKMDFTLKELTEEQAGV
EGVIYGFPVICKNGMREIVQGLEINPFSRTRLDAAYNELTQELDSI
HATFFAQPILLGKNGVEKVLPYGEISAFEANARDAMLDTLKGDIKL
HAQFFAQPILLGKNGVEKVMPYGEVSAFEANARDAMLDTLNADIKL
DGLYVGVPTVIGAGGIERVIDITLDKDEQAMFDKSVDAVKGLVTAC
KDMYVGVPVVIGARGVERIVEIELAGKDREAFDKSVGAVQGLIDAC
HAEFFAQPVLLGKNGIEKVLPYGEVSAFEANARDSMLDTLKGDIKL
HAVFFAQPVLLGKNGVEKVLPYGEVSAFEANARDAMLDTLKGDIQL
NGMYVGVPTVIGAGGIERVVDIKLNAEEQAMFDTSVNAVKGLVDAC
EGMIFGFPVTTTNGEYSIVKDLPIDTFSKTYIDKTLAELEEERASI
NDVMFGYPVTTANGKYEIVKGLEIDAYSQEKINITLKELEEERAGV
EGMIFGFPVTTTNGEYSIVKDLPIDTFSKTYIDKTLAELEEERASI
EGMIFGFPVTTTNGEYSIVKDLPIDTFSKTYIDKTLAELEEERASI
HDLFVGVPIIIGKNGVEKIVELQLTEEENSIFNNSVALIQNLVANI
FARFFAQPVRLGKNGVEEILPLGTLSAFEQQALEAMLPTLQTDIDN
SDLYLGVPVILGGNGIEKIIELELLADEKEALDRSVESVRNVMKVL
NDVYIGVPAVINREGIREIIEIELNAEEKFNFNHSVHTLKDTMSPI
KDAYVGVPAVINREGVREIVELELNEEEKAKFAHSVKVLKETMAPV
KDVYIGVPAVLNRGGVREILEVELSEEEELKFDHSVQVLKETMAPV
KETMFGFPVTCEGGEYKVVQNLPIDAFSQECINKTLKELQDEQAGV
NNVFCGVPVKLGKEGVEQILEINLDDNELKALQASAAIVEKNCKSL
KGLIYSFPVTCANGDWSIVDGVDVSSDFSKEKMAATEQELSEERDA
EGLISSFPVTTKDGDWEIVQGLEIDDFSRAKIDASTAELADEREAV
DLIFGFPCRMLATGEYEVIPRLPWDAFIRGKMQISLDEILQEKASV
SDICLGVPTVLSEKGIENIVELALSDNEQAQLRISADSVEEVKQAL
EDVYIGVPTKINRQGAVEVFEIPLNDEEKTLFTRSVGILKEMQNKI
EDGAFSLPTLIDKKGIVQRFAITLDKEEERELKEAYEYIRQTIHTA
SNVYAGVPVIIGKDGVEKIEQIDLDEKEKKEFMHSIDAVKALWEAA
DGLYVGVPVMIGAGGVEKIVEIELDDADKAGLQVSVDAVKELLEAC
ESVFCGVPVKLGKNGVEQILEINLTASELEALRKSAALVEENCKNL
DNVFIGVPVKIGKNGIEEVLEINLDTAELEALRQSASIVESNCSNL
SDVYLGVPAQIGAGGVKKVVEIDLTGTELAALKTAAEAVRAKQADV
KDLYVGVPTVIGAGGVERIIEIDLNKTEQKMFENSVASVEGLCKAC
GEVALSLPCLVGNEGREKVLAIPLVAREKAALKHSATTLQQLIAQL
KDIFTGVPSIVDENGVREVVELSINEEEKAMFSKSTSALREVLNTV
NDIYIGAPAVINRQGIQKVIEIPLSDSEQDRMAASAKQLKEILDEA
SNLFVGVPVIIGRNGVEKIIELELTEQEKNIFDNSVKLIKNLVSNV
KNIVLGVPVKLGKGGLQEIITLPLDGTENARLLASAEVVKGQIAAL
RNIVLGVPVKLGKGGIKEIITLPLDGQENARLQASAEMVKVQIASL
KGMYVGVPTVIGAGGVERVVDINMTKDEQAMFDNSVAAVNGLVEAC
EDLYLGVPTILGGNGVEQVLELDLTSEEKQGLDRSVSTVRSVLEML
SGIHIGVPAIINRQGVREIIEVSLTEEELKKFHHSAEVLRQTMEPV
QDLVLNVPAVIGRQGVEKILPIDLLPEEEDLIERSVASIRRGIDAV
NNVFCGVPVKIGKNGVEEILEINLAPAELDALKHSASLVQENCKSL
NGLYVGVPVKLGARGIEKIYEIKLTADEQAKLKKSADSVQELVNVL
DGVFCGVPVKLGKNGIEQILEINLSEYELEALQKSAALVEENCNSL
EDCYIGQPAIVGAYGIVRPVNIPLNDAELQKMQASANQLKAIIDEA
HGVNIGVPVVLGANGIEKIIEISLNDKEKEKFAKSVAIIDKIYQDA
NNVYIGAPVKLGKNGIEQILEIDLDAPELDALRKSAAIVEENCNNL
NDIYIGVPCFLGCRGVKKILEVQLTSEEKEALHISANSVRENVKLA
EDVAISLPSIVNSEGVQEVLQFNLTPEEEEALRFSAEQVKKVLNEV
SDVCLSVPTIVGVNGIEEILNVPFNDEEIQLLRKSGNTLKEIIKTL
TNTYIGQPAIIGANGVIDILEPKLTTDEVANFNASAEVIKTAFQLI
SGLAIGVPAVLSQNGVKEIISLKLDEKEKEAFANSVAVIKKSIQSI
NDIYIGAPAVVNRQGVRHIVEMNLNDKEKEQMKNSADTLKKVLDDA
NDIYIGAPAVVNRQGVRHIVEMNLNDKEKEQMKNSADTLKKVLDDA
KEKAFGVMARISLDGVLEILELKLDNQEQIALENSLSQYNYKXXXX
KNKAFGVMARLGLEGVREIMCLTLAQEEQEKLEKSLIKYQYKGEXX
KDAYVGVPAVINREGVREIVELELNEEEKAKFAHSVKVLKETMAPV
YDICTGVPAIITRDGIREIVELNLTEDEESRFAKSNDILRDYMKTI
SDLYLGVPVILGGNGIEKIIELELLADEKEALDRSVESVRNVMKVL
SGVALSLPSVVGRGGVHRILHTPMDDGELAALQHSADTLRNTMGTL
KGLFVGVPVVIGAGGVERVLELELNDDERAMLQRSVDSVKKSVAET
DGLYVGVPVVIGAGGAERVLQLKLNAEEQAMMDKSVKAVKDLVATL
DGLYVGVPTVIGAGGTEEVIEIELSDEEKSNLKVSTDAVEELLEAC
QDVYIGTPAIVNGNGIAKVLEVPLNTEENQKMAASAKTLKQVLTDG
HATFFAQPVLLGKNGVEEVLAYGELSEFEASARDAMLEELKANITL
HDLFVGVPIIIGKNGVEKIVELQLTEEENSIFNNSVALIQNLVANI
DDIAFSMPAIIGKDGIEKVFELKFNEKEKIKLENSKQQIKNAIQSV
QNKALGVMARLGLEGVIEIMKMDLSLQEKDKLEKSLIKYQYKGEXX
NNIFIGQPAIVGAHGIVRPVNIPLNDAEQQKMKASADELQAIIDEA
NNIFIGQPAIVGAHGIVRPVNIPLNDAEQQKMKASADELQAIIDEA
YKTYIGYPAIIGRDGIEQVIELKLTSNEREKLQAAADKIKEHLEQL
HDLYLGTPTIINGNGIEKVIETKLSDVEKAKMINSADKMQEVLSGV
FDHILMAMETSITKEGVSYKEIQGTPEEQKEMEESYTHLCKLRDEV
HDVALSVPTVVGRAGVVDQLEIDLWPKEVQGLRASGAALRKTLNTV
EDVCLSLPAVIGREGVTRILHPTLSEDEEAAFRNSAEVVKQTLVEM
FDHIMMAMETSITKDGVTYKEVAGSPSEQEELEKSYEHLCKLRDEV
EDIYIGTPAVINRQGVRHAVELQLDSEEKERFDHSANVLRKVMGEA
SDVYIGVPTVINRNGADRIIELALSKEELSQLHHSADIILDYQRQA
HDLHIGTPAVVGRNGLEQIIEMPLTADEQAKMEASAKQLKEVMDKA
RDVYIGVPAVINRNGIREVIEIELDEEEKKWFHRSAATLKGVLARY
FDHILMAMETSITKEGVSYKEIQGTPEEQKEMEESYAHLCKLRDEV
YQTYLGYPVILGRQGVEAPVHLTLSAEEKHLLQGSADLIRNRVQEA
YQTYLGYPVILGRQGVEAPVHLTLSAEEKHLLQGSADLIRNRVQEA
LEVSLSLPRILGAGGVEGTVYPSLSPEEREALRRSAEILKEAAFAL
KEVCIAVPAIVNRNGVREVLELKLNDIERQQFTESVQMLKGTYKTI
EEVFLSVPCVLGENGISDIIKVKLSPTEEAQMVKSADTIWKIQKDI
EDVFLSVPCILGQNGISDVVKVTLTPEEEARLKKSADTLWGIQKEL
EDVFLSVPCILGQNGISDVVKVTLTPEEEARLKKSADTLWGIQKEL
EDVFLSVPCIVGQNGISDVVKVTLTPEEEARLKKSADTLWGIQKEL
NEVFLSLPCILGTGGVSEVIKTKAGEDTVTGTLQASASSIHALQQQ
EDIFLSVPCILGQNGISDVVKVTLTPEEEARLKKSADTLWGIQKEL
NEVFLSLPCILNARGLTSVINQKLKDDEVAQLRKSADTLWDIQKDL
EEVFLSIPCVLGQSGITDFVKVNMTAEEEGLLKKSADTLWNMQKDL
EDVFLSVPCILGQNGISDVVKVTLTPEEEARLKKSADTLWGIQKEL
ECTYFSTPLLLGKKGLEKNLGIGKITPFEEKMIAEAIPELKASIKK
ECTYFSTPLLLGKKGLEKNLGIGKITPFEEKMIAEAIPELKASIKK
DEVFLSIPCVLGNSGLTDVIHMTLKPDEEKQLVKSAXXXXXXXXXX
DEVYLSLPCVLNNGGVSSVVNMTLNTAEVAQLQASANTLWAIQKDL
DEVYLSLPCVLNDGGVSSVVNMTLNTAEVAQLQASASTLWAIQKDL
DEVYLSLPCVLNNGGVSSVVNMTLNTAEVAQLQASASTLWAIQKDL
NEVYLSLPCVLNNGGVSSVVNMTLTSAEVGQLQASASTLWAIQKDL
EDLLYSFPVVIKDKTWKFVEGLPINDFSREKMDLTAKELTEEKETA
TEVFLSLPCVLNGNGLTSVINQKLKDNEVGQLQKSAETLWSIQKDL
EDLMYSFPLTIKNKTWKIVEGLPINDFSREKMDLTAKELHEEKETA
EDLMYSFPLTIKNKTWKIVEGLCINDFSREKMDITAKELQDEKETA
TEVFLSLPRVLNGNGLTSVINQKLKDDEVGQLQKSAETLWGIQKDL
DEVFLSVPCVLGNSGLTDVIHMTLKPDEEKQLVKSAETLWGVQKEL
DEVFLSVPCVLGNSGLTDVIHMTLKPEEEKQLVKSAETLWGVQKEL
DEVFLSVPCVLGNSGLTDVIHMTLKPDEEKQVVKSAETLWGVQKEL
EDLIYSFPIQIKNKTWKVVDGLPINDFSRAKMDATAAELVEERDTA
SDLIYSFPVVIKNKTWNIVDGLAINDFSRGKMDATAKELVEERDTA
EDLIYSFPVQIKNKTWKMVGGLPINDFSRAKMDATAAELVEERDTA
EEVFLSIPCVLGSVGVMGTVQTLQEDVQIWETLQRSAAAIEAVQQQ
ECKYFSTPLLLGKNGIEKNLGLGKLSAFEEKLVADCMDELKASIKK
EEVYLSLPCVLNGRGVASVINMTLTEDEVSRLQDSARTLWDIQKDL
DEVFLSIPSVLSNSGLTDVIHMRLKPEEEKQLMKSAETLWDVQKEL
AEVFLSLPCSMGSSGSTRLAGVSLGPEEDAKLRASVASLSNLMGQL
EDLIYSFPVQIKNKTWKIVDGLLINDFSRSKMDATAAELVEERDTA
ESPYFSTPLLLGKNGIEKNLGLGKLTAFEEKLVSEAMGELKASIKK
ESPYFSTPLLLGKNGIEKNLGLGKLTAYEEKLVSEAMAELKGSIKK
ESPYFSTPLLLGKNGIEKNLGLGKLTAYEEKLISEAMAELKGSIKK
ECKYFSTPLLLGKNGIEKNLGLGKLSAFEEKLVADAMTELKGSIKK
ESKYFSTPLLLGKNGIEKNLGLGKLTAFEEKLVIDAMGELKASIKK
EDVYIGVPAVINRNGIRNVVEIPLNDEEQSKFAHSAKTLKDIMAEA
EDVYIGVPAVINRNGIRNVVEIPLNDEEQSKFAHSAKTLKDIMAEA
KGVYLGVPTLVNQHGAVKIYEMPLSAEEQALFDKSVKTLEDTFDSI
KGVYLGVPTLVNQHGAVKIYEMPLSAEEQALFDKSVKTLEDTFDSI
EDVFLSVPCILGQNGISDVVKVTLTHEEEAYLKKSADTLWGIQKEL
EEVFLSLPCVLNNCGVASVINVTLADDEVAKLRKSAETLWNIQKDL
NDIFIGSPAVINRSGITNILEIPLTDHEMESMHKSAKQLKDIVTKA
GEVALSLPCLVGNEGREKVLAIPLVAREKAALKHSATTLQQLIAQL
KDLYTGVPAIIGSNGWEKIIEWDLTKEEQEKFDKSCETLHKTIDSV
KDIFAGTPLVIGGNGVEQVIELQLNADEKKKFDEAVAETSRMKALI
DDVCLSVPCVVGLEGMEKRVDPGLSDEEREALRDSARALRDSRADL
KDVFIGQPAIVGAHGIVRPVNIPLNDAELQKMQASAEQLKDIIDEA
PEVCLSLPRVVGRQGVERTLAMSLTESERQQLHRSAHILRQVIDSI
PEVCLSLPRVVGRQGVERTLAMSLTESERKQLHRSAQILRQVIDSI
KGLFVGVPVVIGAGGVERVLELELNDDERAMLQRSVDSVKKSVAET
KDMYVGVPVVIGDKGVERIVEIELAGKDREAFDKSVAAVQGLVEAC
DGLYVGVPVVIGAGGAERVLQLKLNAEEQAMMDKSVKAVKDLVATL
DGLHVGVPVMIGAGGIEKIIELEFDDEEQRQFTRSVAAVAALVEDC
SGLIYSFPVTCRNGDWSIVQGLPIDEVSRKKMDLTAEELKEEKDLA
AGLIYSFPVTCRNGEWTIVQGLPIDDASRKKMDLTAEELKEEKDLA
AGIIYSFPVTCKDGEWKIVQGLPIDEVSRQKMDATGAELVEEKALA
DDLLYSFPVTIKDKTWKVVEGLPINDFSREKMDLTAKELAEEKETA
KDIYFSFPVTIKDGHYKVVDGLSMDEWSRSLFNLSADELVDEREVA
SGLIYSFPVTCSGGEWKIVQGLPIDEFSRKKMDATAQELTEEKTLA
SGLIYSFPVTCANGEWKIVQGLSIDEFSRKKLDLTAEELTEEKNLA
AGIIYSFPVTCKNGEWTIVQGLPIDDDSRKKMDATAAELVEEKTLA
DDLLYSFPVVIKNKTWKFVEGLPINDFSREKMDLTAKELTEEKETA
AGLIYSFPVTCSGGEWTIVQGLPIDEFSRKKMDATAQELSEEKTLA
DDLLYSFPVTIKDKTWKIVEGLPINDFSREKMDLTAKELAEEKETA
DDLLYSFPVVIKNKTWKFVEGLPINDFSREKMDLTAKELTEEKETA
DCPYFSTPLLLGKKGIEKNLGIGKVSPFEEKMIAEAIPELKASIKK
DAPYFASKVKLSTEGVDKIHDLGPLSDYEKAGLKAMMPELLASIEK
ELPFFASKVKLGKNGVESVLDLGPLSDFEKEGLEKLKPELKASIEK
DCPYFSTPLLLGKKGIEKNLGIGKISPFEEKMIAEAIPELKASIKK
DLPFFASRVKIGKNGLEAVIESDLQGLTEYEQKALEALKVELKASI
EGVIYGVPVTCENGEYKRVEGLEIDEFSRERMDKTLQELEEERAAI
GGLFVGVPAVIGKNGVEEVIEYVLSQEEREIFEKSVGLISNSVKII
EGVIFGFPVTTENGEYKIVQGLSIDAFSQERINVTLNELLEEQNGV
AGVVFGVPCECKNGDFKIIQGLEIDEYSREKINKTLGELEDERAAV
KDMYVGVPTVIGANGVERIIEIDLDKDEKAQFDKSVASVAGLCEAC
EDIIYGVPVICENGEYKRVEGLEIDAFSREKMDGTLAELLEERDGV
EDIIYGVPVICENGEYKRVEGLEIDAFSREKMDGTLAELLEERDGV
NSVFCGVPVKLGKNGIEQVLEINLSAPERSALQRSADIVEKNCKML
DAQFFAQPVRLGVNGVSEILPYGELSAFEQKAKEDMLATLKKDIQE
AGIVFGFPCECKGGKFSIIQGLEIDEYSREKINFTLKELTDEAEAV
YARFFSQPLLLGKNGVEERKSIGTLSAFEQNALEGMLDTLKKDIAL
YARFFSQPLLLGKNGVEERKSIGTLSAFEQNALEGMLDTLKKDIAL
HDLFVGVPVIIGKNGVEKVIELQLTEEEKNVFNDSVMSIRKLVSNI
NGYYVGVPAVLGENGVEQIIQFNLDAEEQAMMDKSVAAVKSLVDSL
YPEFFAHPVRFGLKGIEEILPIAPLNEYEQTQFEELKPILEADIEL
KGMYVGVPTVIGAGGVERVVDINMTKDEQAMFDNSVAAVNGLVEAC
EGLIFSFPCRREHGELKVVENLEFNDFGRERFNTTLNELRSERDTV
KGLIFGFPLKSDGKKVEIIQGISLNDFAKEKFKITHEELVSERNEV
DDVFVGVPVVIGEGGVERIVEIELNAAEQAEFNKSADAVRGLVKVA
EGLMFSFPVTIENGRFRIVQDLPLDTFSRERLRLTEVELLEERAMV
YDVSLGVPVILCKHGIKRIVPLKMNDEERTEFFDAARTVKKTTYEL
DDIFSGIPVIMGSGGVERVIELDLTPDERRMFENSVAATRKLVLEA
KGVIYGFPVVCKNGGRKIVQGLEISPFSRTRLDIAYDELTQELDSI
NEVAMGVPSVLGGDGLERIVELPLTEEEQEQFKHSVEAIRTDLAHL
YDMYVGVPVVIGAKGVERIVEIELAGRDREAFDRSVAAVQGLVDAC
DGLISSFPVTCADGAYRIVEGLEVDAFSRERIDASVAELTAEREAV
NGLYVGVPVLIGANGVEKVIEIELDDEAKGNLQVSVDAVKELLEAC
YARFFAQPVRLGKEGVEEILPLGSLSAFEQHALDAMLETLRADIEL
SGYYVGVPCILGVGGVERIVEFELTEDEQALLDHSVGEVKKLVDSL
QNVFCGAPVKLGRKGVEQILEINLSADELKALQQSASIVEQNCRNL
EGLISSFPVTITNGKVEIVQGLDIDDFSRAKIDASAKELADERDAV
KGLIYSFPCTCTNGDWSIVDGVDVSSAFSKEKMAATEQELSEERDA
ADTMFGYPVTCANGKYEIVKGLEIDAYSQEKINITLNELEEEKAGV
KDMYVGVPTVIGAGGVERVIEIDLNKTEKEAFDKSVAAVAGLCEAC
KDMYVGVPVVIGAKGVERIVEIEMAGKDREAFDKSVGAVQGLVDAC
DGIYVGVPTIIGAGGIEKVIEIELNADEKAAFAKSVDSVRGLIAAS
NGMYVGVPTIIGAGGIEKIVDIKLNDDEQAMFDKSVNAVKGLVEAC
KDLYAGVPIIIGKNGVEKVIELQLTTNEQALFDKSVDGVRKLIEAV
DDLFIGVPVKLGAGGVEEVIEVDLDADEKAQLKTSAGHVHSNLDDL
EGLVSSFPVVSRNGSWEIVQGLEINEFSRERIDASVRELEEEREAV
EGIVYSFPVTAKDGAYRVVEGLEINEFARKRMEITAQELLDEMEQV
EGIVYSFPVTAKDGAYRVVEGLEINEFARKRMEITAQELLDEMEQV
EGIVYSFPVTAKDGAYRVVEGLEINEFARKRMEITAQELLDEMEQV
SDVVSGVPVMLGANGAEKIIEISLDESEKIMFEGSCNSVRTLIDTL
EGVMFGFPVTTENGKYTIVKDLPIDDFSQKYIDKTLAELEEERSGV
EGVIFGFPVTTENGQYTLVKDLPIDDFSQKYIDKTLAELEEERSGV
EGVIFGFPVTTENGQYTLVKDLPIDDFSQKYIDKTLAELEEERSGV
EGVIFGFPVTTENGQYSLVKDLPIDDFSQKYIDKTLAELEEERSGV
IGDVCIGVPARINRDGVFPVPLSLEENEVAGFRESVKKIRKVTADV
SGCSLGVPARIGREGILGIEEWELDTWESAKMAEAGAFVRELCRRF
NDVVAEVPAVIGKSGIERIIELPLTEDEKRKFDEAVQAVKKLVETL
NDVVAEVPAVIGKSGIERIIELPLTEDEKRKFDEAVQAVKKLVETL
NDVVAEVPAVIGKSGIERIIELPLTEGEKRKFDEAVQAVKKLVETL
EDTAFGVPVKLGSNGIEEVVEWDLDDYEADLMDDAAEKLRDQYDEI
TDTAFGVPVKLGANGVEEVLEWELDQYEHELMDDAAEKLSDQYAKI
NDVVAEVPAVIGKSGIERIIELPLTEDEKKKFDEAVQAVKKLVETL
NDVVAEVPAVIGKSGIERIIELPLTEDEKRKFDEAVQAVKKLVETL
NDIVAEVPAVIGKSGIERIIELPLTEDEKRKFDEAVQAVKKLVETL
NDVVAEVPAVIGKSGIERIIELPLTEDEKKKFDEAVQAVKKLVETL
TGCSLGVPVIIGREGILSIEEWDLDLWEKEHFQDAATFVSDLCRRI
IGDVCIGVPARINRSGVYPVPIRIEPLEVRNFQNSVEKIRGITREI
GIDFFASRVRLGPNGVEEILPVGKVSEYEQKLLDACLVDLKKNITK
GLEFFSTPVELGASGAEKAIDILDGATEKEKQLLDVCYKGLKGNIE
GVEFFSTLVTLGTNGAEKASNVLEGVTEKEKKLLEACTKGLKGNIE
GVDFFASKVELGPNGVEKILPVGQVNAYEEKLLEACLGDLKKNIQK
GVEYFASNVELGPEGVKKINPVGQLSAEEQELLKACLPDLVKNIKK
FFSAPVKLEKGIVVAVEHEWVDKLNDDEKKLIAKCLPILEKNIKKG
GIDFFASRVRLGPNGVEEILPVGKVSEYEQKLLDACLVDLKKNITK
LGICLSMPAVLGRAGAVRSVEVRLDKDEEGKLKDSAGELKEMVNEX
LGCCLSMPAVLGRRGILKAMPIELDASEKQELETCARGLRAVIEGA
DLDYFSVNVELGPNGIEKILPIGKIDDNEKTLLAAAVKELGPSIEK
GVEYFASNVELGPEGVKKINPVGQLSAEEQELLKACLPDLVKNIKK
DLLYFSIPLSINRNGIKKIHYEILENLDSYERDTLLPICLKTLEGN
GIDFFSSQVELGPNGVEKILPIGKVDAVEEKLIEACLADLKGNIEK
GVDFFSVPVELGPNGAEKALDILGDITEKEQKLLNAALEGLKGNIK
NSEFFSVPVILEKGQIKAFVNPFDKLNVTSEESKLVDIALGGLQNS
GVAFFSVPVEFGPEGAAKAYNILPEANDYEKKLLKVSIDGLYGNIA
GVDFFSVPVVLSQGEIRSFVNPFEELTVTKEEKKLVEVALKGLKGS
ECTYFSTPLLLGKKGIEKNLGIGKVSSFEEKMISDAIPELKASXXX
ECTYFSTPLLLGKKGIEKNLGIGKVSSFEEKMISDAIPELKASIKK
DEVYLSLPCVLGRNGVTHVVKQILTEAETKKLQESARIMAEVQAGI
NDVYLSLPCLLTSVGVSHIVPQQLNEQEQQKITASADTLWKVIQGI
KGLVFSFPVTTKNGKYSIVQGLKISEYSQKKIDITTKELLEERACV
ADFVFSVPVKCKDFKYEVVKDLTISQFSRQKINISLRELQDEKEEA
GLIYSFPVRTKPDHTYEIVKGLTINDFSREKMDATEKELSEEKNMA
ECEFFAAPIALGVNGVEKNMGIGKLNEYEIQLLQKLIPELQKNIKR
KDVIFSFPVEIKNKQWKIVSGLTLSDFAKTKLSVTGKELQEEKDEA
AGLMYSFPVTVANKKVTIVEGLDINDFAREKMDLTAKELKDEKAMA
GVIYSFPVTIDKEGNVKVVEGLQLDAWTKEKMVETEKELQGEKETA
KDIVFSFPVQIQNGQWKIVQGLSVDDFARGKLDATAKELLEEKEEA
DSPYFSTPVLIGKNGIEKNFGMGNLSDFEKELLKAALPELASNIKK
EGLCFSYPVTCQNGKWQIVQGLQWDELTKKRIEVTTKELIEERDLA
KDVFLSLPCILNANGVTSVVKQILTATEIEQLQKSATIMADVQAGL
RDVVYSFPVTVTNGKWKIVEGLTISDFARQMLDATGKELVEEKQEA
EAKFFASPVILGPQGVKEHLEIPCLDDLEKAALKCLIPILKKNIEA
NVPFFAGPLELGKEGIKRYLELPDLNEFEQKSLDKLLPILKKNIEA
GVNFFGCPVELGKGGVEKIHKPVFDAYEQSLLEKCVADLEKNIAAG
GLIYSFPVRTKPDHTYEIVKGLTINDFSREKMDATEKELSEEKNMA
GLIYSFPVRTKPDHTYEIVKGLTINDFSREKMDATEKELSEEKNMA
GVYSEGQYVVCYGGEYHIVDDLKLDEHIKEMLKNSEEELIEEQKLE
GVVFSFPCTVDKDGHIHVVEGFKVNDWLREKLDFTENDLFNEKRIA
AGLMYSFPVTVANKKVTIVEGLDINDFAREKMDLTAKELKDEKAMA
KDVFLSLPCVLNANGVTSVVKQILTPTEVEQLQKSANIMSDVQAGL
GGLIFSFPVTCSGGEWQIVSGLNVTPAISERIKATTTELEEERREV
PGLVFSFPVTCSGGEWHFVENACITPSVAKHLAATTKELEEERAES
SGLIFSFPCTCHAGEWTVVSGKLNGDLGKQRLASTIAELQEERAQA
KGLIFSFPVTCHNGQWTIVQGLKINSSTQQKIDATIKELQEEKETA
EGLIFSFPVKCANGKYTIVQGLQMDDLSKNLINLTTEELVAEKTTA
KDIVFSFPVQIQNRQWKIVQGLSVDEFTRSKLDVTAKELLEEKEEA
KDVIFSFPVEIKNKQWKIVSGLTLSDFAKTKLSVTGKELQEEKDEA
SDIFGGTPVVLGANGVEQVIELQLNSEEKAKFDEAIAETKRMKALA
SDLIFSFPCTCHAGEWTVVSDKLNGDLGKQRLASTIAELQEERAQA
KGLIFSYPVTCSNFNYKIVQGLNIDEFSKEKIRITTEELLSEKADA
EATFFSTPLVLGKSGLKENLGLPKLNDYEKKLLEAAIPELKKNIQK
DAKYFSTPVFFGKNGIEKNFGIGKLTPFEQKLLEGAIPELKKNIQK
TGLFYSMPVTCSEGEYHIVDSLVIEPRIKDSLILSELELIDERNIV
GLYFSFPVIVDNKGKYEIVKGLKLDQFSQERFDATRKELLSEMDGV
KDVIFSFPVQIKDGKWSIVQGLELDEWAKSKFSITSKELEEERIAA
ESKYFATPLLLGKNGLEKNLGLPKLNAYEQELLKKAIPELKKNIQK
TGLFYSMPVTCSEGEYHIVDSLVIEPRIKDSLILSELELIDERNIV
KGIFFSMPVVCYGGEYHIVDDLVLSESTRTMLKNSEEELLEEKKLE
PGIFYSMPCSCVGGKWQIVKLDLPKDVLDEMKLSEAELMKEAADAL
KGIFFSMPVVCYGGEYHIVDDLVLSESTRTMLKNSEEELLEEKKLE
PGLVFSFPVTCSGGEWQFVENACVTPSVAKHLAATTKELEEERSES
DCTYFSTPLLLGKKGIEKNLGIGKISPCEEKMIAEALXXXXXXXXX
DSSYFSTPLLLGKKGLEKNLGIGKVSPFEEKMIARLSXXXXXXXXX
EGLVYSFPVTCTGGKWQIVQGLTIDERSRKLMDESATELTEEFELA
HEVFLSLPARLGRAGVLGVAEMELTEEEARRLRRSAKTLWENCQLL
LPFFASKVRLGRCGIEEILSLGPLNEFERAGLEKAKKELAESIQKG
LPFFASKVRLGRCGIDEVYGLGPLNEYERMGLEKAKKELSVSIHKG
EDIVFSMPCRSKGDGDYELATDVLMDDFLWQRIKKSEAELLAEKKC
PAAYFASPCKFGPEGVKEVLGFGTLSAYEKQWFDKMVPDLQKQIAK
AGLIYSFPVTCKNGEWSIVQGLPIDEFSRKKLDLTAQELSEEKELA
AGLIYSFPVTCRNGEWTIVQGLPIDDASRKKMDLTAEELKEEKDLA
AGLIYSFPVACKNGEWSIVQGLPIDEFSRKKLDATAEELSEEKALA
AGLIYSFPVTCAGGEWKIVQGLSIDEFSRKKLDLTAEELSEEKNLA
GDVFLSLPALLGRNGVVAVTNVHMTDEEAEKLQKSAKTILEMQSQL
EDIVFSMPCRSKGDGDYELVSDVLMDDFLWERIKKSEAELLAEKKC
LPFFATKVRLGRAGAEEIFPLGPLNEYERIGLEKAKRELAGSIQKG
EDIVFSMPCRSKGDGDYELATDVSLDDFLWEKIKKSEAELLAEKKC
ELPFFASKVRLGKNGVEEVLGLGPLNDYEKQGLEALKPELLSSIEK
PGIIFSYPVTCENGSWSIVQGLPINEFSRKKLDATANELVEEKALA
ELPFFASKVKLGKNGVEEVLGLGQLSDFEKEGLENLKGELKASIEK
AGLIYSFPVTTQNGEWKIVQGLGIDEFSRKKLDLTAEELSEEKALA
EDIVFSMPCRSKGDGDYELATDVKMDDFLWDRIKKSEAELLAEKKC
KGTIFSFPLRCSRGGTYEIVKGLQLDDFSQRYIKITADELYAEKAE
SGLIYSFPVTCQNGEWKIVQGLSIDEFSRKKLDATADELSEEKALA
EGLIFSFPCRSKGDGDYEICDNFIVDEWLRAKIRASEDELQKEKEC
EDIVFSMPCRSKGDGDYELATDVSMDDFLWERIKKSEAELLAEKKC
VEVFLSLPAQLGRGGVLGVTNVHMNKEEEQRLRDSAKTILEVQTQL
GDVFLSLPALLGRNGVVAVTNVHMTDEESEKLQKSAKTILEMQSQL
EDIVFSMPCRSKGDGDYELATDVSMDDFLWERIKKSEAELLAEKKC
LAFFATKVRLGRTGAEEVYQLGPLNEYERIGLEKAKDELAGSIQKG
EDIVFSMPCRSKGDGDYEFVKDVIFDDYLSKKIKKSEDELLAEKKC
AGLIYSFPVTCANGEWAIVQGLSIDEFSRKKLDLTAKELFEEKALA
EDIVFSMPCRSKGDGDYELATDVSMDDFLWERIKKSEAELLAEKKC
EDIVFSMPCRSKGDGDYELATDVSMDDFLWERIKKSEAELLAEKKC
EDIVFSMPCRSKGDGDYELATDVLMDDFLWERIKKSEAELLAEKKC
EDIVFSMPCRSKGDGDYELVSDVLMDDFLWERIKKSEAELLAEKKC
EGLMYSFPVTCVDGKWSIVQGLTIDERSRALMDATAAELKEEKAMA
EDIVFSMPCRSKGDGDYELATDVSLDDFLWEKIKKSEAELLAEKKC
PAISLHPRLRFGKNGVEEVLGLGALSDYEKEGLEALKPELKSSIEK
ELPFFASKVRLGKNGVEEVLGLGPLNEYEKQGLEALKPELLSSIEK
EDIVFSMPCRSKGDGDYELATDVMMDDFLWERIKKSEAELLAEKKC
ELPFFASKVRLGKNGVEEVLGLGPLNEYEKQGLEALKPELLSSIEK
GDVFLSLPALLGRNGVVAVTNVHMTDEEAEKLQKSAKTILEMQSQL
AGLIYSFPVTCKNGEWSIVQDLPIDEFSRKKLDLTAEELSEEKALA
SGLIYSFPVTCKNGEWSIVQGLPIDEFSRKKLDLTAEELSEEKALA
DLPYFAQKVVFGKEGISKVLPLGELNEYETKRLEEVKVQLKGEIES
AGLIYSFPVTTKNGDWEIVQGLPIDDFSRAKMDATAAELVEEKALA
AGLIYSFPVTTQNGEWKIVQGLAIDEFSRKKLDLTAEELSEEKALA
EDIVFSMPCRSKGDGDYELATDVSMDDFLWERIKKSEAELLAEKKC
GDIVFSMPCRSKGDGDYELATDVLMDDFLWERIKKSEAELLAEKKC
EDIVFSMPCRSKGDGDYELATDVSMDDFLWERIKKSEAELLAEKKC
PGLVYSFPVICEKGSWKIVQGLSIDEFSREKMDDSARELAEEKDLA
GLVFSMPCRSTGDGDYEVVPGLVIDDYLREALRKTEDELVKEKECV
SGLIYSFPVTCANGEWKIVQGLSIDEFSRKKLDLTAEELSEEKNLA
ELLFFASRVKLGKNGVESIISSDLEGVTEYEAKALESLKPELKASI
ELPFFASRVKLGKNGVESIISADLEGVTEYEAKALEALKSELKASI
LPFFATKVRLGRAGAEEVLPLGPLNDFERAGLEMAKKELMESIQKG
ELPFFASKVRLGKNGVEEVLGLGPLNEYEKQGLEALKPELLSSIEK
NGLYVGVPVKLGARGIEKIYEIKLTADEQAKLKKSADSVQELVNVL
ENVFIGQPAVVGAHGIVRPVNIPLNDAETQKMQASAKELQAIIDEA
KGLIFGFPLKSDGKKVGIVQGLPFNDFAKEKFKTTHDELISERNEV
KGLIFGFPLKSDGKKVGIVQGLPFNDFAKEKFKTTHDELISERNEV
KDMYVGVPVVIGAKGVERIVEIELAGKDREAFDKSVGAVQGLVEAC
HATFFAQPILLGKNGVEKVLPYGEISAFEANARDAMLDTLKGDIKL
EGVIYGFPVICKNGMREIVQGLEINPFSRTRLDAAYNELTQELDSI
EDIIYGVPVVCENGEYKRVEGLEIDAFSREKMDGTLAELLEERDGV
DEDLFVGVPTEISANGVRPIEVEISDKEREQLQVSINAVKDLNKAA
DGCYMGVPCKLGGNGIESVIELDLTDTEKALLDQSLQAVRQLVMEV
KDTYVGVPTVIGAGGVERVVEIKLNKEEQAGFDKSVNAVKGLVEAC
TDVALSLPRVVGRSGVMTTLLPELAEDEASALRRSAEMLKQTALSL
KDMYVGVPTVIGAGGIEKIMNIQLNKDEQEMFDTSVNAVKGLVEAC
SDMYVGVPCVIGEGGVERVIEIDLNADEKAQFDKSVGSVKGLMEAC
GDVSLSLPCVIGSDGIEEVLDAPIAEDEQAALAASARVLGEHLAAL
TNVALSLPSVVGRNGIVNILELPLSQEEIAAFRRSAEVIKSVIQEL
DDLYVGVPVVIGAGGVEKIVEIELNADEQTMFNNSVDSVKGLVSAC
FGIAIGHPAMIGKQGVIKTPTLKLTDEERAKYVHSAGIIKDTFEKM
SGVSIGVPVILGANGLERIIELDLNPEDHKRLADSAAILKENLKKA
YQTYLGYPVILGRQGVEAPVHLTLSAEEKHLLQDSADLIRNRVQES
DDIFIGTPAIVNANGLGGVIEVPLSDKEKDLMAKSAETLKKVTQDG
HDLHIGTPAVVGRHGLEQVIEMPLSADEQAKMEASAKQLKEVMDKA
DEIYLGTLAIINGQGISHVLELPLNDSELAKMRASAATIKATLDSL
HAEFFAQPVLLGKNGIEKVLPYGEVSAFEANARDSMLDTLKGDIKL
SGVYLGVEAEIGAQGVRRVVETDLDADELAALKEAAEAVRAKQGDV
DGLYVGVPVVIGAGGAEKVIEFETNDEEKAMFAKSVESVKGLMEAC
KEMYVGVPTVIGAGGVERIIEIDLNKGEKEAFDKSVAAVAGLCEAC
EGLIYSFPCTCKNGDWTIVQGLEVNDFSRGKMQATEQELAEERDAV
EGIVFGFPVITENGEYKIVEGLEIDAFSQERINKTLAELQGEQDGV
KGYYVGVPCILGANGIEKIVEFSLDAEEQAMFDNSVAAVKELVDSM
DNVYCGVPVKLGKNGVEQILEINLSPSELEALQKSAAEVKENCNSL
AGIVFGFPVTTENGEYKIVEGLPIDAFSQECIDKTLAELQGEQDGV
KDLYVGVPTVIGAGGVERIIEIDLNKTEQKMFENSVASVEGLCKAC
KDTMFGFPVTCENGEYKLVEGLEIDAFSQERINKTLEELQGEQAGV
DEDLFVGVPTEISANGVRPIEVEISDKEREQLQVSINAIKDLNKAA
NGMYVGVPTVIGAGGIERVVDIKLNAEEQAMFDTSVNAVKGLVDAC
DGLYVGVPVMIGAGGVEKIVEIELDDADKAGLQVSVDAVKELLEAC
EDCYIGQPAIVGAYGIVRPVNIPLNDAELQKMQASANQLKAIIDEA
EDCYIGQPAIVGAYGIVRPVNIPLNDAELQKMQASANQLKAIIDEA
NDVMFGYPVTTANGKYEIVKGLEIDAYSQEKINITLKELEEERAGV
YARFFSQPLLLGKNGVEERKSIGTLSAFEQNALEGMLDTLKKDIAL
KGLIYSFPCTCSNGDWKIVEGLDTSSDFSQEKMKATEQELSEERDA
HATYFAQPVKLGKEGVEEVLSYGKLSDYEKSALDGMLETLNGDINI
VGTYVGYPAIVGAKGVEKVVSLVLTDEEKAKLEQSANYIKEHLDSL
EDVYIGVPAVINRNGIRNVVEIPLNDEEQSKFAHSAKTLKDIMAEA
KGVYLGVPTLVNQHGAVKIYEMPLSAEEQALFDKSVKILEDTFDSI
AGLVFGFPVITDCRDYRIVPGLAVDAFARGMIDVNVRELTAELEIV
NDICIGVPCIIGKNGVEEILDIKLNDQEKALFAKSADAVRGMNDAL
EGIVFGVPAVCSGGEYEVVKGLPMDDFSKAMFEKTLNELLEERDGV
EGLVCSFPCRSVDGRWEIVDGLDVNPFSRARIDASVAELRAERDAV
QDVYIGVPAVLNRGGVREILEVELSEEEELKFDHSVQVLKETMAPV
KDAFVGVPAVINREGVREIVELELNEEEKAKFAHSVKVLKETMAPV
KDLYIGVPAIINREGIREIIEIDLNEKEKEQFSTSAKVLKEIMANT
AGLIYSFPVTCRGGDYKIVSGLSVDDFSRARMDQTAAELAEERDAV
RNIVLGVPVKLGKGGIKEIITLPLDGQENARLQVSAEMVKAQIASL
KDAYVGVPAIINRQGVREIVELELNEEEKAKFAHSVKVLKETMAPV
KGVYLGVPTLVNQHGAVKIYEMPLSAEEQALFDKSVKTLEDTFDSI
HAEFFAQPVLLGKNGIEKVLPYGEVSAFEANARDSMLDTLKGDIKL
HADFFAQPVLLGKNGIEQVLAYGEVSEFEANARDAMLDTLKADITL
KDVFIGQPAIVGAHGIVRPVNIPLNDAELQKMQASAEQLKDIIDEA
SDCYLGQPAVVGAEGVVNPIHIPLNDAEMQKMEASGAQLKAIIDEA
EGVFTGVPSVVNQNGVREIIELNMDAYEMKQFEKSVNQLKEVIESI
NDIYIGTPAVINGQGLNRVIESPLSDDEMKKMTDSATTLKKVLTDG
YGTYLSYPAVVGRDGILEQLQLELTDEERYKLRRSADFIAEKIKES
KDMYVGVPTLIGAGGAEKIVEFDFNADEKAMFDKSVASVNGLIEAC
YARFFAQPVRLGKEGVEEILPVGTLSAFEQKALEDMLPTLRADIEL
QNKALGVMARLGLEGVIEIMKMDLSLQEKDKLEKSLIKYQYKGEXX
EGLISSFPVTAAGGKFEIVQGLELDAFSREKIDASVRELAEEREAV
YARFFSQPLLLGKNGVEERKSIGTLSAFEQNALEGMLDTLKKDIAL
YARFFAQPILLGKNGVAERKDIGKLSAFEQQALENMLDVLHKDIEL
EDIIYGVPVTCENGEYKRVEGLEIDAFSREKMDGTLQELLEERDGV
DAQFFSHPVRLGKNGVEEILPYGELSDFEQKAKESMLEGLRGDIKL
RNVFAGVPCVIGKDGIEQIIEINMTEYEQNEFNKSCSVLREYIALS
QDLVLNVPAVIGRQGVEKILPIDLLPEEEDLIERSVASIRRGIDAV
ASPFFTQPLLLGKNGIDKVLPYGELSSFEETKKEEMLSVLHADIEM
NGLYVGVPCKLGSKGIEQIVEIKLTADEQAALQKSADSVKELVGVI
EDCYIGQPAIVGAYGIVRPVNIPLNDAELQKMQASANQLKAIIDEA
EDCYIGQPAIVGAYGIVRPVNIPLNDAELQKMQASANQLKAIIDEA
NNLFVGVPVILGSNGVEDIFEIKLNEKESVALQKSANEVKQLCNKV
KGLIYSFPVTCANGDWSIVDGVDVSSDFSKEKMAATEQELSEERDA
SNIYAGVPVIIGKDGVEKIEQIDLDEKEKKEFMHSIDAVKALWEAA
NDIFIGTPAVVNGTGLHEVIEVPLNEEESKKMTESAATLKKVLTDG
KDMYVGVPCVIGADGVERVIEIELDSDEKSQFDKSVASVRGLMDAC
HARFFAQPVLLGKEGVEEVMDYGKLSTFEQEALNNMLDTLTSDITL
CSPFFTQPLLLGKKGIERVLPYGELSDFEDKKKEEMLELLHADIEK
QDLVLNVPAVIGRQGVEKILPIDLLPEEEDLIERSVASIRRGIDAV
LGVALSLPTVVSAHGAGRVLEVALSEDERVGLQASATTLRQAQERL
YSTYISFPALIGRQGIGNLLLLKLYPLEEEEIKSAAATIKHQLDSL
SDVFSGVPAIIGGDGVEKIIELDLDDEEMAALRKSINSVRNNISKL
EGIMFGVPVTTQGGVVTRVPNLAIDAFAQSRLDITLNELKEEREAI
YDICTGVPAIITRDGVKEVVELNLTETEESRFAKSNDILRDYMKTI
ENVYLAVPTILNSKGVVRIVNPVLNDEELKKLKESATVLKGHIEKV
KDVALSLPAIVNKNGVAKVFDIPLTDEEKEKLKNSAQIIKNVINSL
KDMYVGVPVVIGSKGVERIVEIELAGKDREAFDKSVAAVQGLVDAC
PKVYAGVPSIVSRRGVSRIIRLSLTPEENQLMQDSCAKLEQAVSGL
TNVALSLPSVVGRNGIVNILELPLSQEEIAAFRRSAEVIKSVIQEL
KDVFIGQPAIVGAHGIVRPVNIPLNDAELQKMQASAEQLKDIIDEA
NDIYFGVPVILGAGGVEKILELPLNEEEMALLNASAKAVRATLDTL
FSSYISTPALIGKNGIEALIKLPLTLEEEGKLKNSVVEIQEKINYF
NDIYIGTPAVINRNGIQNILEIPLTDHEEESMQKSASQLKKVLTDA
NNIFIGQPAIVGAHGIVRPVNIPLNDAEQQKMKASADELQAIIDEA
FEGYISTPAIIGRDGVTAEFDLQLTDEEKILLQKSANAIAEKTAAY
VGTYIGYPAIIGKNGVEKVIPLELTSEEDEKLKESAGIIKKHIAQL
LGTYIGYPSIVGKHGVEEVPVLDLPADEQAKLEASAKKLKDSLASL
LDTYLGYPAIIGRKGIIEQLQLDLSVDERTKLKQSADFIKDKTKEA
EGIYLGVPTILGGNGIEKVIELELTEDEKAALAKSVESVKNVMRVL
ADTMFGYPVTTANGKYEIVKGLEIDAYSQEKINITLNELEEEKAGV
EGLVSSFPVRSVDGSWQIVDGLEIDDFSRKLIDASVGELESERDAV
ENVTIALPHLVGGRGVLETFPPALDHMEREALRNSARIVRNAIESI
DDCYLGVPAVIGKNGIEKVIELKLNAEEKALMETSRKHVKEVMNVL
HAQFFAQPILLGKNGVEKVMPYGEVSAFEANARDAMLDTLNADIKL
KGTYIGVPAVIGANGIEEIIEWKLAKEEQVQFEKSATQLHEALNVA
KGFYVGVPTVIGAGGVERVVEISMNKDEQAMFDNSVNAVKGLVAAC
YARFFAQPILLGKNGVAERKDIGKLSAFEQQALENMLDVLHKDIEL
FDVYAGVPCILNRFGVKDVVEVNMTEVELNQFRASVHVVREAIENL
LGTYIGYPSIVGKHGVEEVPVLDLPADEQAKLEASAKKLKDSLASL
NDVYLSLPTIVGAKGVVQVLTPDLSEEELAKLQHSAEVLKGMIEGH
DGLYVGVPVKIGKDGVEEVIEIELNEQAKAGLQVSIDAVKDLLTAC
KDMYVGVPVVIGARGVERIVEIELAGKDREAFDKSVGAVQGLIDAC
TGVALSLPTVVSAGGARRVLEVELSPGELDGLRRSAQTLADVRRSL
YGVYLSYPAVVGRDGVVEQAQLDLTEEELQKLQISADFIKEKYQES
KDIYTGVPCIIGANGVEKILEIDLTPEEKAALDKSIQAVRNLMKVV
NDICIGVPCIIGKNGVEEIVNINLNDQEKALFAKSADAVRGMNDAL
EDVYIGVPAVINRNGIRNVVEIPLNDEEQSKFAHSAKTLKDIMAEA
EGLIYSFPCVCKNGDWEIVQGLTIDEFSRAKMTATENELKEERDAV
SGVALSLPTVVSAHGAGQVLEVPLSESESQGLQASATTLRAAQESL
EGLFCGSPAICAEGQYARVADLKIRGYARVMLDRTVAELIEEREAV
SDLYLGVPVILGGNGIEKIIELELLADEKEALDRSVESVRNVMKVL
EGIYLGVPTILGANGIEKIIELELTDEEKAALDKSAEAVRNVMDVL
YGVYLSYPAVVGRDGVVEQAQLDLTEEELQKLQTSADFIKEKYQES
YGTYLSYPAVVGRDGVVEQLHLDLTPEEEAKLATSATYIKERLKKE
HARFFAQPVLLGKDGIEEVMDYGSLSDFEQSAMESMLDTLKGDITL
QDCCLSLPTIVNGAGREQVLPITLEREEEVALKNSAQILRDVIKQA
KDVYIGVPAVLNRQGVREVLEVELNAQEELQFDHSVQVLKETMAPV
RDLYLGVPVILGGNGIEKVIELELREEEKMALDRSVESVRNVMEIL
DGLYVGVPTVIGAGGTEEVIEIELSDEEKSNLKVSTDAVEELLEAC
NDIYIGTPAVINRNGIQNILEIPLTDHEEESMQKSASQLKKVLTDA
EDVFIGQPAIIGAHGIVRPVNIPLSDAELQKMQASAKQLKDIIDDA
EDIIYGVPVTCENGEYKRVEGLEIDAFSREKMDGTLAELLEERDGV
AELYTGSPAIIDRTGVRAVLELELTAEEQGKFEHSAALLKENFESI
HDLYLGSPAVVTANGISDVIELHLSEDEKKKMTYSATKMKEVVDGI
YKSYLSYPAIVGGDGIAEQLQLDLTKEELKKLQISADYIKNKYAES
FGIYISLPAIIGRKGIVKDIYLPLDQKESTKLKTSAESIIKKTKLF
KGIIYSYPCVCRNGDYEIVQDLEIDEFSREKMQATEKELVEERDAV
HAEFFAQPVLLGKNGIEKVLPYGEVSAFEANARDSMLDTLKGDIKL
NDLYFGVPVVLGAGGVERILELPLSDDEKALMAKSADLVRSSVDTL
DDIAFSMPAIIGKDGIEKVFELKFNEKEKIKLENSKQQIKNAIQSV
KDIYIGAPAIVCKEGVKEVLNFKISPKELEKFNNSANQLKSYIDKI
DNVYLAMPTIVDRSGARQILDVPISNEEKENLIKSAEILKGHIANS
YARFFSQPLLLGKNGVEERKSIGTLSAFEQNALEGMLDTLKKDIAL
DNVYLAMPTIVDRSGARQILDVPISNEEKENLIKSAEILKGHIANS
KDIVFGFPVTCANGEYQLVQGLALDAFSQQRIQATLAELQAEQDGV
GLVSSFPVRLPGGGEYEIPEGLEVGDFARSKLEITIGELKEERDAV
TGVALSLPTVVSAGGARRVLEVELSPGELDGLRRSAQTLADVRRSL
EDIIYGVPVTCENGEYKRVEGLEIDAFSREKMDGTLAELLEERDGV
YARFFAQPILLGKNGVAERKDIGKLSAFEQQALENMLDVLHKDIEL
NGYFFGVPVQIGAGGVEKIHTVELNDGEKAELEKSFQSVKKTVDSV
NDIYFGVPCVLGAGGVERVLELPLNDEEMALVKKSAEAVSSSIAAL
HDVYASVPTVLGIHGVEEIIELNLTPEEKGKFDASCRTMKENFQYA
DEIYLGTLAIINGQGISHVLELPLNDSELAKMRASAATIKATLDSL
EGLIYGFPVRCRNGQYEIVQGLEISDFSRQKMDATAKELEEEREEV
TGVALSLPTVVSAGGARRVLEVELSPGELDGLRRSAQTLADVRRSL
YSTYISFPALIGRQGIGNLLLLKLYPLEEEEIKSAAATIKHQLDSL
KGLYLGTPAIINSQGIGQVVEYPLTSDEVKKMQQSAEAMHQVLAKI
KDIYFGTPAVIDKDGIQKVVELPLDSREQEALINSASVLCETTANG
KDLCIGVPVIIGKNGIEKIVEIDLNDAEKEKLKESAEAVRKTNGLL
RDCCLSLPAAVSSKGRGRALELPLSAHEEEALRRSAEILKTAIKEI
KGVYLGVPTLVNQHGAVKIYEMPLSAEEQALFDKSVKILEDTFDSI
HARFFAQPVLLGKGGIEEVMDYGSLSDFEQSAMESMLDTLKGDITL
KETMFGFPVTCEGGEYKVVQNLPIDAFSQECINKTLKELQDEQAGV
SDLCIGVPVVLGRNGIEKIVEINLSDAEKAKLQESAEGVKATNGLI
RDIYVGVPAVIGARGVERIVEVELDRSERAMFDRSVAAVEGLVEAC
DGLALSLPSIVGEKGIKKVLTLEFSAKEEEDLYESARILKDVIKDL
YDICTGVPAIITRDGVREVVELNLSEDEESRFAKSNDVLRDYMKTI
KGIFYSFPVRCNYGRYQIVHDIELNEFSRQRLTTTEQELLDEKAVV
KDIYLGTPAVIDKDGIQKVVELPLDSREQEALINSASVLRETTANG
DGFYVGVPTVIGAGGVERVVEIKMNKDEQAMFDKSVDAVKGLVEAC
KDVFCGVPAVLNADGVKEVVEIHMTKEELSKFKRSIELIKEYTKKI
ENVFASVPVILGKNGVEEIVEINLTEKEKLQFNHTCGILREYIEKA
SDTYAGVPAVLNNQGVKELVEYHLVESEKAELKESIEIIKDYNKRL
HAEFFAQPVLLGKNGIEKVLPYGEVSAFEANARDSMLDTLKGDIKL
TDIAMGVPCVLAEKGLARVIELPLDAQEQAMFDHSADQVARDIAEM
ADTMFGYPVTTANGKYEIVKGLEIDAYSQEKINITLNELEEEKAGV
EGVYLGYPAIIGRVGIVERISLSLSPKEEQQLTDSAAFIRNYLKHI
KDVFIGQPAIVGAHGIVRPVNIPLNDAELQKMQASAEQLKDIIDEA
KDVFIGQPAIVGAHGIVRPVNIPLNDAELQKMQASAEQLKDIIDEA
SGIAISLPTIVGRDGAEEVLNLPLSEQEIALFQRSAGILKEHLSHV
RGLMFGMPTICSEGRYRVVPDLEIDALARARIDASVAELVDEMQAV
AGCFLGVPVVLGEGGVERIIEFELTDEEKAAMAQSEEVVRGQMAAT
DAEYFAHPVRLGKNGVEEILSYGELSAFETKAKNDMLETLKKDIKE
EDIIYGVPVICENGEYKRVEGLEIDAFSREKMDGTLAELLEERDGV
EGVYLGYPAIIGRVGIVERISLSLSPKEEQQLTDSAAFIRNYLKHI
KDTYVGVPVVIGAKGVERIVEIELAGKDREAFDKSVGAVQGLIDAC
DEDLFVGVPTEISANGVRPIEVEISDKEREQLQVSINAVKDLNKAA
EGIIYGFPVTTANGEYTMVKDLEVDAFSRERMDFTLKELLEERDGI
PGLMFGVPVICDGGRYERVKDIGIDAFARQRIDLSVRELQEEADVV
EDIIYGVPVTCENGEYKRVEGLEIDAFSREKMDGTLAELLEERDGV
EGVIFGFPVTTENGQYSLVKDLPIDDFSQKYIDKTLAELEEERSGV
YARFFSQPLLLGKNGVEERKSIGTLSAFEQNALEGMLDTLKKDIAL
EGLISSFPVTASGGRFEIVQGLELDAFSREKIDASVRELAEEREAV
YARFFSQPLLLGKNGVEERKSIGTLSAFEQNALEGMLDTLKKDIAL
YARFFSQPLLLGKSGVEERKSIGTLSAFEQNALEGMLDTLKKDIAL
EDIIYGVPVVCENGEYKRIEGLEIDAFSREKMDGTLAELLEERDGV
DLIFGFPCRMLPSGDYEIIPGLSWDVFIKNKIQISLDEISQEKANV
VQCYVGHPAMVGAAGVLQDYPSQLTTAEQQKWQTSIDTIKHMYAAI
EGVMFGFPVTTENGKYTIVKDLPIDDFSQKYIDKTLAELEEERSGV
GIYISIPVIVGKNGYEYLSVKPNFNNNELKQFEASTSHMAKVHKDT
HIMMAMETTITKDGVKYSDINQLGNEAERAALKESYSHLAKLRDEV
DDVFLSVPCVLGQNGISDVVKVTLTSEEEARLKKSADTLWGIQKEL
ECTYFSTPLLLGKKGLEKNLGIGKITPFEEKMIAEAXXXXXXXXXX
ECTYFSTPLLLGKKGLEKNLGIGKITPFEEKMIAEAIPEXXXXXXX
ECTYFSTPLLLGKKGLEKNLGIGKITPFEEKMIAEAIPEXXXXXXX
EEVFLSVPCILGNSGLTDVVHMTLKADEEKQLVKSAETLWSVQKEL
EEVFLSVPCILGNSGLTDIVHMTLKAEEEKQLVKSAETLWSVQKEL
DDVFLSVPCVLGYSGITDVVKMTLKSEEEDKLRKSADTLWGIQKEL
DEVYLSLPCVLNSAGVGSVVNMTLTADEISQLKKSADMLWHIQKDL
DEVYLSLPCVLNSAGVGSVVNMSLTSDEVSQLKKSADLLWHIQKDL
DDVFLSVPCVLGYSGITDVVKMTLKSEEEDKLRKSADTLWGIQKEL
EDLIYSFPVQIKDKAWKIVDSLAINDFSKSKMDATAAELMEERDTA
DDVFLSVPCVLGYSGITDVVKMTLKSEEEDKLRKXXXXXXXXXXXX
EDLIYSFPVQIKDKTWKIVEGLTINDFSKSKMDATAAELIEERDTA
EDLIYSFPISIKDKNWKIVDGLPINDFSKAKMEATAAELVEERDTA
DDLMYSFPVKIKNKSWKVVDGLSINDFSRGKMDATAAELVEERDTA
