# Supplementary material for: A tale of two symmetrical tails: Structural and functional characteristics of palindromes in proteins
Source: BMC Bioinformatics. 2008 Jun 11;9:274. doi: 10.1186/1471-2105-9-274 (PMC2474621; doi:10.1186/1471-2105-9-274)
Supplement: Additional file 1 — Conserved Blocks that overlap with palindromes in proteins. [file 1471-2105-9-274-S1.zip › Blocks/1I7WB-DEEGGGEED.txt]

ETRDNVFSYDEEGGGEED
DVRDNILKYDEEGGGEED
DVRDNILKYDEEGGGEED
DVRDNILKYDEEGGGEED
DVRDNILKYDEEGGGEED
DVRDNILKYDEEGGGEED
DVRDNILKYDEEGGGEED
DVREKILKYDEEGGGEED
DVRDNILKYDEEGGGEED
DIRDNIVSYNDEGGGEED
DIRDNIVSYNDEGGGEED
DIRDNIVSYNDEGGGEED
DIRDNIVSYNDEGGGEED
DIRENIVRYDDEGGGEED
DIRENIVRYDDEGGGEED
DVRENIIRYDDEGGGEED
DVRENIIRYDDEGGGEED
DVRENIIRYDDEGGGEED
DVRDNIVTYNDEGGGEED
DIRDNIVSYNDEGGGEED
DIRDNIVSYNDEGGGEED
DVRENIITYDDEGGGEED
DVRENIITYDDEGGGEED
DVRENIITYDDEGGGEED
DTRDNIFYYGEEGGGEED
DIRDNVIHYDDEGGGEED
DLRDNVLNYDEQGGGEED
DLRDNILNYDEQGGGEED
DTRDNIFYYGEEGGGEED
DVRENVVTYDDEGGGEED
DFRENIFQYDDEGGGEED
NIHENIVRYDDEGGGEED
DVRDNILKYDEEGGGEED
DVRDNILKYDEEGGGEED
DIRENIITYDDEGGGEED
EIHEQLVTYDEEGGGEMD
EIHEQLVTYDEEGGGEMD
EIHEQLVTYDEEGGGEMD
DMRDNVYNYDEEGGGEED
DTRDNVYYYDEEGGGEED
DTRDNVYYYDEEGGGEED
DTRDNVYYYDEEGGGEED
DTRDNVFYYGEEGGGEED
DTRDNIFYYGEEGGGEED
DMRDNVIKYNDEGGGEQD
DMRDNVIKYNDEGGGEQD
DMRDNVIKYNDEGGGEQD
VAQQNLIVSNTEGPGEEV
QAQDYVLTYNYEGRGSAA
LAQDYVLTYNYEGKGSAA
PSQDYVLTYNYEGRGSPA
PSQDYVLTYNYEGRGSPA
PSQDYVLTYNYEGRGSPA
DTRDNVYYYDEEGGGEED
DVRENVVTYDDEGGGEED
DVRENIITYDDEGGGEED
DVRDNILKYDEEGGGEED
DVRDNILKYDEEGGGEED
DTRDNVYYYDEEGGGEED
DVRENIISYNEEGGGEED
EIHEQLVTYDEEGGGEMD
DIRDNIVSYNDEGGGEED
NIHENIVRYDDEGGGEED
DVRENIITYDDEGGGEED
DVRDNILKYDEEGGGEED
DIRENIVRYDDEGGGEED
DIRDNIVSYNDEGGGEED
NIHENIVRYDDEGGGEED
DIRDNIVSYNDEGGGEED
DVRDNILKYDEEGGGEED
NVHENIVRYDDEGGGEED
EIHEQLVTYDEEGGGEMD
DVRDNILKYDEEGGGEED
DTRDNVFYYGEEGGGEED
DIRDNVIHYDDEGGGEED
DTRDNVYYYDEEGGGEED
EIHEQLVTYDEEGGGEMD
DLRDNILNYDEQGGGEED
DTRDNVFYYGEEGGGEED
DIRDNIVSYNDEGGGEED
DIRENIVRYDDEGGGEED
DTRDNVFYYGEEGGGEED
DTRDNVFYYGEEGGGEED
DIRDNVFHYDEQGGGEED
NIHENIVRYDDEGGGEED
DVRDNIYYYDEEGGGEDD
DVRDNVVSYNDEGGGEED
DTRDNIFYYGEEGGGEED
DVRDNILKYDEEGGGEED
EIHEQLVTYDEEGGGEMD
EIHEQLVTYDEEGGGEMD
EIHEQLVTYDEEGGGEMD
NIHENIVRYDDEGGGEED
EIHEQLVTYDEEGGGEMD
DVRENIITYDDEGGGEED
DIRDNIVSYNDEGGGEED
DTRDNVYYYDEEGGGEED
DVRDNILKYDEEGGGEED
DIRDNIVSYNDEGGGEED
DIRDNVIHYDDEGGGEED
DIRDNIVSYNDEGGGEED
DIRDNIVSYNDEGGGEED
EIHEQLVTYDEEGGGEMD
DVRDNILKYDEEGGGEED
DIRDNIVSYNDEGGGEED
DIRENIVRYDDEGGGEED
DTRDNVYYYDEEGGGEED
NIHENIVRYDDEGGGEED
DIRENIVRYDDEGGGEED
DFRENIFCYDDEGGGEED
DIRDNVIHYDDEGGGEED
DVRDNILKYDEEGGGEED
DVRDNILKYDEEGGGEED
DVRDNVVSYNDEGGGEED
DVRDNILKYDEEGGGEED
DVRDNILKYDEEGGGEED
DVRDNVFNYDEQGGGEED
NVHENIVRYDDEGGGEED
DVRDNILKYDEEGGGEED
DNGGILLTSNTEAPGEEV
DTRDNIFYYDEEGGGEDD
DVRDNVVSYNDEGGGEED
DIRENIITYDDEGGGEED
HGDDYVLSYNFEGKGSAA
