# Supplementary material for: A tale of two symmetrical tails: Structural and functional characteristics of palindromes in proteins
Source: BMC Bioinformatics. 2008 Jun 11;9:274. doi: 10.1186/1471-2105-9-274 (PMC2474621; doi:10.1186/1471-2105-9-274)
Supplement: Additional file 1 — Conserved Blocks that overlap with palindromes in proteins. [file 1471-2105-9-274-S1.zip › Blocks/1K5DB-LEEDEEEL.txt]

QLSDSEIITGEEEEESIFSVRARL
ESKPINLQNGEEDEVALFSQKAKL
KLSAVETKTNEEEETVEFKMRAKL
HLEKVDVKTMEEDEEVLYKVRAKL
KLQKQEVKSGEESEECIYQVNAKL
RLEQLEREQVEWERERRMSNAAPS
ELTDRNWDQEDEAEEVGTFSMASE
ELTDRNWDEEDEVEEMGTFSVASE
ELTDRNWDEEDEVEEMGTFSVASE
SLPEQEIKTLEEDEEELFKMRAKL
SVPEQEIKTLEEDEEELFKMRAKL
SLPEVEVKSGEEDEEILFKERAKL
SLPEVEVKSGEEDEEILFKERAKL
QISLVEGGPGEEDESVVYEVRAKA
ESKPINLQNGEEDEVALFSQKAKL
LDKKVDVKTNEEDEEVLYKVRAKL
LLEKVEVITGEEAESNVLQMQCKL
LPDLVEVSSGEENEQVVFSHRAKL
LLEKVEVITGEEAESNVLQMQCKL
MPEKVELVTGEEGEKVLYSQGVKL
LLEKVEVITGEEAESNVLQMQCKL
LLEKVEVITGEEAESNVLQMQCKL
LLEKVEVITGEEAESNVLQMQCKL
LPDKIEVKTGEEDEEEFFCNRAKL
MPEKVELVTGEEGEKVLYSQGVKL
GTSSVEITTGEENDTNIFQAPCKI
RFAAVDVKSGEERFNVIWQDSGKL
KYEEVETFTGEEDEINIIDVSCKL
EVKEIKVVTGEEDEEIFWQQRSKL
NLNHENWDLEEEPEERGTFRTATE
ELKEVEIKTGEEDESLFWSGRSKL
SLPEVEVKSGEEDEEVLFKERAKL
PSSPSVKKTEEKGITVVHEVKCKL
SKQDVSVETGEENEKAAFTADSVM
RLEEVAVTTGEEDEDAVLDLKSKM
RLEEVAVTTGEEDEDTILDLKSKL
PKQEVSTETGEENEKVAFSADSIM
RLEEVAVTTGEEDEDTILDLKSKL
RLQEVAVSTGEENEHVLLDLKSKL
RLEEVAVTTGEEDEDAVLDLKSKL
RLEEVAVTTGEEDEDTILDLKSKL
RLEEVAVTTGEEDEDAVLDLKSKL
PKQEVSTETGEENEKVAFSADSIM
PSSPSVKKTEEKGITVVHEVKCKL
RLEEVAVTTGEEDEDAVLDLKSKM
PSSPSVKKTEEKGITVVHEVKCKL
SKQDVSVETGEENEKAAFTADSVM
RLEEVAVTTGEEDEDAVLDLKSKL
SLPEQEIKTLEEDEEELFKMRAKL
LPDKIEVKTGEEDEEEFFCNRAKL
LLEKVEVIKGEEAESNVLQIQCKL
SLPEQEIKTLEEDEEELFKMRAKL
SLPEQEIKTLEEDEEELFKMRAKL
SLPEQEIKTLEEDEEELFKMRAKL
SLPEQDVKTLEEDEEELFKMRAKL
DSLVSGKGKGEENEDSVFETRAKI
SSEKLNNQTGEEDEEALYTKRSKL
LTPVGEIRTGEENEKSHFTSTAKI
QLEKVDVKTNEENEDVLYKVRAKL
LAKKESMETGEEGEESIYTCRAKL
SDDLSGQGPGEENEDNVAEYRTKL
QLEKVEIKTEEEEEDVLYKTRAKL
TLEKVDVKTNEENEEVLFKVRAKL
KLTKQDVKSGEETEESIFQTNAKL
PSKTLNLSNGEENENLLFSQRAKL
KLQKEEVKSGEESEECLFQVNAKL
TSSSIQLQNGEEDETPLFTCRSKL
HLEKVDVKTNEENEDVLFKVRAKL
TLEKVEVKTMEEDEQVLFKVRAKL
CLQKQVTQRGEEAEDSLYQANVKL
ESEGIKMTNGEENEEVLFCEKAKL
KLRKVVVDDGEGEDATLLAVRAKI
LTEKVETKTNEESEEQVFKMRAKL
MPEKVELVTGEEGEKVLYSQGVKL
SLPEQEIKTLEEDEEELFKMRAKL
SLPEQEIKTLEEDEEELFKMRAKL
MPEKVELVTGEEGEKVLYSQGVKL
LLEKIDVITGEETEHNVLKINCKL
ELKEVEIKTGEEDESLFWSGRSKL
SEPTQEVTKCGPNEKDYFRIRAKV
ELKEVEIKTGEEDESLFWSGRSKL
EYKEVEVKTGEEDESNVLQSTGKL
XMANVERDDNMLNEEQESSQSNSS
SLNHLNWNETDEPEEKGEFTKASD
GTSAVEITSGEENDTNIFQAPCKI
PSSPSVKKAEEKGIVVVYEAKCKV
PSSPSVKKAEEKGIVVVYEAKCKV
ELTDRNWDEEDEVEEMGTFSVASE
LLEKIDVITGEETEHNVLKINCKI
ELTDRNWDEEDEVEEMGTFSVASE
ELTDRNWDQEEEEEDAGMFSVASQ
LLEKVEVITGEEAESNVLQIQCKL
SLPEQEIKTLEEDEEELFKMRAKL
LLEKVEVITGEESESNVLQIQCKL
SLPEQDVKTLEEDEEELFKMRAKL
ELTDRNWDQEDDGEEAGTFSIASD
SLPEQEIKTLEEDEEELFKMRAKL
ILEKVEVRTGEEAESNVLQMQCKL
LLERVEVRTGEESESNVLQMQCKL
SLPEQEIKTLEEDEEELFKMRAKL
ELTDRNWDQEDDGEEAGTFSIASD
LLEKVEVITGEEAESNVLQMQCKL
HEQVNLAENLEQDEDVVHDVRAKV
LTEKVDTKTNEEAEEQTFKMRAKL
EPTEVESKTGEEDEESIHSIRAKL
SSGLLGEGEGEESESTLLTVRSKI
LEKLVEVKTHEEDEEVTFKMRAKL
RFYERQIETGEEQEKTYFTCKAKL
KLQKIEVNDGEAGEATVVSVRAKM
QVDLARSRAGEEDEDIVIETRARA
LTEKVEVKTNEELEEQVFKMRAKL
RFFERQIETGEEQEKTYFSGKAKL
AMQEQDVTTGEEDEDTVFQARSKL
KNLASVAGAGEENEDTVIEQRGKL
LTEQVEAKTFEEDEEPLFKMRAKL
SNEQVDSKSGEENETAKFTIRSKL
DLVPVEQTTGEEDEISHFNCTAKI
LDKKVDVKTNEEDEEVLYKVRAKL
QVDLARSGAGEEDEDIVIETRARA
LTETVEVKTNEELEEQTFKMRAKL
AMQEQDVTTGEEDEDTVFQARSKL
KNLASVAGAGEENEDTVIEQRGKL
LTEQVEAKTFEEDEEPLFKMRAKL
SLPEQEIKTLEEDEEELFKMRAKL
LLEKVEVITGEEAESNVLQMQCKL
SLPEVEVKSGEEDEEILFKERAKL
SLPEVEVKSGEEDEEILFKERAKL
RFAPVDVQSGEEKYEVVWQETAKL
TLPQLPVQTGEENDEEVAKFRAKI
EVKEIKVETGEENEDVFWSQRSKL
XXILCESKNEDENEQRLFCERARL
RFAAVDVKSGEERFNVIWQDSGKL
EVKEIKVETGEEDEDVFWSQRSKL
ELKEVEIKTGEEDESLFWSGRSKL
ELKEVEIKTGEEDESLFWSGRSKL
IIELKEVEQKEMEEEIVFKERGIC
KRDVVEVKTNEENEDTLFEIRAKL
QAQEVELKTGEEDETTLCSTKGKL
ELKQVEVMTGEEDEEEFWKHRAKL
ELKQVEVMTGEEDEEEFWKHRAKL
TLPPLTVSSSEENEECLFKQRAQL
MPEKVELVTGEEDEKVLYSQRVKL
SLPEQEIKTLEEDEEELFKMRAKL
ELTDRNWDQEDEAEEVGTFSVASE
ELTDRNWDQEDEAEEVGTFSVASE
AMPEGPVETGEENEKAIFTADSAL
ELTDRNWDEEDEVEEMGTFSVASE
ELTDRNWDEEDEVEEMGTFSVASE
SLPEQEIKTLEEDEEELFKMRAKL
ELTDRNWDEEDEVEEMGTFSVASE
SLPEQEIKTLEEDEEELFKMRAKL
SLPEQDVKTLEEDEEELFKMRAKL
ILEKVDVKTGEESESNVLQMQCKL
LLEKVEVITGEEAESNVLQMQCKL
MPEKVELVTGEEGEKVLYSQGVKL
QVDLARSRAGEENEDVVIETRARG
LTEKVETKTNEELEEQTFKMRAKL
RFFERPIETGEEEEKTYFSCKAKL
QVDFTKGGAGETDEDVKFEVRARA
LTEKVETKTNEELEEQTFKMRAKL
LTEKVDTKTNEELEEQVFKMRAKL
LTEKVEIKTNEEMEEQVFKMRAKL
QANLAQSRAGEENEDVVIETRARG
LLSQQPHETGEEGETTVWTGRAKL
LTEKVEIKTNEELEEQVFKMRAKL
RFFKQETETGEENEKTWYSCRGKL
DSDAEDKSEEESNEDEDAKGDASS
QISLTDGGPGEECEAVVHEVRAKA
HRRKRSRDSKAEEDENITSLNAPE
KRIQDQYESNNTKGDILFRARCKL
LLEKVEVITGEEAESNVLQMQCKL
ELKDVAIVTGEEDEEVVDKFRTKL
DLNHDNWNEEEEPEEAGKFAIASE
KFDEVETVTGEEDERNVVEANCKL
LPDEIEVRTGEEDETKLFGDRAKL
NLNHDNWDQEEEPEDRGTFKTATQ
VVQLKEISQPKSEEETKFEARALC
RFAPVEVKSGEEKYNIVWEETGKL
SLPLVDIQTHEEDEEELAKIRARL
EVHAVQVETGEEDEDVFWKHRSKL
KYEEVETFTGEEDELNIVDVSCKL
AAKERLAKAAEETDDKGATVDSPV
NLNHENWDLEEEPEERGTFRTATE
LLEKVEVITGEEAESNVLQIQCKL
ERTRGPVRAGEEDRGGRTMKRVKT
REGAEAEKTGEEDEDILFEAKVKA
PSSPSVKKAEEKGIVVVYEAKCKV
RLEEVAVTTGEEDEDTILDLKSKL
RLEEVAVTTGEEDEDAVLDLKSKL
RLEEVAVTTGEEDEDVLLDMKAKL
PSSPSVKKSEEKGVSVVHEVKCKL
RLEEVAVTTGEEDEDAVLDLKSKM
PSSPSVKKAEEKGIVVVYEAKCKV
KLEEVAVTTGEEDEEVLLDMKSKL
