# Supplementary material for: A tale of two symmetrical tails: Structural and functional characteristics of palindromes in proteins
Source: BMC Bioinformatics. 2008 Jun 11;9:274. doi: 10.1186/1471-2105-9-274 (PMC2474621; doi:10.1186/1471-2105-9-274)
Supplement: Additional file 1 — Conserved Blocks that overlap with palindromes in proteins. [file 1471-2105-9-274-S1.zip › Blocks/1KV0A-CLNNEYCNNLC.txt]

NEGCDTEC
NEGCDKEC
NEGCDKEC
NEGCNKEC
NEGCNKEC
NEHCNTEC
NEGCDKEC
NEGCDKEC
NEGCDKEC
NENCDKEC
NSYCNTEC
NEGCDKEC
NEGCNKEC
DSYCNDLC
NDYCNREC
NDYCNREC
DAYCNELC
NEYCNKLC
NEYCNDLC
NSYCNDLC
DDYCNDLC
NAYCNEEC
NSYCNDLC
NPYCNDLC
NDFCNREC
NEGCNKLC
NAYCNDEC
NEGCRKEC
NDYCLREC
NAYCNEEC
NEGNKCEC
NAYCDDEC
AGYCNTEC
NDYCLREC
NDYCLREC
NDYCLREC
NDYCLREC
NDYCLREC
AGYCNTEC
NAYCNEEC
GSYCNDLC
NPYCDSEC
NAYCDEEC
SGYCGREC
SGYCGREC
NPYCNDVC
SGYCGSEC
DDYCNDLC
HVFCDNEC
NEGCNKEC
NEECLNVC
NKYCNDLC
NEFCNDLC
NAYCDGEC
DAYCNELC
NEGCNKLC
NAYCDDEC
NEYCNDLC
DDYCNGLC
NAYCDDEC
NESCNSEC
NESCNSEC
NAYCDEEC
NDYCLREC
SSGCDTLC
SSGCDTLC
NEYCNNLC
NDGCNKEC
NEGCNKEC
NPYCNGLC
NAYCDKLC
NAYCDKLC
NDYCLREC
NAYCNEEC
NEYCNDLC
SSGCDTLC
SGGCDTLC
NSYCNDLC
SVYCDKEC
NEGCNKLC
VGYCDTEC
NAYCDKLC
YEYCGPLC
NSYCDKEC
DKNCDRNC
TQDCNKLC
DKWCNSAC
NEGCNKLC
SSGCDTLC
YKYCGPLC
NAYCDKLC
NDYCNREC
NDGCNKEC
NVYCNSMC
IVYCNSMC
NEECGYLC
NVFCNSMC
DNYCDTEC
SEVCDRGC
NDYCLREC
HKFCNSVC
NEGCNKEC
NDYCLREC
NEGCNKEC
NAYCNDEC
NEGCNKEC
DSYCNDLC
NEGCNKEC
SEMCDRGC
NAYCDDEC
NDFCDKVC
NAYCDDEC
NEGCDKEC
NEGCNKEC
PEICDRGC
NEGCDKEC
NNYCNNEC
NKNCDMEC
NEGCNKEC
NEGCNKEC
NPYCNDLC
NPYCNDLC
NDYCLREC
NENCDMEC
NDYCLREC
NNYCHALC
NDYCNTEC
DSHCNEEC
NDYCLREC
SPGCDKLC
NDYCLREC
NDYCLREC
NDYCLREC
NSYCNTEC
NGYCDRKC
NDYCKREC
NKYCIDEC
NEYCNNLC
NAYCNELC
NEHCDTEC
DKNCDRNC
DAYCNDLC
DAYCNELC
NENCDKEC
DAHCNDLC
NPTCNHVC
DAYCNELC
DAYCNDLC
SSYCNDLC
AGYCDKEC
SNYCNNEC
SNYCYNEC
NNYCNNIC
SNYCYNEC
DDYCDTEC
NQGCLKDC
NKWCNGIC
PHYCNSEC
NDYCLREC
NDYCLREC
NKNCDMEC
NEHCDLEC
NEGCDKEC
NEHCDLEC
NEHCDTEC
NEGCDKEC
NEGCDKEC
NEGCDKEC
NDFCNREC
NDYCNREC
NDYCNREC
NDYCNREC
NEYCRKIC
NEGCNKEC
NKYCNSEC
DKNCDRNC
NEYCIAEC
NKFCNREC
NKFCNREC
NEYCIAEC
NEGCDKEC
NEFCDKEC
NEGCDKEC
NEFCDKEC
NEFCDKEC
NEGCDKEC
NEGCDKEC
NEYCNDLC
NEGCNKLC
NGYCNTEC
NENCDMEC
SGFCDGYC
SNYCNNEC
SNYCNNEC
SNYCNNEC
DHYCNSEC
DKYCDNEC
NEGCDKEC
NPSCIQIC
NAYCDDEC
NSYCNTEC
AGYCNTEC
SGYCGREC
NEGCNKEC
NPSCIQIC
NPSCIQIC
NPSCIQIC
NNYCHALC
NAYCDGEC
NAYCDDEC
