# Supplementary material for: A tale of two symmetrical tails: Structural and functional characteristics of palindromes in proteins
Source: BMC Bioinformatics. 2008 Jun 11;9:274. doi: 10.1186/1471-2105-9-274 (PMC2474621; doi:10.1186/1471-2105-9-274)
Supplement: Additional file 1 — Conserved Blocks that overlap with palindromes in proteins. [file 1471-2105-9-274-S1.zip › Blocks/1LNSA-AMTGKSYLGTMA.txt]

LTGKRQAFTNRDGNIAIKAWWCNGAVAMTGRSYLGTLATAAA
LNGKSIAFSSHRRDQKVVADWASGLVCTTGKSYLGTMSTALA
LNGRARAFTSRSRQHTITADWASGKVTTTGLSYLGTMSNALA
LTGDRVAYTDRTRRFETKASWCSGNVGMTGRSYLGTLQIAIA
LTGDRVAYTDRTRRFETKASWCSGNVGMTGRSYLGTLQIAIA
LHGDRVAYTDRTRTVQTTADWCNGNIGMTGRSYLGTLQIAIA
LNGRTRAYTSRKKTHEIKATWANGKVAMTGKSYLGTMAYGAA
LNGRARAYTSRKKTHEIKASWANGKVAMTGKSYLGTMAYGAA
LNGKVTAFTSHKRDKQVKADWSNGLVATTGKSYLGTMSTGLA
LNGKVTAFTSHKRDKQVKANWSNGLVATTGKSYLGTMSTGLA
LNGRTTAYTSHKRDKRVMADWTNGLVATTGKSYLGTMSTGLA
LNGRATAYTSHSKTHQVRADWANGLVCTTGKSYLGTMSTGLA
LNGRATAYTSHSKTHQVRADWANGLVCTTGKSYLGTMSTGLA
LNGRATAYTSHSKTHQVRADWANGLVCTTGKSYLGTMSTGLA
LNRRATAYTSHSKTHQVRADWANGLVCTTGKSYLGTMSTGLA
LNGRCRAFTDHTRQREIKATWSNGKVATTGISYLGTMSNGLA
LNGRCRAFTDHTRQRQVKADWSNGKVATTGLSYLGTMSNGLA
LNGRCRAFTDHTRQRQVKADWSNGKVATTGLSYLGTMSNGLA
LTGKRRAFTNRTDGVAIKAWWSSGKVAMTGKSYLATLAIAGA
LNGRCRAFTDHTRQRQVKADWSNGKVATTGLSYLGTMSNGLA
LNGRATAYTSHSKTHQVRADWANGLVCTTGKSYLGTMSTGLA
LNGRATAYTSHSKTHQVRADWANGLVCTTGKSYLGTMSTGLA
LNGRATAYTSHSKNHQVRADWANGLVCTTGKSYLGTMSTGLA
LNGRATAYTSHSKTHQVRADWANGLVCTTGKSYLGTMSTGLA
LNGKRTAFTTKEANKAIPAWWSNGKVAMTGKSYLGTLATAAA
LNGKVTAFTSHKRDKQVKADWSNGLVATTGKSYLGTMSTGLA
LNGKVTAFTSHKRDKQVKANWSNGLVATTGKSYLGTMSTGLA
LNGKVTAFTSHKRDKQVKADWSNGLVATTGKSYLGTMSTGLA
LNGKVTAFTSHKRDKQVKADWSNGLVATTGKSYLGTMSTGLA
LNGKVTAFTSHKRDKQVKANWSNGLVATTGKSYLGTMSTGLA
LNGRTKAYTDHTRSLEVKADWANGKVATTGLSYLGTMSNALA
LTGKRRAFTNRSENIEIKAWWCNKKVAMTGKSYLGTLATAAA
LHGDRQAFTDRHSGTTIKATWCNGKVAMTGRSYLGTLATAVA
LNGRTKAYTDHTRSIEVKADWANGKVATTGLSYLGTMSNALA
LHGDRQAFTDRHSGTTIKATWCNGKVAMTGRSYLGTLATAVA
LNGRARAYTSRKKTHEIKASWANGKVAMTGKSYLGTMAYGAA
LNGRARAFTSRSRQHTITADWASGKVTTTGLSYLGTMSNALA
LTGKRRAFTNRTDGITIKAWWSTGLVAMTGKSYLATLAMAAA
LAGNRTAFTTRNATQAIPAWWSNHQVAMTGRSYLGTLATAAA
LSGHRLAFTDKAASNSIRAAWSNGSVAMTGRSYLGTLATACA
LAGNRVAFTDRTSNIAIVANWSNHNIAMTGRSYLGTLATAVA
LHGDRIAYTDRTRKHETKASWCNGNIGMTGRSYLGTLQIAIA
LTGDRVAYTDRTRRFETKASWCSGNVGMTGRSYLGTLQIAIA
LAGNRRAFTNKTDNLEIKASWSNHKIAMTGRSYLGTLATAAA
LTGDRVAYTDRTRRFETKAGWCSGNVGMTGRSYLGTLQIAIA
LAGNRRAYTNKTDRIEIKAWWCNQKVAMTGKSYLGTLATAAA
LNGKVTAFTSHKRDKQVKADWSNGLVATTGKSYLGTMSTGLA
LNGRATAYTSHSKTHQVRADWANGLVCTTGKSYLGTMSTGLA
LHGDRIAYTDRTRTMQTKADWCNGNIGMTGRSYLGTLQIAIA
LNGRARAFTSRSRQHTITADWASGKVTTTGLSYLGTMSNALA
LNGRARAFTSRSRQHTITADWASGKVTTTGLSYLGTMSNALA
LHGDRIAYTDRTRKHETKASWCNGNIGMTGRSYLGTLQIAIA
