# Supplementary material for: A tale of two symmetrical tails: Structural and functional characteristics of palindromes in proteins
Source: BMC Bioinformatics. 2008 Jun 11;9:274. doi: 10.1186/1471-2105-9-274 (PMC2474621; doi:10.1186/1471-2105-9-274)
Supplement: Additional file 1 — Conserved Blocks that overlap with palindromes in proteins. [file 1471-2105-9-274-S1.zip › Blocks/1LV2A-RVLDELVR.txt]

FDRVLTELVSKMRDMQMDKTE
FDRVLTELVSKMRDMQMDKTE
FDRVLTELVSKMRDMQMDKTE
FDRVLTELVSKMRDMRMDKTE
FDRVLTELVSKMRDMRMDKTE
FDRVLTELVSKMRDMQMDKTE
FDRVLTELVSKMRDMQMDKTE
FDRVLTELVSKMRDMRMDKTE
FDRVLTELVSKMRDMQMDKTE
FDRVLTELVSKMKDMQMDKSE
FDRVLTELVSKMKDMQMDKSE
FDRVLTELVSKMKDMQMDKSE
FDRVLTELVSKMRDMQMDKTE
FDRVLTELVSKMKDMDMDKSE
FDRVLTELVCKMRDMQMDKTE
LGAALLQLVRRLQALRLEREE
LYRAILQLVRRYKKLKVEKEE
LYRAILQLVRRYKKLKVEKEE
LYRAILQLVRRYKKLKVEKEE
LNNAILQLVKKYKSMKLEKEE
SIRILDELVLPFQELQIDDNE
SIRILDELVLPFQELQIDDNE
FDRVLTELVSKMRDMRMDKTE
FDRVLSELSLKMRSLRMDQAE
FDRVLSELSLKMRTLRMDQAE
FDRVLSELSLKMRTLRMDQAE
LGAALLQLVRRLQALRLEREE
LGAALLQLVRRLQALRLEREE
FDRVLTELVAKMRDMKMDKTE
IDKIFSEVIEKMQEIQMDRAE
FDRILCELGIKMKRLDVTRAE
FDRILCELGIKMKRLDVTRAE
YDRVLSELVNKMKEMKMDKTE
FDRVLTELVAKMRDMKMDKTE
FDRILCELGIKMKRLDVTRAE
HIWKLQEFINKMAALTVDPTE
FDRILSELSVKMKRLDLDATE
FDRVLAELVAKMRDMKMDKTE
FDRVLSELVSKMREMKMDRTE
FDRVLTELVSKMRDMMMDKTE
FDRVLSELVAKMKEMKIDKTE
FDRVLSELSLKMRHLRMDQAE
FDRVLTELVSKMRDMRMDKTE
LSRVLTELVSKMRDMRMDKTE
SIRILDELVLPFQELQIDDNE
LNNAILQLVKKYKSMKLEKEE
SIRILDELVLPFQELQIDDNE
LYRAILQLVRRYKKLKVEKEE
LYRAILQLVRRYKKLKVEKEE
FDRVLTELVSKMKDMQMDKTE
FDRVLTELVSKMRDMQMDKSE
FDRVLTELVSKMRDMQMDKTE
FERVLTELVSKMRDMRMDKTE
FERVLTELVSKMRDMQMDKTE
LNNAILQLVKKYKSMKLEKEE
LNNAILQLVKKYKSMKLEKEE
SIRILDELVLPFQELQIDDNE
AVRILDELVLPFQELQIDDNE
PCRILDELVKPLREIQIDDNE
ANRVLDELVRPFQEIQIDDNE
ANRVLDELVRPFQEIQIDDNE
GARIIDELVTVMKDVGIDDTE
LNNAILQLVKKYKSMKLEKEE
SIRILDELVLPFQELQIDDNE
SIRILDELVLPFQELQIDDNE
SIRILDELVLPFQELQIDDNE
ANRVLDELVRPFQEIQIDDNE
LNNAILQLVKKYKSMKLEKEE
FDRVLTELVSKMRDMQMDKTE
LGAALLQLVRRLQALRLEREE
GARIIDELVTVMKDVGIDDTE
FDRVLTELVAKMREMKMDKTE
FDRILCELAIKMKRLDVNRAE
GMRVMDEIVKPLREIDIDDTE
GMRVMDEIVKPLREIDIDDTE
FDRVLTELVAKMREMKMDKTE
FDRVLSELALKMRSLPVDQAE
FDRVLSELVAKMRDMEMDKTE
FERVLSELVSKMREMKMDKTE
FDRVLTELVAKMREMKMDRTE
GARIIDELVTVMKDVGIDDTE
GARIIDELVTVMKDVGIDDTE
FDRVLTELVSKMKDMQMDKSE
LGAVLLQLVRRLQALRLEREE
LYRAILQLVRRYKKLKVEKEE
FDRVLTELVSKMRDMQMDKTE
FDRVLTELVSKMKDMQMDKSE
FDRVLTELVSKMRDMRMDKTE
FDRVLTELVSKMRDMQMDKTE
HIFKLQEFCNSMVKRCVDGYE
LCSCVLHLVRKYRTLRVEKEE
FNRVLTELVSKMKDMQMDKTE
HIFKLQEFCNSMVKLCVDGYE
FDRVLTELVSKMRDMRMDKTE
FDRVLTELVSKMRDMRMDKTE
AVRILDELVLPFQDLQIDDNE
LNNAILQLVKKYKSMKLEKEE
LYLSILQLVRKYKKLKVEKEE
LNAAISQLARRFRALQLDREE
AVRILDELVLPFQELQIDDNE
AVRILDELVLPFQDLQIDDNE
HIFKLQEFCNSMVKLCLDGYE
LNNAILQLVKKYKSMKLEKEE
AERIIDQVTNPMRSLHMNEIE
ETRVLQETISRFRALAVDPTE
FDRVLTELVSKMRDMQMDKTE
FDRVLTELVSKMRDMRMDKTE
LGAALLQLVRRLQALRLEREE
LSRVLTELVSKMRDMRMDKTE
LYRAILQLVRRYKKLKVEKEE
LYRAILQLVRRYKKLKVEKEE
FDRVLTELVSKMKDMQMDKSE
ANRVLDELVRPFQEIQIDDNE
ETRVLQETISRFRALAVDPTE
FDRVLTELVSKMRDMRMDKTE
LSRVLTELVSKMRDMRMDKTE
SIRILDELVLPFQELQIDDNE
SIRILDELVLPFQELQIDDNE
FDRVLTELVSKMRDMRMDKTE
FDRVLTELVSKMRDMQMDKTE
GARIIDELVSAIKDIKLDDSE
GARIIDELVSAIKDIKLDDSE
GARIIDELVSAIKDIKLDDSE
FDRVLTEVVYKMREIRMDKTE
FDRVLTELVAKMREMKMDKTE
FDRVLSELVSKMREMKMDRTE
LSRHILRLVGRLKALGVEKEE
LSRHILRLVGRLKALGVEKEE
YDRVLSELVNKMKEMRMDKTE
AERIIDQVTTPMRQLHMSEIE
FDRVLSELVAKMKEMKIDKTE
FDRVLSELVAKMKEMKIDKTE
GARIIDELVSAMKEIQIDDSE
LAEHFNELQNKLQELKFDVGD
FDRVLTELVAKMREMKMDKTE
FDRVLTELVAKMREMKMDKTE
FDRVLTELIAKMRDMSMDRTE
AVRVLDELVRPLADLSLDANE
AVRVLDELVRPLADLSLDANE
FDRVLTELVSKMKDMQMDKSE
LSRVLTELVSKMRDMRMDKTE
ANRVLDELVRPFQEIQIDDNE
SVRILDELVLPFQELQIDDNE
FDRVLTELVSKMKDMRMDKSE
LYRAILQLVRRYKKLKVEKEE
LGAALLQLVRRLQALRLEREE
LGAALLQLVRRLQALRLEREE
LSRVLTELVSKMRDMRMDKTE
LGAALLQLVRRLQALRLEREE
FDRVLTELVSKMRDMQMDKTE
SIRILDELVLPFQELQIDDNE
ANRVLDELVRPFQEIQIDDNE
LNNAILQLVKKYKSMKLEKEE
FDRVLTELVSKMRDMRMDKTE
HIWRMQEFCNSMSRMSPDAYE
FDRVLTELVSKMKDMDMDKSE
ATRILDELVKPLRDIQIDDNE
AIRILDELVLPFQELQIDDNE
HIWRMQEFCNSMSRMSPDAYE
LHTAILQLVRRYRCMSLEREE
LNNAILQLVKKYKSMKLEKEE
AVRILEELVRPLKELNITDTE
FDRVLTELVNKMRDMQMDKTE
FDRVLTELVSKMRDMRMDKTE
FDRVLTELVSKMKDMEMDKSE
FDRVLTELVNKMRDMQMDKTE
LNNAILQLVKKYRTMKLEKEE
LYVSILQLVRKFKKLKVEKEE
LHVAILPLARRYKKLRMEKEE
AVRILDELVLPFQELQIDDNE
LNAAISQLARRFRALNVDREE
ANRVLDELVQPFQDIQIDDNE
FERVLTELVSKMRDMQMDKTE
FDRVLTELVSKMRDMQMDKTE
FDRVLTELVSKMRDMQMDKTE
