# Supplementary material for: A tale of two symmetrical tails: Structural and functional characteristics of palindromes in proteins
Source: BMC Bioinformatics. 2008 Jun 11;9:274. doi: 10.1186/1471-2105-9-274 (PMC2474621; doi:10.1186/1471-2105-9-274)
Supplement: Additional file 1 — Conserved Blocks that overlap with palindromes in proteins. [file 1471-2105-9-274-S1.zip › Blocks/1MG4A-RFYRNGDRYFK.txt]

LSSEKKAKKVRFYRNGDRYFKGIVYAISPDRFRSFEALLADLTRTL
LSSEKKAKKVRFYRNGDRYFKGIVYAISPDRFRSFEALLADLTRTL
LSNEKKAKKVRFYRNGDRYFKGIVYAVSSDRFRSFDALLADLTRSL
LSNEKKAKKVRFYRNGDRYFKGIVYAVSSDRFRSFDALLADLTRSL
LTHPVVAKRISFYKSGDPQFGGVRVVVNPRSFKSFDALLDNLSRKV
ITHPVVAKRISFYKSGDPQFGGVRVVVNPRSFKTFDALLDSLSRKV
LSSEKKAKKARFYRNGDRYFKGLVFAISSDRFRSFDALLIELTRSL
VTKVTPAKKITFLKRGDPRFAGVRLAVHQRAFKTFSALMDELSQRV
VTKVTPAKKITFLKRGDPRFAGVRLAVHQRAFKTFSALMDELSQRV
VTKVTPAKKITFLKRGDPRFAGVRLAVHQRAFKTFSALMDELSQRV
VTKVTPAKKITFLKRGDPRFAGVRLAVHQRAFKTFSALMDELSQRV
VTKVTPAKKITFLKRGDPRFAGVRLAVHQRAFKTFSALMDELSQRV
VTKVTPAKKITFLKRGDPRFAGVRLAVHQRAFKTFSALMDELSQRV
MHQPETAKNVHVYVNGDQYYPGRKFVVNRRYICDFDGFLNLVTSGL
VMHPVVAKKISFYKSGDPQFGGVKVVVNPRSFKTFDALLDNLSRKV
ITQPVVAKRISFYKSGDPQFGGVRVVLNPRSFKTFDALLDNLSGKV
LTHPVVAKRISFYKSGDPQFGGVRVVVNPRSFKSFDALLDNLSRKV
LTHPVVAKRISFYKSGDPQFGGVRVVVNPRSFKSFDALLDNLSRKV
LSNEKKAKKVRFYRNGDRYFKGIVYAVSSDRFRSFDALLADLTRSL
LSSEKKAKKVRFYRNGDRYFKGIVYAISPDRFRSFEALLADLTRTL
LSSEKKAKKVRFYRNGDRYFKGIVYAISPDRFRSFEALLADLTRTL
LSNEKKAKKVRFYRNGDRYFKGIVYAVSSDRFRSFDALLADLTRSL
LSNEKKAKKVRFYRNGDRYFKGIVYAVSSDRFRSFDALLADLTRSL
LSSEKKAKKVRFYRNGDRYFKGIVYAISPDRFRSFEALLADLTRTL
LSNEKKAKKVRFYRNGDRYFKGIVYAVSSDRFRSFDALLADLTRSL
LSSEKKAKKARFYRNGDRYFKGLVFAISNDRFRSFDALLIELTRSL
LSSEKKAKKARFYRNGDRYFKGLVFAISNDRFRSFDALLIELTRSL
LSSEKKAKKVRFYRNGDRYFKGIVYAISPDRFRSFEALLADLTRTL
LSNEKKAKKVRFYRNGDRYFKGIVYAVSSDRFRSFDALLADLTRSL
VTEVTPAKKITFLKRGDPQFAGVRLAVHQRTFKTFSSLMDELSQRM
LSSEKKAKKVRFYRNGDRYFKGIVYAISPDRFRSFEALLADLTRTL
LSSEKKAKKVRFYRNGDRYFKGIVYAISPDRFRSFEALLADLTRTL
ITHPVVAKRISFYKSGDPQFGGVRVVVNPRSFKTFDALLDSLSRKV
LSNEKKAKKVRFYRNGDRYFKGIVYAVSSDRFRSFDALLADLTRSL
LSSEKKAKKARFYRNGDRYFKGLVFAISNDRFRSFDALLIELTRSL
LSSEKKAKKARFYRNGDRYFKGLVFAISSDRFRSFDALLIELTRSL
LSNEKKAKKVRFYRNGDRYFKGIVYAVSSDRFRSFDALLADLTRSL
LSSEKKAKKVRFYRNGDRYFKGIVYAISPDRFRSFEALLADLTRTL
LSSEKKAKKVRFYRNGDRYFKGIVYAISPDRFRSFEALLADLTRTL
LSSEKKAKKVRFYRNGDRYFKGIVYAISPDRFRSFEALLADLTRTL
RTPAKKAKRIRFFRNGDKFYPGSTIPVSVERYRSFDSLTEDLTRLL
ITHPVVAKRISFYKSGDPQFGGVRVVVNPRSFKTFDALLDSLSRKV
ITHPVVAKRISFYKSGDPQFGGVRVVVNPRSFKTFDALLDSLSRKV
LSSEKKAKKVRFYRNGDRYFKGIVYAISPDRFRSFEALLADLTRTL
LSSEKKAKKARFYRNGDRYFKGLVFAISNDRFRSFDALLIELTRSL
LSSEKKAKKARFYRNGDRYFKGLVFAISNDRFRSFDALLIELTRSL
LSSEKKAKKARFYRNGDRYFKGLVFAISSDRFRSFDALLIELTRSL
LSSEKKAKKARFYRNGDRYFKGLVFAISSDRFRSFDALLIELTRSL
LSSEKKAKKARFYRNGDRYFKGLVFAISSDRFRSFDALLIELTRSL
LSNEKKAKKVRFYRNGDRYFKGIVYAVSSDRFRSFDALLADLTRSL
LSNEKKAKKVRFYRNGDRYFKGIVYAVSSDRFRSFDALLADLTRSL
VSDPSASKRVCFYKSGDYKFSGHRIVINGRTFKTYDALLDALSKKV
LSSEKKAKKVRFYRNGDRYFKGIVYAISQERFGSLEALLADLTRSL
LTSEKKAKKVRFYRNGDRYFKGLVYAVSSDRFRSYDALLMELTRSL
LTSEKKAKKVRFYRNGDRYFKGIVYAVANDRFRTFDSLLADLTRSL
LSEEKRAKKVRFYRNGDRYFNGIVYAISTDRFRTFDALLADLTRSL
LTSAAPAKRITFYKSGDSKFGGIRMAVHRRSFKCFDALLDDLSQKM
