# Supplementary material for: A tale of two symmetrical tails: Structural and functional characteristics of palindromes in proteins
Source: BMC Bioinformatics. 2008 Jun 11;9:274. doi: 10.1186/1471-2105-9-274 (PMC2474621; doi:10.1186/1471-2105-9-274)
Supplement: Additional file 1 — Conserved Blocks that overlap with palindromes in proteins. [file 1471-2105-9-274-S1.zip › Blocks/1MJ4A-EVFDVTEFVD.txt]

HNTRDDLYIVVKDKVYDISKFLDAHPGGEEVLVDLAGRDASGPFEDVG
HNKKDDLWVVLNGQVYDLTDFLPNHPGGQKIIIRYAGKDATKIFVPIH
HNKPDDCWVVINGYVYDLTRFLPNHPGGQDVIKFNAGKDVTAIFEPLH
HTTKDSLYLAIHGKVYDCTGFIDEHPGGEEVLIDEAGRDATESFEDVG
HNTKKDLYVVIHDKVYDITKFVDEHPGGEEVLLDVAGQDSTEAFEDVG
HKTKSDLWVVIHNKVYDITRFVVEHPGGEEVLVDEGGKDATEAFEDIG
HNGPENFWIIIDDKVYDVSQFKDEHPGGDEIIMDLGGQDATESFVDIG
QDVEAEGLWRIKDGIYDFTEFIDKHPGGTFWIRETKGTDITEAFEAHH
HTKHGDQWVVVERKVYNVSQWVKRHPGGLRILGHYAGEDATEAFTAFH
HEGEMEPWFVVNGHVYNGTPYLDNHPGGATSIINAAAQDATEEFMTIH
HTTMESAWFVVDGKVYDATPFLKDHPGGADSILLVAGIDATDEFNAIH
HNSKKSCWFICRDLVYDATPFLDEHPGGATSILLCGGTDCTDEFESIH
KDSETEPWFAVKGQVFDGSSYLEDHPGGAQSILMVSGEDATDDFIAIH
DGEGPEPWFVVHGHLYDGTGFLKDHPGGDQSIVLSPGEDDATEDFMAI
HNTEESCWFVHGGKVYDATPYLDEHPGGAESILIVAGADATDEFNSIH
NTANDCWVTYQNRKIYDVTRFLSEHPGGDESILDYAGKDITEIMKDSD
RSPEERVWVTHGTDVFDVTDFVELHPGGPDKILLAAGGALEPFWALYA
NSVEKRIWVTYGLGVYDVTDFVENHPGGDKILMAAGSAIDPFWGIYQQ
HKTKEDCWIAIRGKVYNVSAYLPYHPAGQKRILDYAGRDATVIFMKFH
HNTKGDLFLAIRGRVYDVTKFLSRHPGGVDTLLLGAGRDVTPVFEMYH
HNKTKDCWLIISGKVYDVTPFMDDHPGGDEVLLSSTGKDATNDFEDVG
HNQAHDCWIVINGKVYNVTKFLEDHPGGDDVLLSSTGKDATDDFEDVG
HNNSKDCWLIINGKVYDVTKFLEDHPGGDDVLLSATGKDATDDFEDIG
HNKTKDCWLIISGKVYDVTPFMDDHPGGDEVLLSSTGKDATNDFEDVG
HSQPNDCWLVIGGKVYDVTKFLDDHPGGADVLLSSTAKDATDDFEDIG
HNSKDDCWLIIGGKVYNVSKFLEDHPGGDDVLLSSTGKDATDDFEDVG
HNNAKDCWLVISGKVYDVTKFLDDHPGGDEVLLSATGKDATDDFEDVG
HNNAKDCWLIISGKVYNVTKFLEDHPGGGEVLLSATGKDATDDFEDIG
HNHSKSTWLILHHKVYDLTKFLEEHPGGEEVLREQAGGDATEDFEDVG
HNNSKSTWLILHYKVYDLTKFLEEHPGGEEVLREQAGGDATENFEDVG
HNNSQSTWIIVHHRIYDITKFLDEHPGGEEVLREQAGGDATENFEDVG
HNHSKSTWLILHHKVYDLTKFLEDHPGGEEVLREQAGGDATENFEDIG
HNHSKSTWLILHHKVYDLTKFLEEHPGGEEVLREQAGGDATENFEDVG
HKDSKSTWVILHHKVYDLTKFLEEHPGGEEVLREQAGGDATENFEDVG
HNNSKSTWLILHHKVYDLTKFLEEHPGGEEVLREQAGGDATENFEDVG
HNHSKSTWLILHHKVYDLTKFLEEHPGGEEVLREQAGGDATENFEDVG
HKDSKSTWVILHHKVYDLTKFLEEHPGGEEVLREQAGGDATENFEDVG
HNTNKDTWLLIHNNIYDVTAFLNEHPGGEEVLIEQAGKDATENFEDVG
NNTKDKNWFIIHNNVYDVTAFLNEHPGGEEVLIEQAGKDATEHFEDVG
RNSLKELWLVIHGRVYDVTRFLNEHPGGEEVLLEQAGVDASESFEDVG
RNTAEETWMVIHGRVYDITRFLSEHPGGEEVLLEQAGADATESFEDVG
HNTADSAWIIVHGHIYDCTRFLKDHPGGTDSILINAGTDCTEEFEAIH
HNSAESAWIIVHGHIYDCTRFLKDHPGGSDSILINAGTDCTEEFEAIH
HGSKESAWIVVHGHVYDCTAFLKDHPGGADSILINAGSDCTEEFDAIH
HASQESAWIVVHGHVYDCTKFLKDHPGGADSILINAGTDCTEEFDAIH
HSSQDSAWIVVHGHVYDCTAFLKDHPGGADSILINAGTDCTEEFDAIH
HNNRDSAWIIVNGHVYDCTRFLKDHPGGEDSILLNAGTDCTEEFEAIH
HNNADSAWIIVHGHVYDWTRFLKDHPGGTDRILINAGTDCTEEFEAIH
HSSADSAWIIVHGHIYDATRFLKDHPGGSDSILINAGTDCTEEFDAIH
HNSADSCWIIVHGHIYDCTRFLMDHPGGSDSILINAGTDCTEEFEAIH
HNSVESAWIIVHGHIYDCTRFLKDHPGGSDSILINAGTDCTEEFEAIH
HGSKESAWIVVHGHVYDCTAFLKDHPGGADSILINAGSDCTEEFDAIH
HSSPDSAWIIVHGHVYDCTRFLKDHPGGTDSILINAGTDCTEEFDAIH
HNNADSAWIIVHGHVYDCTRFLKDHPGGTDSILINAGTDCTEEFEAIH
HSSADSAWIIVHGHIYDATRFLKDHPGGTDSILINAGTDCTEEFDAIH
HASQDSAWIVVHGHVYDCTAFLKDHPGGADSILINAGTDCTEEFDAIH
HASKDSAWIVVHGHVYDCTAFLKDHPGGADSILINAGSDCTEEFDAIH
HNSAESAWIIVHGHIYDCTHFLKDHPGGADSILINAGTDCTEEFDAIH
HNSADSAWIVVHGHIYDCTSFLKDHPGGSDSILLNAGTDCTEEFDAIH
HNSPQSAWIIVHGHVYDCTRFLKDHPGGSDSILINAGTDCTEEFDAIH
HNSPDSAWIIVHGHVYDCTRFLKDHPGGADSILINAGTDCTEEFEAIH
HNSSDSAWIIVHGHIYDASRFLKDHPGGVDSILINAGTDCTEEFDAIH
HNSADSAWIIVHGHVYDATRFLKDHPGGIDSILINAGTDCTEEFDAIH
HNTADSAWIVVHGNVYNATRFLKDHPGGSDSILINAGTDCTEEFDAIH
NSSDEKPWFIVNGEVYDGTAFLEGHPGGAQSIISSAGIDVSEEFLAIH
NSSDERPWFVVNGEVYDGTAFLEGHPGGAQSIISAAGTDASEEFLEIH
HESAEYPWFVVNDEVYDGTSFLEGHPGGAQSIISAAGLDASDEFMAIH
HSGEEEPWFVVKGEVYDGTPYLSGHPGGAASIFGAAGQDATEEFMAIH
HDGEEEPWFVVNGQVYNGTPFLEGHPGGAASITGAAGQDVTDEFLAIH
TSPETGIWVTLGSEVFDVTEFVDLHPGGPSKLMLAAGGPLEPFWALYA
NNLQTGVWVTLGSEVFDVTKFVDLHPGGQSKLMLAAGGPLEPFWALYA
KSKENKGLVIISGIVHDVSGYISEHPGGETLIKTALGKDATKAFSGGV
QVAKLENYMVIDGYVLNMSPYLSFNPTAVEGDEVDSIIRHVLSNQTGS
INHVNGGYLIINGRAYDLTSSQHPKAAGIQAGSNVLYPPMNAGGKDAS
NNEVSTEFVVINGKAYELDTSSRSGIQDVEVDSDTLYGPWSDAGKDAS
VLDLDLLFWFNRDQVNIPRRFEELRDKNNAANRAIRGRDATRTFMASG
INEVGSGYMIFHGSAYDLTKSHHPPAEGIPRRPDGLGANVIYDLPQHY
TIDVGSMTFNGYDYSFDGFIHPQVGPFGADTIYNRTNPIYSEPWSSGG
HAGENDYYAAVRGTVYDFSKFYKGDHSDITNLQTSSDLMLQLAGQDLT
INEIGSGYMIFHGQAYDLTKSTHPAAAGIPDMTNVLYDLPHKYGGQDG
HNNSKDMYMVINGKVYDVSNFADDHPGGLDIMLDYAGQDATKAYQDIG
HHSPDDCWMAIHGKVYDLTPYVPNHPGPAGMMLVWCGQESTEAWETKS
QDDGAEGLWRINDGIYDFTSFIDKHPGGPFWIRETKGTDITEAFEAHH
GHDDEKIFIAIRGKVYDCTRGRQFYGPSGPYTNFAGHDASRGLALNSF
GVQDPRILMAINGKVFDVTKGRKFYGPEGPYGVFAGRDASRGLATFCL
GVQDSRILMAINGKVFDVTKGRKFYGPEGPYGVFAGRDASRGLATFCL
GVQDPRILMAINGKVFDVTKGRKFYGPEGPYGVFAGRDASRGLATFCL
GVQDPRILMAINGKVFDVTKGRKFYGPEGPYGVFAGRDASRGLATFCL
GSRNPRILLAVNGKVFDVTKGSKFYGPAGPYGIFAGRDASRGLATFCL
AIKGTVYNVTMGSKFYGPQGPYSAFAGHDASRGLAKNSFDDEFIPDSD
CKGEDELWCVINGKVYDISSYLKFHPGGTDILIKHRNSDDLITYFNKY
RREENRCLVIVEDKIYDLSGSQDLYDNNRDLFESSEGCGPEWAPICAR
DGRSGPAYIAFEGRVYDVSGSFLWRDGRHQAGHSAGSDLTEDIKKAPH
KIASYAIIAIILVSILLMSYFVYIHPAGIDGENNSSINKSENDSIDLA
NGKNGKIYIAYDGQVYDVSDSYMWEDGTHQGLHDSGQDLSDAMDNEAP
NGKNGKTYVVYDGQVYDVSNSYLWEDGTHQGLHESGKDLTEDMDEAPH
DGRNGKTYVAYQGQVYDVSNSDLWENGTHKGTHNAGKNLTEEMDDAPH
LGKKSQSIGSINGKVYDLTSYIAGGRLTKAPPGETVPSDVDTDFMDNS
KDAEAPFLMIIDNKVYDVREFVPDHPGGSVILTHVGKDGTDVFDTFHP
KDAEAPFLMIIDNKVYDVREFVPDHPGGSVILTHVGKDGTDVFDTFHP
HCSPDDCWMAIRGKVYNVTAYLPYHPVGPKKILKHSGVDATKPYLKHH
RIAKGQTIVIYEDSVLNLDKWIKFHPGGDKSIYHMIGRDATDEMNAYH
NSCDEKPWFIVNGEVYDGQAFLEGHPGGRQSIISSAGQDVSEEFLAIH
ATEKGQAVTLIEGIIYDIEAFVDEHPGGRSLIKGAIGKDATTSFNGGV
AESKTRALIAVHGFIHDCSSFIEDHPGGAHLIKRAIGTDSTTAFFGGV
QAKNGRGLIAIAGVVHDVTDFIKDHPGGKAMINSGIGKDATAMFNGGV
HDNEKEPWFVLNGEVYDGAPFLEGHPGGATSITGAAEDSTDEFMAIHS
HSSPKDCWVVIEGYVYNLTDFISAHPGGPAIIENAGKDVTKIFAPIHA
VLNDNKKWVLIEGVLYDVEEFMKEHPGGMKYLSTAVGKDMTTAFNGGI
HSGEQEPWFIVDGQVYDGTPFLEGHPGGSASIFGAAGQDVTEEFVTIH
HSGEEEPWFVVKGEVYDGTPYLSGHPGGAASIFGAAGQDATEEFMAIH
HQGDNDYYVSIHGSVYDISKFWKTPHTFARDTSRSAMDPFRGQNLDVY
LAENQVSVAILNDRIYDLTKYLQGGRAVRVRPGDPAPTDINTNFMSSL
CKNDRKQWILLEGVVYDVADFMTEHPGGEKYIKMGVGKDMTSAFNGGM
KDAEAPFLMIIDNKVYDVREFVPDHPGGSVILTHVGKDGTDVFDTFHP
SEAKEEAWFVVRGEVYNGSGFFKDHPGGAESIMLVAGEDATEDFMAIH
DTLHKKNLLLLGEDRYLSTLMLKTFPKRKQVFVPQAVCKTTVPDEFKV
GADGGKCYVAIKGIVYDVTGNKAYQPGGSYHVFAGKDASRALGKTSTK
CKNDNKKWILLEGVVYDVADFMSEHPGGEKYIKMGVGKDMTAAFNGGM
AKKEYNFNFNLIHTLMVVTCYSEGEEGLRTTLDSLANTDYPSSHKMLL
ERAKQEGLIIISGIIHNVKNFIKEHPGGQALVRASLGKDATKAFNGAV
PKEWEPYGFPLAHAILLVTAYSEGELGIRTTLDSIATTDYPNSHKTIL
QDGSSEPNTTYGRGEYHGYACHTGQAAREAYYGLRVRGDVYFTWDDIK
NSCDEKPWFIVNGEVYDGQAFLEGHPGGAQSIISSAGLDVSEEFLAIH
KKPEARKLIVVENKVYDITDFVFDHPGGERVLLTQEGRDATDVFHEMH
GKNGHDSYIAIRGVVFDLDKFMPRHYPDIVPQSSLKKYAGMDATGLFP
GKGKHSAYVAIRGQVFDLGAFMPNHYPKIIPQSSLKKYAGVDATGLFP
HNSAKSCYVTVGRNVYDVTDFLDSHPGGADLVLDWAGKDIGAILKDEA
SNEEGAQWFIVKGEVYDGKPFLEGHPGGAQSIISSIGLDVTEDFSEIH
LANKQQNILILGGRVYDMTQYLAGGNKMQAKAGESVPDDQSLSRFMDS
SLKSNPGLVIVSGIVHDVSGYITEHPGGETLIQAAAGKDATKAFNGGV
KDAEAPFLMIIDNKVYDVREFVPDHPGGSVILTHVGKDGTDVFDTFHP
DTLHKKNLLLLGEDRYLSTLMLKTFPKRKQVFVPQAVCKTTVPDEFKV
HVSNGEPWFIVNGEVYDGTEFLRDHPGGAQSIISSAGMDVSEEFLAIH
HPAGFLGNLLDFSRLEELHLFYDDYVDGPYLIEAHHPKDFTGINLAFN
DGEGPEPWFVVHGHVYDGTGFLKDHPGGDQSIRLVAGEDATEDFMAIH
LIKQGDSVFIYEQKVYRVNNFMAKHPGGEAALRSALGRDVTDEIRTMH
NSSSEKPWFVVNGEVYDGTAFLEGHPGGAISVTSSAGLDVSEDFLAIH
HSNEQDPWFIVKGHVFDGTPFLQEHPGGAQSITMVAGEDATEDFMAIH
AEAKERSLVAIHGFIHDCSSFLEDHPGGIHLIKKAIGTDATTAFFGGV
KDAEAPFLMIIDNKVYDVREFVPDHPGGSVILTHVGKDGTDVFDTFHP
HDNAENPWFVVNGEVYDGTAFLEGHPGGAQSIVSVAGLDASDEFMAIH
RIARGQAIVIYEGLVLNLEKWIKFHPGGDKAIHHMIGRDATDEMKAYH
HNSRDSMWVCIDDEVWDITNFVELHPGGAKVLEQNAGKDVTKVFKSIH
QGFSSSWWKDKHNTHHAAPNVHGEDPDIDTHPLLTWSEHALEMFSDVP
HQGNNDFYVSIHGKVYDISKFWKIQHSDTSIETTTSNMEPFMGENLDA
FVGFLTFGFTQAVCRSPVQRLKVNHVGGGYMIIHGRAYDLTTSKHPAT
QAKNGRGLIAIAGVVHDVTDFIKDHPGGKAMINTGIGKDATAMFNGGV
KDAEAPFLMIIDNKVYDVREFVPDHPGGSVILTHVGKDGTDVFDTFHP
CKNDNKKWILLEGVVYDVADFMTEHPGGEKYLKMGVGKDMTAAFNGGM
HNTEGSIWIIVHDKVFDVTNFLNEHPGGKKVLLKVAGTDATKQFDNFH
MAQQRNAIAILNGRVYDFTKYIAGGAISGSSITNASTDQSLLDFMDPS
EQSKTRPLVLINGVVHDMTGFEHPGGQGLLRSAFGKDATAAFNGGVYD
CKNDGKKWILLEGVVYDVAEFMNEHPGGEKYIKMGVGKDMTAAFNGGM
CKNDNKKWILLEGVVYDVADFMTEHPGGEKYLKMGVGKDMTAAFNGGM
QAKNGRGLVAIAGVVHDVTDFIKDHPGGKAMISSGIGKDATAMFNGGV
HKDDKSMYIIIDDGVYDITNFLDDHPGGAKILKRMAGKDATKSFWKYH
LASKSQNVASINGKIYDLTSYIAGGRRIQGREGDDTTGIDTDFMDSLV
KAKEQKGLVIISGIVHDCANFLTEHPGGQALLKTSFGKDATMAFNGGV
HDNATEPWFIVEGEVYDGKPFLEEHPGGATSIISAAGQDATDEFVGIH
HNLRTDRWLVIDRKVYNITKWSIQHPGGQRVIGHYAGEDATDAFRAFH
HNNDGGFWTVIDGKVYDIKDFQTQSLTENSILAQFAGEDPVVALEAAL
DYEIDDRDVNKILIVTQTPHYMRRHPGGDRTGNHTSRAKMSAELAKVI
HDQPGDKWLVIERRVYDISRWAQRHPGGSRLIGHHGAEDATDAFRAFH
DYEIDDQDLNKILIVTQTPPYVKKHPGGDRTGTHMSQAKITSELAKVI
EEEDQPIYLAVKGVVFDVTSGKEFYGRGAPYNALTGKDSTRGVAKMSL
GPGDPGLYLALLGRVYDVSSGRRHYEPGSHYSGFAGRDASRAFVTGDC
RSGCEERWLVIDRKVYNISEFTRRHPGGSRVISHYAGQDATDPFVAFH
RSGCEERWLVIDRKVYNISEFTRRHPGGSRVISHYAGQDATDPFVAFH
RSGCEERWLVIDRKVYNISEFTRRHPGGSRVISHYAGQDATDPFVAFH
HNKKDDCWICIRGFVYNVSPYMEYHPGGEDELMRAAGSDGTELFDQVH
RSGCEERWLVIDRKVYNISEFTRRHPGGSRVISHYAGQDATDPFVAFH
HNLRTDRWLVIDRKVYNITKWSIQHPGGQRVIGHYAGEDATDAFRAFH
RLAAGACWVRRGARLYDLSSFVRHHPGGEQLLRARAGQDISADLDGPP
RNSLKELWLVIHGRVYDVTRFLNEHPGGEEVLLEQAGVDASESFEDVG
RNSLKELWLVIHGRVYDVTRFLNEHPGGEEVLLEQAGVDASESFEDVG
RSGCEERWLVIDRKVYNISEFTRRHPGGSRVISHYAGQDATDPFVAFH
DYEIDDRDVNKILIVTQTPHYMRRHPGGDRTGNHTSRAKMSAELAKVI
RSGCEERWLVIDRKVYNISEFTRRHPGGSRVISHYAGQDATDPFVAFH
ASPTFFAFLLGHILAMEVLAWLLIYLLGPGWVPSALAAFILAISQAQS
HNRPEDLWVSYLGRVYDLTSLAQEYKGNLLLKPIVEVAGQDISHWFDP
RSGCEERWLVIDRKVYNISEFTRRHPGGSRVISHYAGQDATDPFVAFH
DYEIDDRDVNKILIVTQTPHYMRRHPGGDRTGNHTSRAKMSAELAKVI
HNKDGGFWTVIDGKVYDIKDFQTQSLTGNSILAQFAGEDPVVALEAAL
RSGCEERWLVIDRKVYNISEFTRRHPGGSRVISHYAGQDATDPFVAFH
NSKITEDFRALRKTAEDMNLFKTNHVFFLLLLAHIIALESIAWFTVFY
HNKIDDAWMAIRGRVFNVTRYMDFHPGGVDELMRGVGRDATKLFDEVH
HDSFDDCWVVIYDRVYDVTHFLRDHPGGDDVIMDHAGRDATIAFHGTG
HDKVDDLWMVINQKVYDVTSFVNDHPGGGDYLIQNAGKEATNEFLDVG
HAFHDDAYVSLNGKVLDLTPLIAAYKEMPKFAHLAKPLVQVAGTDISH
HNKKDDCWVIIHRNIYDLTPMLKDRFDNWNRTLDYLVAHAGKDLTHFF
HNTNKSAWLVIGNKVFDVTKFLDEHPGGCEVLLEQAGSDGTEAFEDVG
DKNASGLRMKVDGKWLYLSEELVKKHPGGAVIEQYRNSDATHIFHAFH
VHTRETLTFVFEYCDTDLSQYMEKHPGGLDHRNVRLFLFQLLRGLSYC
DKNASGLRMKVDGKWLYLSEELVKKHPGGAVIEQYRNSDATHIFHAFH
LLLDGSRCIILAGYVCDLSGYNCESETLRSVLDSGLGKDLTAEMSSQV
GKDADRIWVTYKDGVYDVTDFIAMHPGGDKILLAAGAAVDPFWALYSQ
VHTRETLTFVFEYVNTDLSQYMEKHPGGLDHRNVRLFLFQLLRGLSYC
QDDGAEGLWRINDGIYDFTSFIDKHPGGPFWIRETKGTDITEAFEAHH
VHTRETLTFVFEYVNTDLSQYMEKHPGGLDHRNVRLFLFQLLRGLSYC
EEEGRPLYLALLGSVFDVSRGIKHYGSGCSYNFFVGRDASVSFISGDF
EQEHEPFFIKIDGKWCQIDDAVLRSHPGGSAITTYKNMDATTVFHTFH
WTTREEAVFIIDNVVYNVTKFLDEHPGGHEVLVNVAGKDASEDFDDVG
HCSLNSLWIIYNDDVFDVTNFVVEHPGGEEVLKGNGGKDATQEFDDVG
GVKNEHILFGLNGTIYDVTRGKGFYGPGKAYGTLAGHDATRALGTMDQ
HNKKDDCWVIIHRNIYDLTPMLKDRFDNWNRTLDYLVAHAGKDLTHFF
ADEKKPLLVQLDGQYYDIADFAPKHPGGAKVLNRLAGEEIGEFIRGEK
HNKATDLWVVIDNKVYDVTKFRLEHPGGEESLVDEAGRDATKAFNDVG
AESNDKFIVKYRQQYYDLSRFMHKHPGGINTLKGLNSGDMTARFLKAP
HQKSDDFWMILDNCIYDVTKWIDKHPGGDTILSGLDRDCAFYFEIYHR
GTRDSKPIYLAILGRVYNVDGKKEYYGPGKSYHHFAGRDATRAFTTGD
HNTKDDCWVHLFGIVYDVTKYLDFHPGGIPELLRGAGRDATPLFNQYH
HNSIKSAWNVIHNKVYDVTKFLEDHPGGEEVLLEQAGKNATEAFEDVG
HNTQNDLWIIYDGEVHDMTSFYKEHPGGKVILNKAGQDATSVLKTLAP
GKNGKPCWLIIKGNVYDVTKFLGEHPGGSEALLEYGGKDATKAFKQAG
RNFARVLRIKVSVTLLAYKCQIKSHPGGEEVLIEQAGKDATENFEDVG
HNTENDCWVAVDGKVYDITRWVPLHPGGKEVLLLAAGRDVTNLFESYH
HCTHDDLWLLFRDKVYNMTPYFNQHPGGLAILRYAGKITQNSKTWTLC
GNLAMFDLAAALRWVTDYISYFGGNPKQVQAIGHGSGAASAMYLSMSP
HCSEDDCWIIVGNYVYDVTKFVDLHPGGPEILLEFAGGDATDAFESVG
VEKENKKLMIINKTVLDVESFVNDHPGGLAYIKMGIGKDATSMFTGEV
MPDLKKDVLSIDGIYYDTEKLALMHPGGAMVVRLCNGRECTAIFLSYH
HNQKNDLWIIVDGKVYNITKWVPLHPGGEDILLLSAGRDATNLFESYH
EDADQSCWIVISGKVYDVTKFLNEHPGGEEVITQLAGKDATVGFLDVG
HNRSDDCWIIMDGVVYDVTDFLRLHPGGVDTIMEYAGKDCTDAFNQAH
VDDEAEGLWRINDTLYDLSDFAARHPGGSSWIECTRGTDITEPFESHH
HNNVQSAWIIIHNKVYDLTKFLEEHPGGEEVLLEQAGQDATESFEDVG
VHTRETLTFVFEYVNTDLSQYMEKHPGGLDHRNVRLFLFQLLRGLSYC
HNKESDCWCIVRGLVLNLTEFLPDHPGGKQSVLMYAGGDATKEFDLVH
TRADGRILVAILFNIYDVSRSVHYYGRNGVNPNYAGRDISRILINSPE
TQPDGRVLVAVNGSVYDVSKGRRFYGPGGPYATFAGRDASRNLATFSV
AESNDKFIVKYRQQYYDLSRFMHKHPGGINTLKGLNSGDMTARFLKAP
HNKATDLWVVIDNKVYDVTKFRLEASGDADCCIPVARNPWWMRPVAMP
TRSDGRILVALRGKIYDVSSDFEEFGLTGTLSHVAGRDFTNYLKSIMD
HYKINDCWIIANGYVYDVSTFINHHPGGINSILKKGGGKIDATVDYSF
KLKTESKSCIVINDLIYDVSSFYEHPGGYDLFKEYEGLDATDAFNSIG
HNKKDDAWVIYENKVYEVTHYLKYHPGGKRILLGKSGKDITKYVKKMH
GVQDPRILMAINGKVFDVTKGRKFYGPEGPYGVFAGRDASRGLATFCL
HKCKNDCWILIHGKVYDISTFMDEHPGGDNVLLAVTGKDASIDFEDVN
HNNADSAWIIVHGHVYDCTRFLKDHPGGTDSILINAGTDCTEEFEAIH
ADAALMQMLGLNPSVKRVLLYMQGCFAGGTVLRHAKDLAENNKGARVL
EVIFVSPTGEEIKSKRQLTQYLKAHPGGPASSEFDWGTSDTPRRSARL
HNNAKDCWLIIDGKVYDVTKFLEDHPGGDEVLLSATGKDATDDFEDVG
HGSKDSAWIVVHGHVYDCTGFLKDHPGGADSILINAGTDCTEEFDAIH
HNSAESAWIVVHGHVYDATRFLKDHPGGSDSILINAGTDCTEEFDAIH
HNKPSDCWIVVKNKVYDVSNFADEHPGGSVISTYFGRDGTDVFSSFHA
HGSQDSAWIVVHGHVYDCTAFLKDHPGGADSILINAGTDCTEEFDAIH
HGSEDSAWIVVHGHVYDCTAFLKDHPGGADSILINAGTDCTEEFDAIH
HNTAKSAWVIIRGEVYDVTEWADKHPGGSELIVLHSGRECTDTFYSYH
HNKRNDCWIIIKDKVYDITSYVEEHPGGDAILDHAGDDSTDGFFGPQH
HKSKQDCWIIINGRVVDVTKFLEEHPGGEEVLIESAGKDATKEFQDIG
HDKEGDLWISIQGKVYDVSDWLKDHPGGKFPLLSLAGQEVTDAFVAFH
HNQLGDVWISIQGKVYNVTDWIKKHPGGDVPIMNLAGQDATDAFIAYH
HNSSDSAWIIVHGHIYDASRFLKDHPGGVDSILINAGTDCTEEFDAIH
HNNADSAWIIVHGHVYDCTRFLKDHPGGTDSILINAGTDCTEEFEAIH
HATPATAWIVIHHKVYDISKWDSHPGGSVMLTQAGEDATDAFAVFHPS
HNSSDSAWIIVHGHIYDASRFLKDHPGGVDSILINAGTDCTEEFDAIH
HRTGDSMWTVLKGRVYNISPYMNFHPGGVDMLMKAVGRDGTLLFNKYH
HNSAESAWIVVHGHVYDATRFLKDHPGGSDSILINAGTDCTEEFDAIH
HDKEGDLWISIQGKVYDVSDWLKDHPGGKFPLLSLAGQEVTDAFVAFH
HNVTKDCWLIIAGKVYDVTSFMDEHPGGDEVLLAVTGKDATNDFEDIG
EIVFVSPTGEEIKNKRQLSQYLKAHPGGPAVSEFDWGTGDTPRRSARI
HDKTKDCWLVINGKVYDVTPFMDDHPGGDEVLLSATGKDATNDFEDVG
SDSKKPLLMAIKGQIYDVSQSRMFYGPGGPYALFAGKDASRALAKMSF
HDKPGDLWISIQGKAYDVSDWVKDHPGGSFPLKSLAGQEVTDAFVAFH
HDKPGDLWISIQGKAYDVSDWVKDHPGGSFPLKSLAGQEVTDAFVAFH
HNKPDDAWCAIHGHVYDVTKFASVHPGGDIILLAAGKEATVLYETYHV
HNTKDDCWLIIGGKVYNVTKFLEDHPGGDDVLLSSTAKDATDDFEDVG
HASPEDAWIIHSNKVYDVSNWHEHPGGAVIFTHAGDDMTDIFAAFHAP
HGSQDSAWIVVHGHVYDCTAFLKDHPGGADSILINAGTDCTEEFDAIH
AKEENRLLVVIEGIVHDCTRFKVQHPGGQRILEFWNVRDATQAFNGDV
HGSKESAWIVVHGHVYDCTAFLKDHPGGADSILINAGSDCTEEFDAIH
HNSKDDCWLIIGGKVYNVSKFLEDHPGGDDVLLSSTGKDATDDFEDVG
HGSQDSAWIVVHGHVYDCTAFLKDHPGGADSILINAGTDCTEEFDAIH
HASQESAWIAVHGHVYDCTKFLKDHPGGADSILINAGTDCTEEFDAIH
HNSADSCWIIVHGHVYDCTRFLKDHPGGTDSILINAGTDCTEEFDAIH
LGILGSVFDVTKGKSHYGSGGGYNHFAGRDASRAFVSGNFTGDGLTDS
HDKPGDLWISILGKAYDVSDWVTDHPGGSFPLKSLAGQEVTDAFVAFH
HSSADSAWIIVHGHIYDATRFLKDHPGGTDSILINAGTDCTEEFDAIH
GNSQPGYGGGGNSQPGYGGGYKRHHPGGGYGSGQGGPGCGCGGGYGGG
HGSQDSAWIVVHGHVYDCTAFLKDHPGGADSILINAGTDCTEEFDAIH
HASEESCWFVHEGRVYDATPYLNDHPGGAESILITAGADATDEFNAIH
HNKSGDLWIAIQGKVYNVSDWIKTHPGGDTVILNLVGQDVTDAFIAFH
HNNPGDLWISIQGKIYNVTDWSKDHPGGVSPLLHLAGQDVTDAFVAYH
SDPKKPLLMAIKGQIYDVTQSRMFYGPGGPYALFAGKDASRALAKMSF
SDPEKPLLMAIKGQIYDVSQSRLFYGPGGPYALFAGKDASRALAKMSF
HNSADSAWIIVHGHVYDATRFLKDHPGGIDSILINAGTDCTEEFDAIH
HSSAKDCWIVIDGKVYDVTKFLDDHPGGDEVILTSTGKDATDDFEDVG
EIVFVSPTGEEIKNKRQLSQYLKAHPGGPAASDFDWGTGDTPRRSARI
AMKADLVIAGSAVCASWIDQYMDHHPAGGSQIAWWVMENRREYFDRAK
HNSAESAWIVVHGNLYDATRFLKDHPGGSDNILINAGTDCTEEFDAIH
HASQESAWIAVHGHVYDCTKFLKDHPGGADSILINAGTDCTEEFDAIH
HTSPESAWFVHEGKVYDATPFLEDHPGGPDSILIATGADATEDFNAIH
HTTMESAWFVVDGKVYDATPFLKDHPGGADSILLVAGTDATDEFNAIH
HNSADSCWIIVHGHIYDCTRFLMDHPGGSDSILINAGTDCTEEFEAIH
CWLIIGNASNGGPKVYDVTKYLDDHPGGAEVMLDVAGQDADEFFEDIG
HAAADDLWISISGDVYDVTPWLRHHPGGEVPLITLAGQDATDAFMAYH
HGSQDSAWIVVHGHVYDCTAFLKDHPGGADSILINAGTDCTEEFDAIH
HKSKQDCWIIINGRVVDVTKFLEEHPGGEEVLIESAGKDATKEFQDIG
SDPQKPLLMAIKHQIYDVTQSRMFYGPGGPYALFAGKDASRALAKMSF
HNKHGDIWISIQGKIYDVSEWIKDHPGGEAPLLNLAGQDVTDAFVAFH
HGSKESAWIVVHGHVYDCTAFLKDHPGGADSILINAGSDCTEEFDAIH
HNSSDSAWIIVHGHIYDASRFLKDHPGGVDSILINAGTDCTEEFDAIH
SDSKKPLLMAIKGQIYDVSQSRMFYGPGGPYALFAGKDASRALAKMSF
HNSPQSAWIIIQGHIYDCTRFLNDHPGGADSILINAGTDCTEEFDAIH
FADGASALIVGSDPISDLEKPWFEIRWAGSYLIPESGQAIAGQLKEVG
HRTGDSMWTVLKGRVYNISPYMNFHPGGVDMLMKAVGRDGTLLFNKYH
LGILGSVFDVTKGKFHYGSGGGYNHFAGRFVLLKIMWRDSHIDASRAF
HNSSDSAWIIVHGHIYDASRFLKDHPGGVDSILINAGTDCTEEFDAIH
TDESKPIYVAIKGRVFDVTTGKSFYGSGGDYSMFAGKDASRALGKMSK
SDPQKPLLMAIKHQIYDVTQSRMFYGPGGPYALFAGKDASRALAKMSF
RGGLMQELSRRRIKVVEDKGELSFKTAMKADLIIAGSAVCTSWIDQYM
HNKQDDCWVVIDGKVYDVSSYMDEHPGGDDVLLAVAGKDATDDFEDAG
HNQPGDLWISIQGKVYDVSHWVKSHPGGEAAILNLAGQDVTDAFIAYH
HDRPGDCWMIVKEKVYDISRFADDHPGGTVISTYFGRDGTDVFATFHP
HDMPQDCWIIIKEKVYDVSTFAEQHPGGTVINTYFGRDATDVFSTFHA
HNNPNDLWISILGKVYNVTEWAKEHPGGDAPLINLAGQDVTDAFIAFH
HNKSGDLWIAIQGKVYNVSDWIKTHPGGDTVILNLVGQDVTDAFIAFH
LGILGSVFDVTKGKSHYGSGGGYNHFAGRDASRAFVSGNFTGDGLTDS
HNATKDCWLIISGKVYDVTPFMDEHPGGDEVLLAATGKDATNDFEDVG
HNSADSAWIVVHGNIYDCTRFLKDHPGGADSILINAGTDCTEEFDAIH
HNTAKSAWVTIRGVVYDVTEWADRHPGGRELVLLHSGRECTDTFDSYH
HNMPDDAWCAIHGTVYDITKFSKVHPGGDIIMLAAGKEATILFETYHI
HNMPDDAWCAIHGTVYDITKFSKVHPGGDIIMLAAGKEATILFETYHI
HNMPDDAWCAIHGTVYDITKFSKVHPGGDIIMLAAGKEATILFETYHI
HNMPDDAWCAIHGTVYDITKFSKVHPGGDIIMLAAGKEATILFETYHI
STVSREVRRGLVGETYDAIQGREGRRRGVRKGVRKLVGGAPLTNAVTH
GENGKPAYVAVNGTVYDLSLAPSWGGGTHFGLYAGKDLSSEFNSCHKG
FDPADVKYVVQSHLHLDHTGAIGRFPNATHIVQRSEYEYAFTPDWFAG
HGTGQMPLLSVGRPMSEAVIEMSAKGFGVVGITDESGKLIGVITDGDL
LNGTQDDYYDVYGDGTLTTIFTPGHAPGHQSLLVRLPNSKPLLLTIDA
GGPRLSDVWVYNGRAYDLSEWISKHPGGAFFIGRTKNRDITAIVKSYH
ALLGLGLLALLAGTFYESAVFSSARPTRALGALFQNPAAAKVLQSEQH
GENGKPAYVAVNGTVYDLSLAPSWGGGTHFGLYAGKDLSSEFNSCHKG
AVGDALAIALLERRGFSAEDFKTFHPGGKLGSQLLLAHELAHSGEAVP
HGTGQMPLLSVGRPMSEAVIEMSAKGFGVVGITDESGKLIGVITDGDL
FPEIIRPTSLISRSIEEIRSFIEDHPGGAILKPLQGSGGKNVFKINSK
SLGDALMTVIHEKRGFTKDDFKIYHPGGTIGANLTKIKHLMRSGDEIP
GKNGKPPYIAIFGTVYDLTDVDKWQEKNIKVGCDLTGEYKEVYGNDKS
KQNIASAVASMMGLGIGLTPSADDYLTGLALILFISGHPAGKYKEEFY
FDPADVKYVVQSHLHLDHTGAIGRFPNATHIVQRSEYEYAFTPDWFAG
RLGYLGYVFHEIDKDFEIVGYVDPHPAGLPGLQEKGISAGKVYDSPEA
ALGDALAVALLEARNFTAGDFKVFHPGGKLGASLTLVSDIMHTGDRVP
GGPRLSDVWVYNGRAYDLSEWISKHPGGAFFIGRTKNRDITAIVKSYH
RNSAITPYVPQDGEVLEADAVVVGSGSGGGVIAARLAQAGKRVVVLEA
HGTGQMPLLSVGRPMSEAVIEMSAKGFGVVGITDESGKLIGVITDGDL
AIGDALAIALLEARGFTPSDFKTFHPGGSLGASLIHIRDIMHRGNRLP
LNDAGSIAYIVNGVDHDVVAYAVDSSTGALTSVATAQTGLLPRAFAIV
RNAQRRPEQPTQGEHDAVADYLARHPAGPRPPVSGNLAAHFAEQARKM
DPAVTKLVRELAARYRFIEYYLYPHPAGVLMLTADGRATLMVIETGAS
ASTAAPAGMSAGAATYSVGGSVSGLGPGLSLQLLNNGGDAVTVGGNGG
SGREKERWLVIDRKVYNISDFSRRHPGGSRVISHYAGQDATDPFVAFH
HKDSKSTWVILHHKVYDLTKFLEEHPGGEEVLREQAGGDATENFEDVG
HNKKEDCWICIRGFVYNVSPYMEYHPGGEDELMRAAGADGTDLFNEVH
HDLPGDKWLVIERRVYDISRWAQRHPGGSRLIGHHGAEDATDAFHAFH
RNSAEETWMVIHGRVYDITRFLSEHPGGEEVLLEQAGADATESFEDVG
GVQDPRILMAINGKVFDVTKGRKFYGPEGPYGVFAGRDASRGLATFCL
SGREKERWLVIDRKVYNISDFSRRHPGGSRVISHYAGQDATDPFVAFH
HDLPGDKWLVIERRVYDISRWAQRHPGGSRLIGHHSAEDATDAFHAFH
SGREKERWLVIDRKVYNISDFSRRHPGGSRVISHYAGQDATDPFVAFH
NNPKTGVWVTLGSEVFDVTKFVDLHPGGPSKLMLAAGGPLEPFWALYA
HNKKDDCWICIRGFVYNVSPYMEYHPGGEDELMRAAGADGTDLFNEVH
ENSAEETWMVIHGRVYDITRFLSEHPGGEEVLLEQAGADATESFEDVG
HNKKEDCWICIRGFVYNVSPYMEYHPGGEDELMRAAGADGTDLFNEVH
EEEDQPIYLAVKGVVFDVTSGKEFYGRGAPYNALAGKDSSRGVAKMSL
HNLRTDRWLVIDRKVYNVTKWSQRHPGGHRVIGHYSGEDATDAFRAFH
HKDSKSTWVILHHKVYDLTKFLEEHPGGEEVLREQADGDATENFEDVG
SGREKERWLVIDRKVYNISDFSRRHPGGSRVISHYAGQDATDRFVAFH
HNLRTDRWLVIDRKVYNVTKWSQRHPGGHRVIGHYSGEDATDAFRAFH
HNKDGGFWTVIDGKVYGIKDFQTQSLTGNSILAQFAGEDPVVALEAAL
SGREKERWLVIDRKVYNISDFSRRHPGGSRVISHYAGQDATDPFVAFH
RNSAEETWMVIHGRVYDITRFLSEHPGGEEVLLEQAGADATESFEDVG
HDLPGDKWLVIERRVYDISRWAQRHPGGSRLIGHHGAEDATDAFHAFH
HDLPGDKWLVIERRVYDISRWAQRHPGGSRLIGHHGAEDATDAFHAFH
SGREKERWLVIDRKVYNISDFSRRHPGGSRVISHYAGQDATDPFVAFH
HNKKEDCWICIRGFVYNVSPYMEYHPGGEDELMRAAGADGTDLFNEVH
RLAAGACWVRRGASLYDLTSFVRHHPGGEQLLLARAGQDISADLDGPP
GPGDPGLYLALLGRVYDVSSGRRHYEPGAHYSGFAGIGEALTPFPPAW
HCHRSDQWLVIDRKVYNITQWAKRHPGGIRVISHFAGEDATEAFVAFH
HCSRNDQWLVIDRKVYNITQWAKRHPGGFQVISFYAGEDATEAFTAFH
HCHRSDKWLVIDRKVYNITQWAKRHPGGIRVISHFAGEDATDAFVAFH
HTKFGDQWIEVERKVYNVSQWVKRHPGGVRILGHYAGEDATEAFTAFH
HCHRSDQWLVIDREVYNITQWAKRHPGGIRVISHFAGEDATDAFVAFH
GLQDPRILMAVNGKVFDVTRGKKFYGPEGPYGVFAGRDASRGLATFCL
HSHRSDQWLVIDRKVYNITQWAKRHPGGIRVISHFAGEDATEAFSAFH
HSSRNDQWLVIDRKVYNVTKWAKRHPGGFRVINHYAGEDATEAFTAFH
GLQNPRILMAVNFKVFDVTRGKKFYGPEGPYGVFAGKDASRGLATFCL
DKMQKEHALFYKLDVVPLDNNSSNNNYTSYILRSCNSSVITQACPKVP
SCNTSVITQACPKVPLSQFLYIDKHPGGKAIYKCEHSTMYTWIRPVVS
HTTHDDLWVILNGKVYNISNYIDEHPGGEEVILDCAGTDATEAFDDIG
DTLHKKNLLLLGEDRYLSTLMLKTFPKRKQVFVPQAVCKTTVPEKFSV
KSKENKGLVIISGIVHDVSGYISEHPGGETLIKTALGKDATKAFSGGV
ASHNNRIYIVIQNIIHDITSFMDQHPGGVPLLKASHGKDATKAFYGGV
GSDDPKIFIAVRNRVFNVTMGAAFYGPGGPYENFAGRDASRGLSKNSF
GIDKPEVYVAIKGYIYDVSNNVSNYGPGRPYHKLVGKDVSRLLGLNQL
NTQNDCWVTLYNRKVYNVSGFIDQHPGGGDIILPYAGKDVTAIMADTI
ARAKKDGLILISGIVHDVKQFIKQHPGGQALIRVSLGKDATKAFNGMV
INHVSDGYLIINGRAFDLTSSQHPKAAGIESGANVLYPPLAAGGKDAS
NSASEGIWVALNGQVYDLTDFLVQHPGGADIITHYAGCDASLIFNKFH
SDSKLPVYIGINGKVYDVSRSRGTYGPKGTYGFFSGKDAARAFVTGCF
DNDPKQAFTSIRGNVFDLTKFAPGHYPPIVSSSAVLKYAGKDASDIFP
NTKSSCYVTVDNLKVYDVSSFLEEHPGGGDLIVDFAGKDVTEIMGDLV
GVKSEQLWVGIKGDVFDVTRNSKAYGPGTNYHVFCGKDASKALGKSSL
HQGENDYYVGIRGSVYDMTKFYRQQHSDNGMKTNPDDMMYFAGQDLTD
HNSKDSCWVILHGKAYDLTEFLPEHPGGQAIILKYAGKDATKAFDPIH
HQGEDDFFVSIQGKVYDITKFYRQQHSDTSITTSAANMIPFAGQDMTS
TRAGEPIYVGVGGKVYDVSANPLTYGPGGPYHFFAGRDAARAFSTGCF
DTLHKKNLLLLGEDRYLTSLMLKTFPTRKQVFVSKAVCKTIVPDKFSV
HNSPESLWIIIDGNVFDLTEFQKEHPGGKKILKRVAGKDATKFFHKYH
EQAKTRDLVLISGIVHDVSAFVEHHPGGKALIMSAVGKDGTAVFNGGV
ANNKNKLVVVIDSAVYDLSDYKAQNGLVQMVLKSLNGTDASWQFWRMN
GTDDPRVLMGVKGKVYDVTAGKKFYGPGGPYENFAGRDASRGLAKTSF
HSSPKDCWVVIEGYVYNLTDFISAHPGGPAIIENNAGKDVTKIFAPIH
NDKNDCWVSLYQRKIYNVTEFLDEHPGGAEYILDYAGTDITDVMKDVL
YIKNRKAYVAIEGIVHDVTPFIYDHPGGVTLVETSIGKDATQAFNGAV
GHDDEKIFIAVLGKVYDCSQGRQFYGPSGPYSNFAGHDASRGLATNSF
KLKSNNGLVVISGIVHDVSGYITEHPGGETLIQASLGKDATKAFNGGV
HNRIDDCWIVIDNEVYDITKFLSQHPGGVARLMEFAGRDATERFYQMH
KSNDQPILLAINRTVFDVSSSPRFYGAWGAYKKFTGTDCSNNFQFGIF
HNTPEDCWVVIDGYVYDLTNFIALHPGGPDIIKTNAGKDVTAIFDPIH
ANKKESWVTAIQVFEYYISHHHSKAFESIFGSVLCLPGCFSMFRIKSP
KNRENDGLVIVGGIVHDVSGYITEHPGGEKLLKNALGKDATKAFSGGV
GHDDEKIFIAIRGKVYDCTAGRQFYGPSGPYSNFAGHDASRGLALNSF
NSKDDCWVSTHERKIYDVSKYLKDHPEEADAVHKALDGKHGTDISQME
NNSVSKEFSIINGQAFKLDSGTHPELLGLEVDSTGLYGPWSAAGKDAS
QGFSSSWWKDKHNTHHAAPNVHGEDPDIDTHPLLTWSEHALEMFSDVP
SNEEGAHWFIVKGEVYDGKPFLEGHPGGAQSIISSIGLDVTEDFSEIH
HQGDNDFWVSIHGKVYDLSKFWKLQHSDTTVETTSDVMQPFAGLNLDS
GKGNHNAYTAIRGEVFDLGSFIPAHYPGIVPRSALIKYAGIDATHLFP
HQGENDFYVSVHGKVYDISKFWKITHTTNRYPTTKDQMIHFAGKNMDA
GKGNHNAYTAIRGEVFDLGSFIPAHYPGIVPRSALIKYAGIDATHLFP
TGGTRPVLLAVLGHVYEVTRAPRLYGTKGPYRRFTGRDCSNLFGYAMW
NNEVAHQYLIIHGKAYNLDFSAHPAAAGIDAGSNVLYNPIAAGGKVAS
ASRENSGLVVISGIVHDVSGYITEHPGGETLIQAALGKDATRAFNGGV
YEEKEKALVAIEGIIHDVTPFMHDHPGGMALVVASVGKDATPAFNGAV
GHDDEKIFIAVRGKVYDCTTGRQFYGPSGPYSNFAGHDASRGLATNSF
TDRTSCWVSVGNRKIYDVSQFLDEHPGGDQYILDYAGKDITAVLKDKL
SQSEKRPLILISGFIHDVSDFIEEHPGGAHFVRNYIGKDATTAFFGGV
HNSRDSMWVCIDDEVWDITNFVELHPGGAKVLEQNAGKDVTKVFKSIH
HDGEEEPWFVVNGQVYNGTPFLEGHPGGAASITGAAGQDVTDEFLAIH
HNSAKSCYVTVGRNVYDVTDFLDSHPGGADLVLDWAGKDIGAILKDEA
HAAGDDFWVSIDGKVYDITKFWRLQHSDNNIDTTSDVMMPLAGQDLSA
SSASNTPWVTYADKVYDITSWVGAHPGGDVILRAAGGPIEPYWDIFTI
ESKNGKAWIAVAGVIHDVGKFIQDHPGGKALINSAIGKDATAIFNGGV
GEKDMPVYLAVRGRVFDVTRGRNFYGPGGPYANFAGRDASRGLACGSF
HNSKDDVWMVIHNKVYNVTTYLEDHPGGSIILREVAGTDATEQFVEIG
PPDYEPFNFPLAHTICLVTAYSESVEGLRTTLDSLATTDYPNSHKLIL
HSGETEPWFVIKGHVYDGTPYLDGHPGGATSIINAAGQDTTEEFITIH
HTGENDFYVSFRGGVYDISKFWKIQHSDTAIETTKENMMPFAGLNMDD
NSTSEKPWFVVNGEVYDGTGFLEGHPGGAISITSSAGLDVSEDFLAIH
DKGSKGAYVAIRGFVIDLNAFIPNHYPGSNLVSEDTLLNYARQGYHAL
HNKPDDAWLIIHGNVYDVSKYIRDHPGGADVLVEAAGLDASEDFDNAG
HNKPDDSWLIIHGKVYDVTRYIRDHPGGADVLVEAAGIDASEDFDNAG
HNTEGDLLLAIRGNVYDVTKFLSRHPGGTDTLLLGAGRDVTPVFEMYH
KKPEARKLIVVENKVYDITDFVFDHPGGERVLLTQEGRDATDVFHEMH
KDAEAPFLMIIDNKVYDVREFVPDHPGGSVILTHVGKDGTDVFDTFHP
RIANGEVIVIYKSAVLKLDKWIKYHPGGDKAIYHMVGRDATDEMNAYH
HNSENDLWLIINGKVYDCTKFAEEHPGGDEVLIDLAGQDATEPFADIG
HTSRDDCWFIIHGRVYDITGLLENHPGGTKILLKYAGRDATLPFDDVG
KNAEAPFLMIIDNKVYDVREFIPDHPGGSVILTHVGKDGTDVFETFHP
IFKEVGMYIRIQNNVYDISEYVEDHPGGARRLAVNAARNVTDIFTEKH
HRSPKSCWVVLYGNVYDVTEFLPSHPAGDKIILQLAGRDATTEYDPIH
LISEGRHIIIVDQYVLKVDAWVKYHPGGDKAIKHMIGRDATDEVNGLH
GRKGKDAWMVLGGRVYNITPYIPFHPGGEPELLKGAGRDGTKLFGEIH
HSKPDSLWIVIDGDVYDVTKFADDHPGGKKILQRVGGKDASKQFWKYH
HNTQDDCWVIVHGKAYDITEFLPEHPGGMKIILKYAGKDATEEFDPIH
TDESKPIYLAINGTIYDVSANRRTYGPGGSYHVFAGVDASRAYVTGCF
HNKKEDLWVVVKGVVLDLTNWLEEHPGGVQALLNFMGRDATEEFEMLH
GDKSAMKFIIIDRKVYDVTEFLEDHPGGAQVLLTHVGKDASDVFHAMH
IIGRGNAIVIYEDHLLNLNGWLERHPGGEKAIHHMIGRDASDEMNAYH
LIADGRAIIIYKNYVLDLTSWLSKHPGGDKAVHHMIGRDATDEMHAYH
HKTKEDCWTCINGKVFNITPYIDFHPGGVNEIMKCAGRDGTVLFNKYH
HNKKEDCWCIVKNVVLDLTPFLKDHPGGEQSILNFAGKDATESFDMLH
HDSSNDLWMVIYNKVYDVTSFTSKHPGSAEILLDCGGVDATEAFEDVA
HNTVEDLWVVYNGGVYDITKYIDEHPGGEEVVIDVAGMDATEAFEDIG
LIADGHHIVIYNGKVLKLDNWLDRHPGGDMAIFHVVGRDATDEINAYH
HRSKEDAWMVLNGKVYNITPYLNFHPGGVPKLMVCAGRDGTSLFMKTH
HSSRSDCWTVIHGKVYDITSFLHKHPGGAQVLLKYAGKDSTLQFDDIG
HKTVDDLWMIIDGKVYDCTKFVDEHPGGDEILVDLGGQDATGPFEDIG
RIAKGQTIVIYEDSVLNLDKWIKFHPGGDKSIYHMIGRDATDEMNAYH
KANKDNFWCVINRKVYCIKAYLSYHPGGEVILKQCAGKDVTSLFNKYH
HNRIDDCWIVIDGDVYDITGFLSKHPGGVTRLMEFAGRDATERFHQMH
HNKEGDCWIIIDGSVYDVSKFLDEHPGGDEIIFEHRGTDATGDFVDIG
HNTAEDCWTVINGKVYSISSYLSFHPGGAKILIDKSSGQDSTVLFNRY
GDKSAMKFIIIDRKVYDVTEFLEDHPGGAQVLLTHVGKDASDVFHAMH
HNTEDSTWFIIDSVVYDVSEFLDAHPGGEAVLRQVAGQDATSAFYNLH
QIADGRHMVIVDGHVLKVDAFMQFHPGGDKAMKHMVGRDATDEVNGLH
GRKGKDVWTVLSGKVYNLTPYLPFHPGGEPELLRCAGRDGTRLFGEIH
LIKQGDSVFIYEQKVYRVNNFMAKHPGGEAALRSALGRDVTDEIRTMH
RLAAGACWVRRGARLYDLSSFVRHHPGGEQLLRARAGQDISADLDGPP
HNRPEDLWVSYLGRVYDLTSLAQEYKGNLLLKPIVEVAGQDISHWFDP
TRSDGRILVALRGKIYDVSSDFEEFGLTGTLSHVAGRDFTNYLKSIMD
HNKATDAWVIYKNKVYDVTYYLKFHPGGEEILLERAGSDVTDLVFMYH
GVKNEHILFGLNGTIYDVTRGKGFYGPGKAYGTLAGHDATRALGTMDQ
VEKENKKLMIINKTVLDVESFVNDHPGGLAYIKMGIGKDATSMFTGEV
RDEENRCLVVVHDKIYDFSTSQDLYDKNRDVFEGKACGDEWVAICARK
SRDSKPCYLAILGRVYDVDGKKEYYGPGKSYHHFAGRDATRAFTTGDF
GVKNEHILFGLNGTIYDVTRGKNFYGPGKSYGSLAGHDATRALGTMDQ
IEEKKPLLIQLNGQYYDIADFASKHPGGAKVLHRLAGEEVGEFIRGEK
QDDGAEGLWRIHDTLYDFTDFIERHPGGPEWLRLTKGTDITEAFETHH
HNKPNDVWMVIHDKVYDVTKFLAEHPGGEEVLIEFAGKEATADFDDVG
HVRDGGCWVIINGNVYDVKDYTPDNSLTQELLQAHAGKDISLEIGNPQ
TQPDGRVLTAVNGNVYDVTKGKAFYGPGGTYAAFGGRDASRGLATFQI
NGPSAGIWVTYGVGVYDITSFVPKHPGSDKVMLAAGGAIDPFWHIFQQ
GKTEQPLIVRYKNQWYDLTEFAHKHPGGKNSLTGLHEKDMAERFDRAP
HDRAEDAWMAIRGKVYNVTRYMNFHPGGADELMRGAGKDATRLFEEVH
GKDADRIWVTYKDGVYDVTDFISMHPGGDKILLAAGAAVDPFWALYSQ
HCSLNSLWIIYNDDVFDVTNFVVEHPGGEEVLKGNGGKDATQEFDDVG
HCNIDDCWVVANGNVYDVTKFIENHPGGINCILNKATNDVSVDFSFHS
HDCYDDCWIVLYDRVYDITNFLRLHPGGHDVLVENAGRDATIAFLNAG
HNTNKSTWIVIHNDIYDVTEFLNEHPGGEEVLLEQAGREATEAFEDVG
HASMDDAWMSYRGKVYDITHYVRYHPGGLQCMQEYMGKDMTHAADSVH
HRDVNDCWVSHKGIVYNLTPYLRYHPAGIAPIEDYYGYDITAVTAAVH
HRSEDDCWVTYRGRVYDITQYLDWHPAGKDILRPFFGYDITEACNVAH
GSDGRRLWILIDTIVFDVTEYLNKHPGGRVPLLNGAGKDSTLQFYQHH
HCTADDCWISHHGRVFDYTSIIKSNPANLVESIVRAAGGDITSWFNPA
KFKKESKCCIIIKDLVYDVTSFFDHPGGYDIFKDYAGKDATDAFIQIG
HNTKDDCWVHLFGIVYDVTKYLDFHPGGIPELLRGAGRDATPLFNQYH
HDKEDDCWVHLFGRVYDVTKYLEFHPGGIPELLRGAGRDATPLFNQYH
HCTHDDLWIIFRGKVYNMTPYFNQHPGGLAILRYAGKDTSTVLPYVAS
HNTNKSAWLVIGNKVYDVTKFLDEHPGGCEVLLEQAGGDGTEAFEDVG
EGVDKSCWIVISGKVYDVTKFLNEHPGGEEVITQLAGKDATVGFLDVG
EQEHEPFYIKIDGKWCQIDDAVLRAHPGGSAITTYKNMDATTVFHTFH
HNEKNSAWLLIHNAVYDVTKFMEEHPGGEEVLLEQAGKHATEAFEDVG
HNNENDAWTVYKGRVYNITDYFQFHPGGKIELLRAAGNDCTQMFEFTH
HDKVDDLWMVINQKVYDVTSFVNDHPGGGDYLIQNAGKEATNEFLDVG
HNTNKSTWIVIHNDIYDVTEFLNEHPGGEEVLLEQAGREATEAFEDVG
HNLRTDKWLVIDRKVYNVTKWSSRHPGGHRVISHYAGEDATDAFFAFH
TSPETGIWVALGSEVFDVTEFADLHPGGPSKLMLAAGGPLEPFWALYA
HKCKNDCWILIHGKVYDISTFMDEHPGGDNVLLAVTGKDASIDFEDVN
SDPNKPLLMAIKGQIYDVTQSRMFYGPGGPYALFAGRDASRALAKMSF
HTSPESAWFVHEGKVYDATPFLEDHPGGPDSILIATGADATEDFNAIH
TGDSLPILLGILGSVFDVTKGKSHYGAGGGYNHFAGRDASRAFVSGNF
HSSQDSAWIVVHGHVYDCTAFLKDHPGGADSILINAGTDCTEEFDAIH
HSSQDSAWIVVHGHVYDCTAFLKDHPGGADSILINAGTDCTEEFDAIH
HTTPESAWIIVHGHVYDCTGFLKDHPGGADSIMINAGTDCTEEFDAIH
HTTHDSAWFVHEGKVYDATAFLDEHPGGSDSILTATGADATEDFNAIH
HASKESAWFVRDGKVYDGTAFLKDHPGGAESILLASGMDSSDDFNAIH
SDPSKPIYVAIRGKIYDVTTGKSFYGPGGTYCLFSGKDASRALAKMSK
TLSNGKLNTRIHGKLYDLSSFQHPGGPVALSLVQGRDGTALFESHHPF
AVDERPDLTIVGDAVYDAKAFRDEHPGGAHFVSLFGGRDATEAFMEYH
HILPTDGWLTCHEGVYDVTDFLAKHPGGGVITLGLGRDCTILIESYHP
HNTRTDCWVIIKDKVYDVTSYVEEHPGGDAILNNAGGDSTEGFFGPQH
HASRKDCWVVIHGKVYDVTKFLEDHPGGEDVLLHASASGDATEAFEDV
HTNKGDLWISIQGKVYDVSEWVKDHPGGDAPLMNLAGQDVTDAFVAFH
HNKPGDVWISIQGKIYDVTEWGKDHPGGEGPLLNLAGQDVTDAFVAFH
HNVTKDCWLIIAGKVYDVTSFMDEHPGGDEVLLAVTGKDATNDFEDIG
HNREGDCWIIIKDKVYDATSYLEKHPGGAYAIIQFGGQDATEDYKEIH
HNSKDDCWLIIGGKVYNVSKFLEDHPGGDDVLLSSTGKDATDDFEDVG
HDKVGDLWISIEGKVYDVTDWLTKHPGGENALKSLAGQDVTDAFLAFH
HNTPNDCWLVIWGKVYDVTSWVKVHPGGSLIFVKAGQDSTQLFDSYHP
HDNPSDCWIVINDKVYDVSAFGKTHPGGPVIFTQAGRDATDSFKVFHS
HASRDDLWISISGDVYDVTAWVPHHPGGDIPLLTLAGQDATDAFAAYH
HNDRKDCWLIIAGKVYDVSPFMEEHPGGDEVLLACTGKDATADFNDIG
SDPSKPIYVSVRGKVYDVTSGRGFYGPGGAYAVFAGREASRALGKMSK
VDTLAPNHVCIDGKVFDLDSFDHPGGDSIHVFGGNDVTVLYKMIHPHH
HNKAGDLWISIHGEVYDVSSWAGLHPGGSAPLMALAGHDVTDAFLAYH
HNKAGNLWISIHGEVYDVSSWAGLHPGGSAPLMALAGHDVTDAFLAYH
HNKAGDLWISIHGQVYDVSSWAALHPGGTAPLMALAGHDVTDAFLAYH
HNKAGDLWISIHGQVYDVSSWAALHPGGTAPLMALAGHDVTDAFLAYH
HNTPDDCWIVVDGKIYDVTAYLDDHPGGADVLLGVTGMDGTEEFEDAG
HNTPDDCWVVVDGKIYDVTKYLEDHPGGADVLLEATGKDATEEFDDAG
HKTGDSIWTVLKGRVYNIAPYMKFHPGGVDMLMKAAGKDSTALFNKYH
GRPPVSNVWVYNGRAYDLSDWIAKHPGGEFFIGRTKNRDITSIIGSYH
GQDGQPAYVAVDGVVYDVTGVAAWAGGKHHGNLAGQELTAVIDTKSPH
HAVPQDCWMAIRGNVYDITAYLPDHPSRPSIIEPWCGKEATEAYDTKT
HNKKDDCWICIRGFVYNVSPYMEYHPGGEDELMRAAGADGTDLFNEVH
EEEDQPIYLAVKGVVFDVTSGKEFYGRGAPYNALAGKDSSRGVAKMSL
NNLKTGVWVTLGSEVFDVTKFVDLHPGGQSKLMLAAGGPLEPFWALYA
HNKKDDCWICIRGFVYNVSPYMEYHPGGEDELMRAAGADGTDLFNEVH
HNKKDDCWICIRGFVYNVSPYMEYHPGGEDELMRAAGADGTDLFNEVH
HNKKEDCWICIRGFVYNVSPYMEYHPGGEDELMRAAGADGTDLFNEVH
HNKKEDCWICIRGFVYNVSPYMEYHPGGEDELMRAAGADGTDLFNEVH
GARTPRILLAVNGKVFDVTKGSKFYGPAGPYGIFAGRDASRGLATFCL
GARTPRILLAVNGKVFDVTKGSKFYGPAGPYGIFAGRDASRGLATFCL
GPGDPGLYLALLGRVYDVSSGRKHYEPGAHYSGFAGRDASRAFVTGDY
HDLPGDKWLVIERRVYDISRWAQRHPGGSRLIGHHGAEDATDAFHAFH
GTHKPRILLAVNGKVFDVTQGSKSYGPDGPYGLFAGRDASRGLATFCL
ASLEDRVWVTYAGEVFDITEFVELHPGGSRILLAAGGALEPFWALYGV
ASIEDRVWVTYAGEVFDITEFIELHPGGSRILLAAGGALEPFWALYGV
GTRNPRILLAVNGKVFDVTQGSKFYGPDGPYGLFAGRDASRGLATFCL
GVQNPRILMAISNKVFDVTRGKKFYGPDGPYGIFAGRDASRGLATFCL
GTRNPRILLAVNGKVFDVTQGSKFYGPDGPYGLFAGRDASRGLATFCL
KCSAGKCWVLVGNKVYDVSAFVNLHPGGERLLQDRAGKDIQADLNGAP
GVQNPRILMAVNTKVFDVTSGKKFYGREGPYGIFAGRDASRGLATFCL
GVRDPRILMAVNGKVFDVTRASKFYGPDGPYGIFAGRDASRGLATFCL
GVRDPRILMAVNGKVFDVTRASKFYGPDGPYGIFAGRDASRGLATFCL
GTRNPRILLAVNGKVFDVTKGSKFYGPEGPYGIFAGRDASRGLATFCL
KCSAGKCWVLVGNKVYDVSAFVNLHPGGERLLQDRAGKDIQADLNGAP
HSHRGDQWLVIDRKVYNITQWAKRHPGGIRVISHFAGEDATDAFVAFH
RNSFKSTWIIIHNKVYDVTKFLEEHPGGEEVLREQAGGDATESFEDVG
HTKHGDQWVVVERKVYNVSQWVKRHPGGLRILGHYAGEDATEAFTAFH
RNSNREAWLVIHGRVYDVTRFLEEHPGGEEVLLEQAGRDATESFEDVG
HNKKEDCWICIRGLVYNVTPYMEYHPGGEDELMKAAGADGTDLFDQVR
RNTAKEIWLVIHDRVYDITKFVEEHPGGEEVLFEQAGADATESFEDVG
HNLKTDKWLVIERKVYNISQWVKRHPGGMRIIGHYAGEDATDAFHAFH
HNHSKSTWILLHNKVYDVTKFLEEHPGGEEVLREQAGGDATETFEDIG
GVQNPRILMAISGKVFDVTRGKKFYGPEGPYGVFAGRDASRGLATFCL
HNMGKDTWLIIHDKVYDITSFMEEHPGGEEVLLEQAGADATESFEDVG
HNLKTDKWLVIERKVYNITEWMKRHPGGMRVIGHYAGEDATDAFHAFH
HSSRTDQWLVIDRKVYNTTQWAKRHPGGFHVISHYAGQDATEAFTAFH
TNQTDKIIVSFRGDKYDITDFLRKHPGGKNILIKNNGKDIEELMAEYE
RNSLKELWLVIHGRVYDVTRFLNEHPGGEEVLLEQAGVDASESFEDVG
GKDGEKCYFAYKGKVYDVTESMLWEDGDHQGMHEGGIDLTADHEDAPH
NGENGTAYVAYQGQVYNVSDSNIWKDGTHKGCNAGTDLTGKMDKAPHG
DGTNETIYVAYQGQVYDVSSDSYLWKDGNHEGCPAGKDITEELDRTPH
NGKNGKIYVAYQGQVYDVSDSYLWEDGTHQGLHDAGKDLTEEMDEAPH
GKGNNQAYIAIRGEVFDLGAYIPSHYPKIVPREALRKYAGMDATKLFP
GKDGHSSYTSIRGLVLDLGEFMDSHYPGIVPDSALKKYAGVDSTALFP
SDPSKPIYVAIKGKVFDVSPRSEMYGPGKGYNVFAGKDGSKGLGMSSL
APDFEPFGYPLIHSICLVTAYSESIEGLRTTLDSLATTDYPNSHKLIL
HNTREELWMLLHDKVYDVTAFMDEHPGGDEVLLEEAGRDATEAFEDVG
HNTEKDCWVVIGGQVLDVTNFLEDHPGGVKAIMLYAGRDATEEFDMIH
QVAKLENYMVIDGYVLNMSPYLSSNPSAVEGDEVDSIIRHVLNNQTGS
MAAQGKAVAIYDNLVYDMSNYIRQNGGGLRAPDGVNLTAQDQADRQFM
VAPDGKIDPNGERTVFDVTAGRTFYGPDGVYGNFAGRDASRGMAKQSF
HNKQGDLWVIIDSIVYDLSKFGAMHPGGVGVLLDPEVAGQDATTVFFG
HQGDDDYYAAIAGKVYDFTNFYKAQHSDLSSYTTSSALMLEFAGQDLT
GSPDRPVYLAIDGIVYDVSANRRIYGKGGSYNMMAGRDASRAFITGCF
HNKKDDLWVVVKGVVMDLSDWLEEHPGGPQAIMNFMGRDATEEFEMLH
KDSETEPWFAVKGQVFDGSSYLEDHPGGAQSILMVSGEDATDDFIAIH
HRKGGRMWIAVHGSVYDVTDFCPMHPGGTLIIKSNAGVDCTKSFDNLA
HNKPGDLYIIVDGDVYDLTKFQDDHPGGKKILQRVAGKDASKQFWKYH
HTSDESLWCIIDSTVYDLTDFVDAHPGGETVLRQVAGQDATTAFYNLH
ATEGGKCYVAIKGKVYDVTGNKAYLPGASYNVFAGKDASRALAKSSTK
DARSDHPWIIHRDKVYDITEWIGAHPGGDIILRAAGGSIDRYWDIFAI
RDPDRPILLAINGTIYDVSPGRRMYGPGGSYSYFAATDAARGFVTGCF
HNTEDDIYIAIHGKVYDVTSFLQEHPGGAEFLLEVAGEDATEAYDNTG
GEEGRPVYLAVRGRVFDVSPGRNFYGPGGPYSNFAGRDASRGLACGSF
HNTRGDCWTIIKGQVYDVTKYMEDHPGGADVLIESAGKDSTIEFDSAG
EKGSKGAYVAIRGFVIDLENFIPNHYPGSDLVSETTLMKYAGKDITSL
HEGEDEPWFVVNGEVYDGTPYLSGHPGGAASIFGAAGQDATEEFMAIH
VNKVDGGNMIFHGVAYDLSESHHPPAQGMPLRSDGLGPNVLYDLPEKN
RDPNKPIYVAILGDVYDVTEGRRIYGPGGYYSFFSGRDASRAYVTGCF
ESANFSNFLVLDGVVLNMSPYLKANPSPIAADVVDLAIRQQLATSPHR
HTSEDDVWVVVEGQVLNVSGFLDDHPGGKKALMLYAGRDATEEFLMLH
DGEGPEPWFVVHGHVYDGTGFLKDHPGGDQSIRLVAGEDATEDFMAIH
ILSEGRAVAIYRGDIYDVSDYIKQGNQGVLRAPDGFQAPANTNRKFMS
HAGENDYYAAVRGTVYDFSKFYKGDHSDITNLQTSSDLMLQLAGQDLT
TDESKPVYVAVKGTVFDVSPKREMYSPGKGYHIFAGKDGSRGLGMSSL
GPDYRPFGFQLAHSICLVTAYSESFEGLRTTLDSLATTDYPNSHKLLL
DQDGSRILLAINRKVFDVTKGKNFYGPGGPYGNFAGRDASRGMAKQSF
VDLNELKNHKSEGKVYDVTGFLDDHPGGKKILLKNCGKDATEAFWTYH
HNKPGDLWIVIDAEVYNVSKFSELHPGGENVFHDDEVAGQDATETFFG
HGSHDDLWLLIDGKVYDVSKFLDEHPGGDEVLVTEAGKDATEAFEDVG
INQVDRGYMIFHGEAYDLSKSKHPAAAGIPADSNVLYDLPHKYGGQDG
HNRKDDNWIVIHGQVYDVTKYQKDHPGGADVLAEVAGSDATEAFEDIG
HNTKKDLYLIVHDKVYDCSSFVDEHPGGEEVLLDVAGQDSTEAFEDVG
HNTEDSLWCIIDHRVYDLTDFLDAHPGGSVVLAQVAGQDATTDFYNLH
TDPSRPTLVAIKGIVFDVSKNPAYGPNGQYRVFAGKDPSRALACSSLK
HNKPDNLWVIIDEDVYDLTKFQDDHPGGKKILSRVAGKDASKQFWKYH
TDPSLPIYVAVNGTIFDVSANRLVYGPGGSYNFFAGRDATRAFVTGCF
SNEEGAHWFIVKGEVYDGKPFLEGHPGGAQSIISSIGLDVTEDFSEIH
HKTRDDLWVIIHGKVYDLTKYIRDHPGGADVLLDVAGTDATAAYEDVG
HTTDDDCWIIINDKVYDATSVLSWHPGGKAPIMAHAGRVHQDTSKEFE
GEGDKPVYLAVRGRVFDVTPGKNFYGPGGPYENFAGRDASRGLAHQSF
GKDGHSSFIAIRGVVFDLDKFMPGHYPHIVPESALKKYAGVDATGLFP
HQGDNDFYVSIHGKVYDISKFWRLQHSDNNIDVTASSMEPFRGQNLDA
NTPDKGLYIIIDNSVYDVTKFIDEHPGGAKILKRVAGKDASKQFWKYH
HSSPNDLWIVIEGNVYDVAEYREDHPGGDEILRQFAGKDATTEFQDAG
HCTPDDIWIILHNKVYEVTKYLEDHPGGSAVLIEVAGADATEAFEEIG
HSTEDDCWIVINGNVYDATGVMSWHPGGKAPIMAHAGRVHQDTTNEFE
HNARHSCWVIVSNHVYDVTKFLDAHPGGAGAILLYAGKDATAVFEATH
HNTEDSLWCIIDHRVYDLTDFLDAHPGGSVVLSQIAGKDATTDFYNLH
GKDGHSSYTSIRGLVLDLGEFMDSHYPGIVPDSALKKYAGVDSTALFP
NKPDQGLYIIVDNSVYDVTNFVDEHPGGAKILKRVAGKDASKQFWKYH
GENDKPVYLAVRGRVFDVTPGRNFYGPGGPYENFAGRDASRGLAFQSF
TDPSRPTYVAIKGIVFDVSRNSAYGPEGQYKVFAGKDASRALACSSLK
HNSKDSCWVIVHGKAYDVTEFLPEHPGGQKIILKYAGKDATEEFDPIH
HKSRNDLWLIINGKVYDVTEYVRDHPGGADVLIDTAGKDATEAYEDVG
HNTKKDLYMVIHDKVYDCSSFVDEHPGGEEVLLDVGGQDATEAFEDVG
NNKPDSLWIIVDEDVYDLTKFQDEHPAPRIGGKKILTRVAGKDASKQF
INEIGSGYMIFHGQAYDLTKSTHPAAAGIPDMTNVLYDLPHKYGGQDG
HNKKDDLWIVVKGIILDVTNWLDEHPGGANALFNFMGRDATEEFEMLH
NSSDERPWFVVNGEVYDGTAFLEGHPGGAQSIISAAGTDASEEFLEIH
TNPDRPIYVAVNGTIFDVSANPRMYGPGGGYHFFAGRDATRAFVTGCF
GDKNADKFLIVDNKVYDITDFIADHPGGAQVISTHIGKDASDVFHAMH
SDPSKPIYVAIKGKVFDVSPRSEMYGPGKGYNVFAGKDGSKGLGMSSL
NSREKGVWIVVHGNVYDVSDFLDEHPGGADIILKYAGKDATEEYDPIH
HNTEKDCWVVIGGQVLDVTNFLEDHPGGVKAIMLYAGRDATEEFDMIH
HNKPDDCWVVIDGKVYDLTEFAESHPGGSSPIYRAAGRDATAIFQPIH
HNTREELWMLLHDKVYDVTAFMDEHPGGDEVLLEEAGRDATEAFEDVG
APDFEPFGYPLIHSICLVTAYSESIEGLRTTLDSLATTDYPNSHKLIL
QVAKLENYMVIDGYVLNMSPYLSSNPSAVEGDEVDSIIRHVLNNQTGS
MAAQGKAVAIYDNLVYDMSNYIRQNGGGLRAPDGVNLTAQDQADRQFM
HNKREDCWVIIDGKIYDVTDFLENHPGGAEIIIANAGKDATKIFKPLH
VAPDGKIDPNGERTVFDVTAGRTFYGPDGVYGNFAGRDASRGMAKQSF
VAPDGKIDPNGERTVFDVTAGRTFYGPDGVYGNFAGRDASRGMAKQSF
HNKQGDLWVIIDSIVYDLSKFGAMHPGGVGVLLDPEVAGQDATTVFFG
HKDGDRVWVVIQGEVYDMTDFLEDHPGGKDIIVENRSKDVTFIFNPRH
HQGDDDYYAAIAGKVYDFTNFYKAQHSDLSSYTTSSALMLEFAGQDLT
GSPDRPVYLAIDGIVYDVSANRRIYGKGGSYNMMAGRDASRAFITGCF
GTDKPELYVGIRGYIYDVTSNSNSYGPGKAYHKLVGKDVSRLLGLNKL
TDKHLPIYLAIDGIVFDVSSSPKVYGPGGPYHELTGKDAARVYVTGCF
TDKHLPIYLAIDGIVFDVSSSPKVYGPGGPYHELTGKDAARVYVTGCF
GKDSPKIFIAVKNRVFDVTQGGAFYGPGGPYENFAGRDASRGLAKNSF
HNKPGDCWCIIKNVVLDLTPFLGDHPGGKESIANFAGRDATESFAMLH
HNKKDDCWVIIHDKAYDLSDFMDEHPGGSAIIMKYAGKDATKAFDPIH
INHVNGGYLIINGRAYDLTSSQHPKAAGIQAGSNVLYPPMNAGGKDAS
HRTHDDLWVVLNGKVYNISSYIDEHPGGEEVILDVAGEDATEAFDDIG
KDEANGFWLIVENDVYDVTNFIDEHPGGAKILKRWSGKNATKAFWKYH
LIAEGKHITIFHNQVIKMDAWMPYHPGGDKAMLHLVGKDASDEIDALH
GRKGKDAWMALNGKVYNVTPYADFHPGGIPELMRGAGRDATKIYGEVH
HNTKDNVWVVVKGVVLDLSDWLEEHPGGVQAILNFMGRDATEEFEMLH
HNTSKDIYMVVHDKVYDCSKFLDEHPGGEEVMLDVAGQDATEAFEDVG
QSKAGKGLVAIAGVIHDVTDFIKDHPGGKALINSAIGKDATAIFNGGV
HNSADSCWVIVHGKAYDVTEFLPEHPGGKKIILKYAGKDATEAYEPIH
HNSEGSCYVTIGSKVYDITDFIEDHPGGPEYVLEYAGRDIEKILKDSD
KDSTGDFDLIHSIDILDKWLEPSKHLGDVDTSVVANEDPTPKAKEGSQ
HNTADDCWIAVHSKVWDITHFINQHPGGPDVLLNSAGSDATDIYNEVH
MIADGQTIVVFEESILKLDGWMERHPGGRLAVLHMVGRDATDEMKAYH
HNTPESCWVILYGKVYDVTEFLPSHPGGKKIILKLAGKDATEEYDPVH
HNNRDSCWVIVHGNAYDVTEFLPEHPGGAGIILKYAGKDATEEYDPIH
HNTPEDAWSAFYGKVYNITPYLRFHPGGEDELMRCAGRDGTRLFVSRE
HNTATDCWLIHRGNVYNVTDFVEDHPGGDDLIIKYAGKDMGEIMDDPQ
RIANGETLVLHRRKIYKLDRWLSSHPGGELAILHFVGRDATDEIEAYH
EESKTRPLMVVHGFIHDVSSFLDEHPGGRHLLTGKIGKDATTAFLGGV
SEGGKGLWVVIKGQVYDVTEFVDIHPGGRNIILKNAGKDVTEIFEPVH
HSSKDSCWVIVHGKAYDVTEFLPEHPGGQKIILKYAGKDATEEFDPIH
LIAEDHKIIILGDQVLKVDAWLPYHPGGIKSILHMVGRDATDEITALH
HNKKDDLWIVVKGVVLDVTNWLDEHPGGANALFNFMGRDATEEFAMLH
QAKNGRGLIAIAGVVHDVTDFIKDHPGGKAMINSGIGKDATAMFNGGV
GRKGSDAWTSYQGKVYNITPYLPFHPGGKGELLRGAGKDSGKLFMEIH
QIADGKHIIIFDDRVLKVDAWIKFHPGGDKSIKHMVGRDATDEINALH
HNTPDSCWVILYGKVYDVTDFLSEHPGGAKIILKLAGKDATEEYDPIH
HKSPDDCWIVVNNKVWDVTDFVEEHPGGSTIILKYAGRDATKAYSEVH
HNHAKSCFVTLGSKVYDVTSFLNDHPGGGDLILEYAGKDVKEILRDES
HNIAKDLWIVIEKEVYDVTQFQAEHPGGARILRKLAGKDATEKFLEYH
HNTPDDAWSAFNGMVYNITPYLPFHPGGEEDLMRVAGRDGTRLFMSTH
HNKPDDCWVVIDGKVYDLTEFAESHPGGSSPIYRAAGRDATAIFQPIH
HNTRVSTLCTYNGKVYDLTSFLDDHPGGDDIILSYAGQDIGKVMSDED
AEAKERSLVAIHGFIHDCSSFVEDHPGGAHLIKRAIGTDATTAFFGGV
HATRDDCWVIIDGMVYDVTEFLSQHPGGAEVILRNAGKDATRIFKPLH
NSREKGVWIVVHGNVYDVSDFLDEHPGGADIILKYAGKDATEEYDPIH
HNKREDCWVIIDGKIYDVTDFLENHPGGAEIIIANAGKDATKIFKPLH
HKDGDRVWVVIQGEVYDMTDFLEDHPGGKDIIVENRSKDVTFIFNPRH
RITQGQQLVVYHDRVLNVTPWAPYHPGGALALLHFVGRDATNEIEAYH
HNTEDSLLLAIRGNVYDVTKFLSRHPGGTDTLLLGAGRDVTPVFEMYH
GDEEAMKFIIIDKMVYDVTEFIEDHPGGAQVLLTHVGKDASDVFHAMR
TSNKDRIYIVIQNIIHDITPFMDQHPGGVALLKASHGKDATKAFYGGV
HKSLQDCWTCINGKVYNITPYINFHPGGVEEIMKCAGKDGTSLFNKYH
HDKPNDLWMILYNKVYDITNFTSVHPGDVEVLLDCGGADATEAFEDVG
TLNKDRIYIVIQNIIHDITPFMDQHPGGVALLKASHGKDATKAFYGGV
NHVKDCWVTLYQRKIYNVTGFLEEHPGGGEIILPYAGKDITEIMADIQ
ERAKQEGLIIISGIIHNVKNFIKEHPGGQALVRASLGKDATKAFNGAV
LIADGKVIVIYKNNVLNLTSWIKKHPGGDKAAYHMVGKDATDEMHAYH
LIADGKVIVIYKNNVLNLTSWIKKHPGGDKAAYHMVGKDATDEMHAYH
HRTHDDLWVVLNGKVYNISSYIDEHPGGEEVILDVAGEDATEAFDDIG
HNKDGDLWLAIDGTVYDLTKFSEEHPGGKKILLGVAGADASKKYRKYH
QAKNGRGLVAIAGVVHDVTDFIKDHPGGKAMISSGIGKDATAMFNGGV
VAKHNTKDSCWVILYGKVTDFLSEHPGGSKIILKLSGQDATEEYDPIH
QIAAGKHIIIFDDRVLKVDSWIKFHPGGDKSIKHMVGQDATDEINALH
HNKPDDCWIVVDNHVWDVTNFLATHPGGPTIILKYAGRDATKAYSEVH
AESANRALVAIGGVIHDVSDFIKEHPGGKTFISSAVGKDATAMFNGGV
GRKGTDAWTSYQGKVYNISPYLPFHPGGKGELLRGAGKDSGKLFLEIH
AREQLPAWIVIDNIVYDCTAFQHSHPGGPVVIRSFVGQDCSWQFWRFH
HNTPNDCWVVIQGEVWDLTAFANEHPGGPSVILKYAGRDATDAFLGIH
HNSAKSCYVTIGSKVYDITSFVDDHPGGGDLVLEYAGKDVTEILRDPV
HNKSDNLWVVIDEDVYDLTKFQDEHPGGKKSMQHFLHLFLGTFVALLT
HNTPDDAWSAFNGMVYNITPYLPFHPGGEEDLMRVAGRDGTRLFMSTH
HNTRVSTLCTYNGKVYDLTSFLDDHPGGDDIILSYAGQDIGKVMSDED
AEAKERSLVAIHGFIHDCSSFVEDHPGGAHLIKRAIGTDATTAFFGGV
HATRDDCWVIIDGMVYDVTEFLSQHPGGAEVILRNAGKDATRIFKPLH
RITQGQQLVVYHDRVLNVTPWAPYHPGGALALLHFVGRDATNEIEAYH
GSRNPRILLAVNGKVFDVTKGSKFYGPAGPYGIFAGRDASRGLATFCL
HNHSKSTWLILHHKVYDLTKFLEEHPGGEEVLREQAGGDATENFEDVG
RNSLKELWLVIHGRVYDVTRFLNEHPGGEEVLLEQAGVDASESFEDVG
GVQDPRILMAINGKVFDVTKGRKFYGPEGPYGVFAGRDASRGLATFCL
HNHSKSTWLILHHKVYDLTKFLEEHPGGEEVLREQAGGDATENFEDVG
RSGCEERWLVIDRKVYNISEFTRRHPGGSRVISHYAGQDATDPFVAFH
HNKKDDCWICIRGFVYNVSPYMEYHPGGEDELMRAAGSDGTELFDQVH
HNKKDDCWICIRGFVYNVSPYMEYHPGGEDELMRAAGSDGTELFDQVH
HNKIDDAWMAIRGRVFNVTRYMDFHPGGVDELMRGVGRDATKLFDEVH
YDGVKSPLAFVGVRGIVYNGATSFYGNNAPYNAFAGRDSSRHFAKMDV
GVRKSDVYVSVKGVVYEVAPQFYGPGQPYHIYAGREISRCLAKSDLTG
LDKKKRLVLIIHGSVYDVTDFAPTHPGGISVLSQNVGKEVGDVFDRIH
SGEHKRILLAVNGKIFDVTNKGQEFYGRDASRALACFNLETKDEYDDL
HNTNRSTWLCIHNNVYDVTEFLNEHPGGEEVLLEQAGKEATEAFEDVG
HNTNKDTWLLIHNNIYDVTAFLNEHPGGEEVLIEQAGKDATENFEDVG
DLEKSVPTGSGYTHSNEKIVWYEAHPGGKKMLDIYVGKDATEAFQGGI
DLEKSVPTGSGYTHSNEKIVWYEAHPGGKKMLDIYVGKDATEAFQGGI
YDGIKKPLAFVGVRGVIYSCSMDFYGPKGPYNAFSGRDSSRHLGKVTV
ITQEGRDIVIIHGKVYDVTSFTASHPGGEAAIKSNVGKEAGETFESMH
VGAGVTDVVRIDGVYYDTMKLAAIHPGGPMMIKMANGTDATRIFVSYH
VGAGMTDVVRIDGVYYDTMKLAAIHPGGPMMIKMANGTDATRIFVSYH
YDGVKKPLAFVGVRGVIYSCSMDFYGPKGPYNAFSGRDSSRHLGKVTV
GIQKGDIYVSVKGVVYEVAPQFYGPGQPYHAYAGHEISRCLAKSDTTA
HTKEDDLWLIVNKKVYDITKFVDQHPGGVDTLTGAAGKDGTDDFNSVG
GRDEAPIYISVKGVVYDCSAAAEFYGPGASYHVFAGKEVSRCLAKMLI
HCFEDDAFISANGKVLDITPLIQRYQGTRFASLVQPLIRAAGTDISHW
HCFEDDAFISANGKVLDITPLIQRYQGTRFASLVQPLIRAAGTDISHW
IDETKPIFIAIKGKIYDVTAKKSTYGPGGSYHLFAGNDATVCLAKSSF
HQSLKDRWIVIDKKVYDVSSWQNKHPGGRKVIGHYAGQDATGAFIAFH
SGEHKRILLAVNGKIFDVTNKGQEFYGRGAPYAAFAGKDASRALACFN
GENGTPIYMSVKGKVYDCTDGAAFYGPGNSYAVFAGKEVSRCLGKMLI
GVKNERIFMSVKMKVYEVAPHFYGPGQHYHVFAGTEASRALAKADLTG
ENIRYRFFFKGKSYLIPKDYIDNEHPGGSYEIMPYVDKDMTDAFEDVD
SVNPDRTLVIIRDKVYDVTTFLASHPGGKSALRRNNGKDVTDAFFSMH
HAFHDDAYVSLNGKVLDLTPLIAAYKEMPKFAHLAKPLVQVAGTDISH
FDGKKKPQVFVGVKGIIYNVSLEWYGPEGPYSAFAGCDSSRQLGKVIV
MPDLKKDVLSIDGIYYDTEKLALMHPGGAMVVRLCNGRECTAIFLSYH
EPSSIRVYYRGNKYDVPLEFATRMHPGGSSILMRYKDCDITKDFEKMN
SSPSLPIYTALNGLIYDLSPGREKFSSHGPYSLLAGCNANKVLNIACS
HVRDGGCWVIINGNVYDVKDYTPDNSLTQELLQAHAGKDISLEIGNPQ
HNEETSAWVIVHGTVIDITPLFAAAERKTSLQKKTLQWLLALAGQDLS
GKTEQPLIVRYKNQWYDLTEFAHKHPGGKNSLTGLHEKDMAERFDRAP
GKTEQPLIVRYKNQWYDLTEFAHKHPGGKNSLTGLHEKDMAERFDRAP
GQETNLLYLVILGHVYDVTVGFKHYGPGQSYHMFIGHDATRSFVTGEF
DLEKSVPTGSGYTHSNEKIVWYEAHPGGKKMLDIYVGKDATEAFQGGI
HATHDDLWIVIRGVVYDCNKFQYFHPGGEKILRRCAGRDCTALYEYFH
HAVKKDGWLIINNDVYNVSKFYDDHPGGRDVLLNLIGADATDAFEAVQ
HNDRSSIWIVAGNSVYDVTYILDTHPGGLNALLRRGGGVKDCTEDFYF
HATHDDLWIVIRGVVYDCNKFQHFHPGGEKILRRCAGRDCTALYDYFH
HAVKKDGWLIINNDVYNVSKFYDDHPGGRDVLLNLIGADATDAFEAVQ
HTKEDDLWLIINKKVYDITKFVDQHPGGVDTLTGAAGKDGTDDFNSVG
HASETDLWLVINGNLLDVSSFVHEHPGGLLIMEGAGGHDVAALFSHFH
HASETDLWLVINGNLLDVSSFVHEHPGGLLIMEGAGGHDVAALFSQFH
HNTDKDCWVVLYGRVLDVTKFLSQHPGGIDPINDLGGYDITNSFESIG
HNDRSSIWIVAGNSVYDVTHILDTHPGGLNALLRRGGGVKDCTEDFYF
HNTDKDCWVVLYGRVLDVTKFLSQHPGGIDPINDLGGYDITNSFESIG
HNTRRSLWIVSGNSVYDVTGVLGSHPGGEAAILRRGGGSKNCEADYTF
HNKKKSGWLIINNGVYDVSDFYDDHPGGRDILLAHIGTDATEGFEAVN
HSSLPKCVIRIDDNWYDCTSWRNSHPGGAQMCDEFHGKDATDAFYSLH
CTSQDYWVIVDGHVYHLDAEFVTMRHPGGLIILESAGKDGSVMFHEHH
KETYVRLFYKGTSLVVPMSFVLNEHPGGAEYILQYANQDITSAFEDMN
GAEGPIWHIYEGRTYRVPMSFVRRHPNGQKLLLPYANRDITQAYHDAG
AINSLHFIFKGKNYMVPESFVTKEHPGGKAVLMALADKDITEAFEEAG
HNTPDDLWIVIRNVVYDCTAFQRYHPGGEKLLLACGGRDATAVYDRFH
DLMHSIPTGAGYTHSSKDVIWYSSHPGGQRILDMFVGKDATSAFTGGV
HRTKDDLWIVVDGNVLNVSAFVPHHPGGDVLLDGVGGQDMATVFAYFH
DLERPIPVDPAWAQKDKKISWLNMHPGGRALLLAYVGKDATAAFNGGV
HTNDDDCWVVMYDKVLDVSKWLQEHPGGLDPIKDMAGMDITNSFESIG
HITENDLWFIKDLKVYDITKFVDQHPGGVDTLLSVAGKDGTSDFNAVG
HNKESDCWCIVRGLVLNLTEFLPDHPGGKQSVLMYAGGDATKEFDLVH
FKKESKCCIIIKDLVYDVTSFFDHPGGYDIFKDYAGKDTTTAFAQIGH
HCNVDDCWVVANGNVYDVTNFIEGHPGGINCILNKASSDVSNDFSFHS
HNKPTDAWVIYKNKVYDVTYYLKYHPGGEDPLTKRAGTDVTDDVLGYH
KFKKESKCCIIIKDLVYDVTSFFDHPGGYDVFKDYAGKDTTEAFAQIG
HNKPTDAWIIYKNKVYDVTYYLKFHPGGEDILLERTGTDVTDFVFMYH
HCSIDDCWVVANGNVYDVTNFIENHPGGINCILNKASNDVSIDFSFHS
HNTRDDCWLIIHGKVYDCSKFHSLHPGEGINDQYIADHAGKDCTDLFE
CQKEKKQLLIIEDVIYDMSEFAEKHPGGKQYIDDYIGKDATKAFNGLV
HNSFDSCWMIIHNKVYDITKYINHHPGGKNALLRFAGKDGTENVQFHS
HNKKDDFWAIFRNKVYDLTDFWKKHPGGDIILEGAGKDMTYLFDDIGH
HNKKDDCWIIVNNKVYDMTEYLLYHPGGPNLLFKCAGRDATDDFEGMF
HNSREDCWIIINEKVYNVSSYVSSHPGGDMILQNAGGESTTLFKEAPM
HNEKSNAWVVIDGQVYDITSFIYDHPGGSDILVEHLGEDISDVFIDGQ
HDKEDDLWLIIDKKVYDVTDYVDKHMGGLAIMKNAGKDSTEGFNGEQH
NTIENGIWISIDGLVYDITKFIKHHPGGEQVLILAAGRDVTNLFESYH
GKDADRIWVTYKDGVYDVTDFIAMHPGGDKILLAAGAAVDPFWALYSQ
HNTPDDLWIVIGSVVYDCTKFQHFHPGGERMLQLCGGRDATELFNYYH
HNDRHSLWIVAGNSVYDVTSILDSHPGGANALLQRGGGVKDCTNDFGY
DLDKPLNTGTSYTHDNETFQWYEVHPGGRQVLDLYIGKDATKEFGSGM
HNKPDDLWIIIHDKVYDLTKFASEHPGGETVLEQQAGDYGTEPFEDVG
KQAGSPTWIVIRDAVYDVTQYMEDHPGGSELISEWAGRDGTKDFDDFG
GVQDPRILMAINGKVFDVTKGRKFYGPEGPYGVFAGRDASRGLATFCL
SSPETGVWVTLGCEVFDITEFVDIHPGGASKLMLAAGGPLEPFWALYA
RLAAGACWVRRGARLYDLSSFVRHHPGGEQLLRARAGQDISADLDGPP
HNLRTDRWLVIDRKVYNITKWSTQHPGGQRVIGHYAGEDATDAFRAFH
HNRPEDLWVSYLGRVYDLTSLAQAYKGNLLLKPIVEVAGQDISHWFDP
HNLRTDRWLVIDRKVYNITKWSIQHPGGQRVIGHYAGEDATDAFRAFH
TSPETGIWVTLGSEVFDVTEFVDLHPGGPSKLMLAAGGPLEPFWALYA
AKTFARRYVVIEGVEYDVTDFKHPGGTVIFYALSNTGADATEAFKEFH
HNTEESCWFVHGGKVYDATPYLDEHPGGAESILIVAGADATDEFNSIH
HQKADSCWIIVRNKVYDCTPFLDDHPGGADSILINGGTDSTEEFDAIH
HQTEESCWIIVRNKVYDCTPFLNDHPGGADSILINGGMDSTEEFDAIH
HNTEEDCWIIVNNRVYDATEYLELHPGGTDSIVINAGEDATEDFVAIH
HNTEEDCWIVVKDRVYDCTEYLELHPGGIDSIVINGGADSTEDFVAIH
HTTHDSAWFVHEGKVYDATAFLDEHPGGSDSILTATGADATEDFNAIH
HTTHDSAWFVHEGKVYDATAFLDEHPGGSDSILTATGADATEDFNAIH
KEAAKPTWTKIHGRTVDVETFRHPGGNILDLFLGMDATTAFETFHGHH
HNNPKDCWLVIEGKVYDVTKFLEDHPGGDEVLLSATGKDATDDFEDVG
HNNPKDCWLIIGGKVYDVTKFLDDHPGGDEVLLSATGKDATDDFEDVG
HNKPDDAWCAIHGHVYDVTKFASVHPGGDIILLAAGKDATVLYETYHV
LKSLKGNEVVINGTIYDIADFVHPGGEVVKFFGGNDVTIQYNMIHPYH
HNKPGDLWISIQGKVYDVSDWVKSHPGGEAAILNLAGQDVTDAFIAYH
HRTPQDAWMVHHNKVYDVSNYMDHPGGLVIFSHAGDDMTDVFAAFHPP
TDPSHSNNKQHAHLVLDITDFASRHPGGDLILLASGKDASVLFETYHP
HITPDDAWVVHQNKVYDVSNWYDHPGGAVVFTHAGDDMTDIFAAFHAQ
HNTPTDAWLIYKSQVLDISKWISHHPGGEQTLLRFAGMDATDELRAFH
EKARKDGLVLLDGNWYNVEKFVHHHPGGVEVLEQYLGADISFVFRVMH
HNTKEDCWIVIDGKVYDVSSYLDEHPGGDDVILSTIGKDATDDFEDAG
HNKIKDCWLIISGKVYDVTPFMEDHPGGDEVLLSSTGKDATNDFEDVG
HNKPGDLWISIQGKVYDVSDWAKEHPGGYLPLLSLAGQDVTDAFVAYH
LSFSTLVDLRLAETYRDTTRSYYIAKGGIQVGQMILADDDNAYDGYDE
GKDGKPVYIAHQGKVYDVSNSKLWKTGIHMRRHPAGRDLTTDIQAAPH
HNTRDDCWIIVSGKVYDITAWAPHHPGGAGIARIYAGKEATAEFGDYH
GKNGRPAYIAVNGIVYDVTNNAHWVNGEHHGIRAGKDVSFDLTNTSPH
IVAPGEKWGTIDQKYFEVLAHAIEKFPGFVPEIQGVYLDQNADGTLRV
HNKDGGFWTVIDGKVYDIKDFQTQSLTGNSILAQFAGEDPVVALEAAL
GVQDPRILMAINGKVFDVTKGRKFYGPEGPYGVFAGRDASRGLATFCL
GAWRPVPAGSAAGPAYDLTSFVRHHPGGEQLLLARAGQDISADLDGPP
HDLPGDKWLVIERRVYDISRWAQRHPGGSRLIGHHGAEDATDAFHAFH
HNKKEDCWICIRGFVYNVSPYMEYHPGGEDELMRAAGADGTDLFNEVH
GVQDPRILMAINGKVFDVTKGRKFYGPEGPYGVFAGRDASRGLATFCL
RNSAEETWMVIHGRVYDITRFLSEHPGGEEVLLEQAGADATESFEDVG
GVQDPRILMAINGKVFDVTKGRKFYGPEGPYGVFAGRDASKGLATFCL
HNKKEDCWICIRGFVYNVSPYMEYHPGGEDELMRAAGADGTDLFNEVH
RNSAEETWMVIHGRVYDITRFLSEHPGGEEVLLEQAGADATESFEDVG
GVQDPRILMAINGKVFDVTKGRKFYGPEGPYGVFAGRDASRGLATFCL
HNKKEDCWICIRGFVYNVSPYMEYHPGGEDELMRAAGADGTDLFNEVH
NNPKTGVWVTLGSEVFDVTKFVDLHPGGPSKLMLAAGGPLEPFWALYA
HDLPGDKWLVIERRVYDISRWAQRHPGGSRLIGHHGAEDATDAFHAFH
SWREKERWLVIDRKVYNISDFSRRHPGGSRVISHYAGQDATDPFVAFH
NNPKTGVWVTLGSEVFDVTKFVDLHPGGPSKLMLAAGGPLEPFWALYA
HNKDGGFWTVIDGKVYGIKDFQTQSLTGNSILAQFAGEDPVVALEAAL
HKDSKSTWVILHHKVYDLTKFLEEHPGGEEVLREQAGGDATENFEDVG
RLAAGACWVRRGASLYDLTSFVRHHPGGEQLLLARAGQDISADLDGPP
HNQLEDLWVSYLGFVYNLTPLVEEFKGDLLLKPILEVAGQDISHWFDP
HNQLEDLWVSYLGFVYNLTPLVEEFKGDLLLKPILEVAGQDISHWFDP
GPGDPGLYLALLGRVYDVSSGRRHYEPGAHYSGFAGRDASRAFVTGDY
EKDEQPIYMAVKGTVFDVSAGKEFYGKGASYNALAGKDSTRAVAKMSL
RNTAKELWLVIHGRVYDITKFVEEHPGGEEVLFEQAGADATESFEDVG
QNTFKSTWIIINNKVYDVTQFLEEHPGGEEVLREQAGGDATESFEDVG
GLKNPRILMAVNGKVFDVTRGKKFYGPEGPYGVFAGKDASRGLATFCL
GTHNPRILLAVNGKVFDVTQGSKFYGPDGPYGLFAGRDASRGLATFCL
RNTAKELWLVIHGRVYDITKFVEEHPGGEEVLFEQAGADATESFEDVG
RSLEDGVWVTYRGGVYDITEFVAVHPGGDKILLAAGGALEPFWSLYAV
GLQNPRILMAVNMKVFDVTTGKKFYGKDGPYGIFAGRDASRGLATFCL
HNKDGGFWTVIDGKVYDIKDFQAQSLTGNSILAQFAGEDPVVALEAAL
SQEGHPIYMAIKGVVFDVTKGKEFYGKDAPYNALVGKDSTRAVAKMSL
HNMSNDTWIVIHDKVYDITRFLEEHPGGEEVLLEQAGGDATESFEDVG
RKGSRGLYLAILGQVFDVHKGHKHYGPGGTYHCMTGKDASLAFVTGDF
GIENPRILMAVNGKVFDVTRGKKFYGPDGPYGVFAGRDASRGLATFCL
PGPERLQGQGGRGEVHLQRLAVPRGRAGPARGRGGARGGGGELRLHRV
HCTKESCWVLMGTRVYDVTGFLRMHPGGEALILRRAGNDVSRYLEGPP
TRSVYDCLDLHPRLVYNVTPYMDYHPGGEDELMKAAGMDGTELFDQVR
HDTVDDLWVSCLGQVCDLSPLAERYRGDALLLPILESAGADVSHWFDP
HCHRNDQWLVINRKVYNVTQWAKRHPGGLRVISHYAGEDATEAFLAFH
HNTKKDCWTCIRGMVYNLSAYMDFHPGGEEELMRAAGIDSTDLFDEVH
ECSAGKCWVLVGNKVYDVTAFVNLHPGGERLLQDRAGKDIQADLNGPP
HNTINDIWVSYLGKVYDLTPLLEAYKGDVLLKPIIECAGKDISHWFDP
RNSAKDLWLVIHGRVYDITKFVEEHPGGEEVLFEQAGADATESFEDVG
HCVLSDLWVSYLGRVYDLTPLLEQHKGDVLLKPIIAAGGRDISHWFNP
