# Supplementary material for: A tale of two symmetrical tails: Structural and functional characteristics of palindromes in proteins
Source: BMC Bioinformatics. 2008 Jun 11;9:274. doi: 10.1186/1471-2105-9-274 (PMC2474621; doi:10.1186/1471-2105-9-274)
Supplement: Additional file 1 — Conserved Blocks that overlap with palindromes in proteins. [file 1471-2105-9-274-S1.zip › Blocks/1NE7A-GLPTGSTPLG.txt]

VICLATGATPLLTYHYLVEKIHQQQVDVSQLTFVKLDEWVDLP
VLGLPTGSTPLGMYKKLIEFYNAGVISFEKVKTFNMDEYVDLP
VLGLPTGSSPEGIYAKLIEANKQGRVSFKNVVTFNMDEYLGFA
VLGLATGGTPEGTYRQLIRLHQTENLSFQNITTVNLDEYAGLS
ILGLPTGSSPIGMYKNLIELNKNKKISFQNVITFNMDEYIGIE
VLGLPTGGTPMTTYKALVEMHKAGQVSFKHVVTFNMDEYVGLP
VLGLPTGGTPLKTYQELIRLYQAGKVSFKHVVTFNMDEYVALP
VLGLATGSTPVGLYKQLISDYQAGEIDFSKVTTFNLDEYAGLS
NLAITAGSTPKGMYEYLTTLVKGKPWYDNCYFYNFDEIPFRGK
VLGLATGSTPIPVYQELARLHREEGLDFSQVRTFNLDEYAGLP
VLGLATGSTPIPVYQELARLHREEGLDFSQVRTFNLDEYAGLP
TLGLPTGSTPLGCYKKLIEYYKNGDLSFKYVKTFNMDEYVGLP
TMGLPTGSTPLGCYQKLIEYYKNGDLSFKYVKTFNMDEYVGLP
TLGLPTGSTPLGCYQKLIEYYKNGDLSFQYVKTFNMDEYVGLP
VLGLPTGSSPEGIYAKLIEANKQGRVSFKNVVTFNMDEYLGLA
TLGLPTGSTPLGCYKKLIEYHKNGHLSFKYVKTFNMDEYVGLP
TPGLPTGSTPLGCYKKLIEYHKNGHLSFKYVKTFNMDEYVGLP
TLGLPTGSTPLGCYKKLIEYHKNGHLSFKYVKTFNMDEYVGLP
VLGLPTGSTPLGMYKELIEFHKQGKVSFQYVKTFNMDEYVGLA
VLGLATGSTPIPVYQELARLHREEGLDFSQVRTFNLDEYAGLP
VLGLPTGGTPLATYKALIEMHKAGEVSFKHVVTFNMDEYVGLA
TLGLATGGTPQKMYELLINDHRTNGTSYHQVTTFNLDEYIGLD
VLGLPTGGTPLKTYEALIELYKAGEVSFKHVVTFNMDEYVGLP
NLSLTAGNTPLGMYEILIDKLQKMNFDRSNIHYYNFDEVPLAG
KGAKTLGLATGSSPISFYQEMVKSPLDFSDLTSINLDEYVGLS
TLGLATGSTPETLYAELVKSDVDTKNVTTTNLDEYVGLAADDP
VLGLPTGGTPLTAYKALVEMHKAGEVSFKHVVTFNMDEYVGLP
VLGLPTGGTPLTAYKALVEMHKAGEVSFKHVVTFNMDEYVGLP
GEVNTLGLATGSTPETLYAELVKSDVDTKNVTTTNLDEYVGLA
VLGLATGGTPVGMYKELIRMYNEGELDFSKVTSINLDEYVGLS
VLGLPTGSTPLQMYKRLIQFNKEGIISFKNVITFNMDEYVGLP
VLGLATGSTPLGMYKYLIEMHKNGEIDFSNVITFNLDEYIGLS
VLGLATGGTPLGMYKELINLYNKENLNFSKVQTFNLDEYYGVS
KGAKTLGLATGSSPISFYQEMVKSPLDFSDLTSINLDEYVGLS
TLGLATGSSPLSTYQELIRMYEAGEVSFKNCKAFLLDEYVGLT
KGAKTLGLATGSSPISFYQEMVKSPLDFSDLTSINLDEYVGLS
LLGVATGSTPLPVYEALAAKVRSGAVDTAQARIAQLDEYVGLP
ILGLPTGGTPMEAYKYLIAMHKAGEVSFKHVVTFNMDEYVGLP
VLGLATGSSPLAAYQALAKIVKDEAIDVSGVRGFALDEYIGLP
VLGLPTGGTPMTTYKALVEMHKAGQVSFKHVVTFNMDEYVGLP
VLGLATGSTPEGLYQHLIKAYRMHQISFANVSTFNLDEYVGLH
TLGLATGSSPITFYEEIVKSNLDFSNMVSINLDEYVGIAASND
TLGLATGSSPITFYEEIVKSNLDFSNMVSINLDEYVGIAASND
VLGLPTGGTPLATYKALIELYQEGKVSFKHVVTFNMDEYVGIS
KLGLATGGTMTDVYHYLVNLLIKNKVDVSQVETFNLDEYVGLK
SLGLPTGSTPLGCYKKLIEYHKSGNLSFKYVKTFNMDEYVGLP
SLGLPTGSTPLGCYKKLIEYHKSGNLSFKYVKTFNMDEYVGLP
TLGLPTGSTPLGCYQKLIEYYKNGDLSFQYVKTFNMDEYVGLP
KENPTLGMATGSSPLGIYAEMRKNKLDTSRVTTVNLDEYVNLP
KENPTLGMATGSSPLGIYAEMRKNKLDTSRVTTVNLDEYVNLP
NGSTTFGLATGGTMEPLYAKICKTDIDFSNCISFNLDEYVGLE
VLGCPTGSSPLGMYKALIDLNKKGIVSFQNVVTFNMDEYVGLP
VLGLATGSTPVGTYQKLIEYYKKGKVDFSKVTSFNLDEYRGLN
TIGLATGSSPLTTYRELIRMYESGELTFKTIQAFLLDEYVGLA
NGAKVLGLATGSTPETLYKEMTASDVDFTEMTSVNLDEYVGLG
NGAKTLGLATGSTPVEFYNQIVNSDLDFTDMVSVNLDEYVGLD
VFGLATGSTPVTTYKEIVNSDLDFSDCTSVNLDEYVGIAPDND
VLGLATGSSPMGVYKELIKAYENKEISFRDCVSFNLDEYIGLK
TLGFATGKTPLKTYQLLVKDHQENKTSWKDITSFNLDEFVDID
VLGLPTGGTPMTTYKALVEMHKAGQVSFKHVVTFNMDEYVGLP
KLGLATGGTMTDLYEQLVKLLNKNQLNVDNVSTFNLDEYVGLT
KLGLATGGTMTDLYEQLVKLLNKNQLNVDNVSTFNLDEYVGLT
KLGLATGGTMTDLYEQLVKLLNKNQLNVDNVSTFNLDEYVGLT
TLGLATGSSPITFYEEIVKSNLDFSNMVSINLDEYVGIAASND
TLGLATGSSPITFYEEIVKSNLDFSNMVSINLDEYVGIAASND
LLGVATGSTPLPIYEALAAQVKSGAVDASRARIAQLDEYVGLP
FGAKTLGLATGSTPLELYKEIRESHLDFSDMVSINLDEYVGLS
NGAQTLGLATGSSPLEFYKEIVESDLDFSNLTSVNLDEYVGLD
NGAQTLGLATGSSPLEFYKEIVESNLDFSNLTSVNLDEYVGLD
VLGLPTGGTPLATYKALIELYQAGEVSFKHVVTFNMDEYIGIP
VLALPGGNSPSHVYSELIRMHKEEGLSFRNVIVFNMYEYYPLT
VLGLPTGSSPEGVYGKLIEAYKEGKVSFKNVVTFNMDEYIGLK
VLGLPTGSSPEGVYRRLVEAHKNGLSFRNVVTFNMDEYCGLAP
VLGLPTGSSPLGIYKCLVEKYKAGLVSFENVITFNMDEYVSLP
VLGLATGSTPIPVYQELARLHREEGLDFSQVRTFNLDEYAGLP
VLGLATGSTPIPVYQELARLHREEGLDFSQVRTFNLDEYAGLP
VLGLPTGSTPLGMYKKLIEFYKEGMISFEMVKTFNMDEYVDLP
TLGLPTGSTPLGMYRHLIKFHQQGRISFKYVKTFNMDEYVDLP
VLGCPTGSSPLGMYKALIDLNKKGIVSFQNVVTFNMDEYVGLP
VLGLATGGTPLGTYQVLREDHARNKTTYKHVYTVNLDEYVGVS
VLGLATGGTPLGTYQVLREDHARNKTTYKHVYTVNLDEYVGVS
KENPTLGMATGSSPLGIYAEMRKNKLDTSRVTTVNLDEYVNLP
VLGLPTGGTPLKTYRELIKLYQAGKVSFKHVVTFNMDEYVGLP
TLGLATGGTPENTYTALIAKAKENGQSFSHVQTFNLDEYVGLP
KGAKTLGLATGSSPISFYQEMVKSRLDFSDLTSINLDEYVGLS
VIGFATGSTPIGLYKCLIKKYRQKEISFRNVTAFNLDEYVGLA
VLGVATGSTPLTTYSSLAALAAEGKADFTDLRAFALDEYIGLP
VLGLPTGSTPLSTYKVLIELHKAGEVSFENVVTFNMDEYVGID
ILGLPTGGTPLTTYKRLIELYEADEVSFKHVVTFNMDEYIGIT
VLGLATGSTPINTYKKLIQMYQEKQISFKDVISFNLDEYKDID
TLGLATGSTPLGTYQELIRRHNEEGLSFAECQAFTLDEYVGLP
GEVNTLGLATGSTPETLYAELVKSDVDTKNVTTTNLDEYVGLA
KENPTLGMATGSSPLGIYAEMRKNKLDTSRVTTVNLDEYVNLP
VLGLPTGSTPLGVYKELIKKHKEGILSFKHVVTFNMDEYVGLE
DGDKVLGLATGSSPIPLYDDMCDSDLDFSDMTSINLDEYYGLN
ILGLPTGSTPLATYKELIALHKAGKVSFKYVVTFNMDEYVGIT
VLGLPTGSSPIGMYRELVKACKEGCISFRHVITFNMDEYVGLA
PLGLATGRTMEPLYAALVERLLGWPSGDLAALRRSWCSFNLDE
VLGLATGSTPVRVYRELVRMHREEGLSFHNVVTFNLDEYYPIK
VLGLATGGTPERTYELLVEKVNAGHLSFSQATTFNLDEYVGLL
VLGLPTGGTPLQTYQELIKLYQAGEVSFKYVVTFNMDEYVGLA
LLGLPTGSSPIKTYKNLIKLYQDGQVSFKYVVIFTMDEYIGIS
NLSITAGKTPALVYQKLASIVKNSSDFDNVHYYNFDEIPVPHQ
NLAITAGSTPKGMYEYLITLVKGKPWYDNCYFYNFDEIPFRGK
VICLATGATPLLTYHYLVEKIHQQQVDVSHLTFVKLDEWVDLP
ILGLPTGTSPLEAYKSLVTMHKAGLVSFKHVVTFNMDEYVGLP
NVSVTGGNSPKLFYSKIISILNELAYLDKIHFYNFDEVPFRND
KENPTLGMATGSSPLGIYAEMRKNKLDTSRVTTVNLDEYVNLP
VLGLPTGGTPLATYKALIELYQEGKVSFKHVVTFNMDEYVGIS
NLAITAGSTPKGMYEYLTTLVKGKPWYDNCYFYNFDEIPFRGK
VICLATGATPLLTYHYLVEKIHQQQVDISQLTFVKLDEWVDLP
TLGLPTGSTPLGCYQKLIEYYKNGDLSFQYVKTFNMDEYVGLP
TLGLPTGSTPLGCYKKLIEYHKSGDLSFKYVKTFNMDEYVGLP
TLGLPTGSTPLGCYKKLIEYHKNGDLSFKYVKTFNMDEYVGLP
TLGLPTGSTPLGCYRKLVEYYKNGDLSFKYVKTFNMDEYVGLP
VLGLPTGGTPMTTYKALVEMHKAGQVSFKHVVTFNMDEYVGLP
VLGLPTGSSPLPVYRRLVELYNEKKVSFKDVVTFNMDEYVGIP
VLGLPTGSSPEGIYAKLIEANKQGRVSFKNVVTFNMDEYLGLA
VLGLPTGSSPEGIYAKLIEANKQGRVSFKNVVTFNMDEYLGLA
VLGLPTGSSPEGIYAKLIEANQQGRVTFKNVVTFNMDEYLGLA
VLGLPTGSSPEGIYAKLIEANKQGRVSFKNVVTFNMDEYLGFA
VLGLPTGSSPEGIYAKLIEANKQGRVSFKNVVTFNMDEYLGFA
VLGLPTGSSPEGIYAKLIEANKQGRVSFKNVVTFNMDEYLGFG
VLGLPTGSSPEGIYAKLIEANKQGRVSFKNVVTFNMDEYLRLA
VLGLPTGSSPEGIYAKLIEANKQGRVSFKNVVTFNMDEYLGLA
VLGLPTGSSPEGIYAKLIEPNKQGRVSFKNVVTFNMDEYLGLA
VLGLPTGSSPEGIYAKLIEANKQGRVSFKNVVTFNMDEYLGLA
ILGLPTGSSPIGVYNELVRSYKAGQVSFENVVTFNMDEYVGLP
VLGLPTGSSPIYIYKSLINAYKASRISFRHVVTFNMDEYVGLP
VLGCPTGSSPLETYKTLIQIHREGRVSFKNVITFNMDEYVALP
VLGLPTGSSPEIIYRTLVQRHRTGEISFQNVVTFNMDEYVGLP
VLGLPTGSSPEIIYRTLVQRHRTGEISFKNVVTFNMDEYVGLP
VLGLPTGSSPEIIYKTLVRRYKAGDISFRHVVTFNMDEYVGLP
VLGLPTGSSPLPVYRRLVELYNEKKVSFKDVVTFNMDEYVGIP
VLGLPTGSSPEGIYAKLIEANKQGRVSFKNVVTFNMDEYLGLA
TLGLPTGSTPLGCYKKLIEYHKNGHLSFKYVKTFNMDEYVGLP
VLGLATGSTPIPVYQELARLHREEGLDFSQVRTFNLDEYAGLP
VLGLATGSTPIPVYQELARMHREEGLDFSSVRSINLDEYYGLS
VLGLPTGGTPVRTYQRLIQAYREGRVSFRNVVTFNMDEYVGLP
VLGLPTGGTPVRTYQRLIQAYREGRVSFRNVVTFNMDEYVGLP
VLGLTCGSTPSGVYDQLVKLYKENKVSFKNVITFNVDEYYPIE
VIGLPTGSSPLPIYKRLIEMNKNKEISFQEVVTFNMDEYVGLE
VLGLATGSTPTAIYAELIRANKAGEVSFKDVITFNLDEYYPMK
VLGLPTGSTPLGMYRRLIEFHHEDKLSFRYVKTFNMDEYLGLS
VLGLPTGETPMRTYQKLIVAYRKGRVSFKNVITFNMDEYVGLP
TLGLPTGSTPLGMYRHLIKFHQQGRISFKYVKTFNMDEYVDLP
KENPTLGMATGSSPLGIYAEMRKNKLDTSRVTTVNLDEYVNLP
VLGLATGSSPLPVYDELARRHGQAGLDFSRVQAFALDEYVGLE
VLGLATGGSPKSTYRELIRRHREEQLSFSRVTAFTLDEYAGLA
VLGVATGGSPLPVYRSLAGYGLEMSRIRCFALDEYVGLPAGHP
GEVNTLGLATGSTPETLYAELVKSDVDTKNVTTTNLDEYVGLA
PEGLTIGLATGSSPLGVYEEWRKDRVDCRHVTTVNLDEYVGLS
VLGLATGSTPIGTYRELIRKHKEEGLDFSQVKTFNLDEYLGAG
VLGLATGRTMLPVYAWLRQWHREGELSFAQSTSFNLDEYCGLA
VLLLPTGTTPLGMYRRLAEMHRRAGLSFARATFFNLDEYLGLP
KGAKVLGLATGSTPVTLYKEMTSSDLDFSEMTSVNLDEYVGLG
VLGLATGSTPISLYQELVNKYKAGELSFSNTTSFNLDEYLGIN
VLGLATGSSPLPAYQELIRRRRAGSGPSYAGVRAFLLDEYVGL
RKANVILATGNSQIMFLRALTTLGGIDWSQVTLFHLDEYLGIS
KGAKTLGLATGSSPISFYQEMVKSPLDFSDLTSINLDEYVGLS
VLGLPAGRTPIKTYKNIIALHRSNQVSFKYVVIFTMDEYLGLS
AGAQTFGLATGSSPIALYQEMVESDVDFSEFYSINLDEYVGLS
AGAQTFGLATGSSPIALYQEMVESDVDFSEFYSINLDEYVGLS
VLGLPTGGTPLTAYKALVEMHKAGEVSFKHVVTFNMDEYVGLP
VLGLPTGGTPLNTYKKLIELHKAGEVSFKNVVTFNMDEYVGLP
VLALPGGNSPRSVYAELIRMHKEEGLSFRNVIVFNMYEYYPLS
VLGCPTGSSPLGMYKALIDLNKKGIVSFQNVVTFNMDEYVGLP
RRGPAAGGVRMRPYAQEADALNDALRLSRGMTYKNAAAGLDLG
ILGLPTGGTPMEAYKYLIAMHKAGEVSFKHVVTFNMDEYVGLP
VLGLPTGGTPLKTYQELIRLYQAGKVSFKHVVTFNMDEYVALP
NGAKVLGLATGSTPEILYQNWVKSDLNCDDLTSINLDEYVGLT
VLGLATGSTVLGVYRELAADHRQHGTSYRLVRTVNLDEYVGLD
QPDLCLGLATGRTMVPLYAELLGRSLNWQHCRIFALDEYWGLA
VLGLPTGGTPLTAYKALVEMHKAGEVSFKHVVTFNMDEYVGLP
VLALPGGNSPRSVYAELIRMHKEEGLSFRNVIVFNMYEYYPLS
ILGLPTGSSPIGMYKNLIKLYKDEKISFQNVITFNMDEYIGIE
KIGFATGVSPIDCYKLIIKYSKQNNISWKNVTTFNLDEFVNIS
HLAITAGSTPKRMYELMVEEMKEKAPLTNVSYYNFDEIPIGDE
VINTTTGASFDGMFEGLVKGINAGEIPIEKVFLMNLDEYVAKR
LICIAGGDTPLLTIEALIKANQTGEVDFSETQFVGLDEWVGLG
TLALSGGNSPVIVYDKLIQKHREEGLSFRNVIAFTVFEYYPPV
VLGLVAGSSPVNVYAELIRLHREENLSLANVITFNLDEYYPMN
GHANIVVATGASQFEVLASLAEQPGIDWSKVTGFHLDEYVGVS
PLGLATGRTMVPIYGELVARLQRWPADELEHLRRSWCSFNLDE
AEINMIFAAAPSQNEFLSHLIHSKQIDWSRINAFHMDEYIGIH
NLAIESRTSLFSLMNNLRDQCLNGKVSFSNIKFFMVDDFVFEL
HLAITAGSTPKRMYELMVEEMKEKAPLKNVSYYNFDEIPIGDE
VINTTTGASFDGMFEGLVKGINAGEIPIEKVFLMNLDEYVAKR
LICIAGGDTPLLTIEALIKANQAGEVDFSNTQFVGLDEWVGLG
KTAAVLLATGNSQLKFLDALIALGGVDWSRITLFHLDEYLGIT
HLAITAGSTPKRMYELMVEELKDKAPLTNVSYYNFDEIPIGDE
VINTTTGASFDGMFAGLVKEINAGEIPIEKVFLMNLDEYVAKR
LICIAGGDTPLLTIEALIKASQAGEVDFSQTQFVGLDEWVGLG
KPDAVLGLPTGSTPVGFYDALVASGVSLARARTFNLDEYLGLP
SLGLPTGSTPLGCYKKLIEYHKSGNLSFKYVKTFNMDEYVGLP
TLGLPTGSTPLGCYKKLIEYHKKGEISFQYVKTFNMDEYVGLP
TLGLPTGSTPLGCYKKLIEYYKNGEVSFQYVKTFNMDEYVGLP
