# Supplementary material for: A tale of two symmetrical tails: Structural and functional characteristics of palindromes in proteins
Source: BMC Bioinformatics. 2008 Jun 11;9:274. doi: 10.1186/1471-2105-9-274 (PMC2474621; doi:10.1186/1471-2105-9-274)
Supplement: Additional file 1 — Conserved Blocks that overlap with palindromes in proteins. [file 1471-2105-9-274-S1.zip › Blocks/1OM4A-PDGSTLGDP.txt]

YAGHKSKDGTVIGDPACVEFTEICIKLGWKGKGTMFDVLPL
YAGYKQPDGSTLGDPANVQFTEICIQQGWKPPRGRFDVLPL
YAGYKQPDGSTLGDPANVEFTEICIQQGWKPPRGRFDVLPL
YAGYKQPDGSTLGDPANVQFTEICIQQGWKPPRSRFDVLPL
YAGYKQPDGSTLGDPANVQFTEICIQQGWKAPRGRFDVLPL
YAGYQMPDGTILGDPASVEFTQLCIDLGWKPKYGRFDVVPL
YAGYQMPDGTIQGDPANLEFTQLCIDLGWKPRYGRFDVLPL
YAGYQMPDGSVIGDPASVEFTKLCIELGWKPKYGRFDVVPL
YAGYQMPDGTIRGDAATLEFTQLCIDLGWKPRYGRFDVLPL
YAGYQMPDGTIRGDPATLEFTQLCIDLGWKPRYGRFDVLPL
YAGYQMPDGSIRGDPANVEFTQLCIDLGWKPKYGRFDVVPL
YAGYQMPDGTIRGDPATLEFTQLCIDLGWKPRYGRFDVLPL
YAGYRQQDGSVRGDPANVEITELCIQHGWTPGNGRFDVLPL
YAGYRQQDGSVRGDPANVEITELCIQHGWTPGNGRFDVLPL
YAGYRQQDGSVRGDPANVEITELCIQHGWTPGNGRFDVLPL
YAGYRQQDGSVRGDPANVEITELCIQHGWTPGNGRFDVLPL
YAGYKNADGKIIGDPANVEFTDFCVKLGWKSKRTEWDILPL
YAGYKQADGKIIGDPMNVEFTEVCTKLGWKSKGSEWDILPL
YAGYQEPDGSILGDPARVEFTEVCLKLGWKPARTAWDILPL
YAGYQEPDGSITGDPARVEFTEICMKLGWKAPRTPWDILPL
YAGYKMEDGSIVGDPANVEFTEQCVKLGWKPKYGMFDVLPL
YAGYKHLDGTVVGDPASVDFTELCQSLGWKGKGGRFDILPL
YAGYRQQDGSVRGDPANVEITELCIQHGWTPGNGRFDVLPL
YAGYQMPDGTIRGDPASVELTQLCIDLGWKPKYGRFDVMPL
YAGYQMPDGTILGDPASVEFTQLCIDLGWKPKYGRFDVVPL
YAGYQMPDGTIRGDPATLEFTQLCIDLGWKPRYGRFDVLPL
YAGYRQQDGSVRGDPANVEITELCVQHGWTPGNGRFDVLPL
YAGYQMPDGTIRGDAATLEFTQLCIDLGWKPRYGRFDVLPL
IAGYQMPDGTIRGDPATLEFTQLCIDLGWKPRYGRFDVLPL
YAGYRQQDGSVRGDPANVEITELCIQHGWTPGNGRFDVLPL
YAGYKQPDGQILGDPANVEFTEICIQLGWKAPKGRFDVLPL
YAGYQMPDGSIQGDPSSVEFTKICIQLGWKPQYGLFDVLPL
YAGYKMTDGTIIGDPASVDFTEICIELGWTPRYGQFDVLPL
YAGYQMPDGSIQGDPSSVEFTKICIQLGWKPQYGLFDVLPL
YAGYQMPDGSIQGDPSSVEFTKICIQLGWKPQYGLFDVLPL
YAGYKQEDGSIVGDPLNVEFTEVCQRLGWRGKGGRWDVLPL
YAGYKQADGKIIGDPMNVEFTEVCTKLGWKSKGSEWDILPL
YAGYKMDDGSIVGDPAGVEFTEVCMNLGWKPKYGRFDVLPL
YAAYQLPDGSILGDPINLEFTEVCQALGWKGEGTRFDLLPL
YAGYRQQDGSVRGDPANVEITELCIQHGWTPGNGRFDVLPL
YAGYRQQDGSVRGDPANVEITELCIQHGWTPGNGRFDVLPL
YAGYRQQDGSVRGDPANVEITELCIQHGWTPGNGRFDVLPL
YAGYQMPDGTIRGDPATLEFTQLCIDLGWKPRYGRFDVLPL
YAGYRQQDGSVRGDPANVEITELCIQHGWTPGNGRFDVLPL
YAGYRQQDGSVRGDPANVEITELCIQHGWTPGNGRFDVLPL
YAGYQMPDGTIRGDAATLEFTQLCIDLGWKPRYGRFDVLPL
YAGYKQPDGQILGDPANVEFTEICIQLGWKAPKGRFDVLPL
YAGYKQPDGQILGDPANVEFTEICMQLGWKAPKGRFDVLPL
YAGYKQPDGSVLGDPANVELTEICIQQGWKAPHGRFDVLPL
YAGYKQPDGSILGDPASVELTEICMQQGWKAPKGRFDVLPL
YAGYRQQDGSVRGDPANVEITELCIQHGWTPGNGRFDVLPL
YAGYQMPDGSIRGDPANVEFTQLCIDLGWKPKYGRFDVVPL
YAGYRQQDGSVRGDPANVEITELCIQHGWTPGNGRFDVLPL
YAGYRQQDGSVRGDPANVEITELCIQHGWTPGNGRFDVLPL
YAGYKNPDGTIIGDPANIEFTELCMKLGWKSARTRFDILPL
YAGYRQQDGSVRGDPANVEITELCIQHGWTPGNGRFDVLPL
YAGYQMPDGTIRGDPANLEFTQLCIDLGWKPRHGRFDVLPL
YAGYQMPDGTIRGDAATLEFTQLCIDLGWKPRYGRFDVLPL
YAGYKQPDGSIQGDPANVEFTEICMQLGWKAPKGRFDVLPL
YAGYKQPDGQILGDPANVEFTEICMQLGWKAPKGRFDVLPL
