# Supplementary material for: A tale of two symmetrical tails: Structural and functional characteristics of palindromes in proteins
Source: BMC Bioinformatics. 2008 Jun 11;9:274. doi: 10.1186/1471-2105-9-274 (PMC2474621; doi:10.1186/1471-2105-9-274)
Supplement: Additional file 1 — Conserved Blocks that overlap with palindromes in proteins. [file 1471-2105-9-274-S1.zip › Blocks/1OVLA-LKGRRGRL.txt]

TDSLKGRRGRLPSKPK
TDSLKGRRGRLPSKPK
TDSLKGRRGRLPSKPK
TDSLKGRRGRLPSKPK
TDSLKGRRGRLPSKPK
TDSLKGRRGRLPSKPK
TDSLKGRRGRLPSKPK
TDSLKGRRGRLPSKPK
TDSLKGRRGRLPSKPK
TDSLKGRRGRLPSKPK
TDSLKGRRGRLPSKPK
