# Supplementary material for: A tale of two symmetrical tails: Structural and functional characteristics of palindromes in proteins
Source: BMC Bioinformatics. 2008 Jun 11;9:274. doi: 10.1186/1471-2105-9-274 (PMC2474621; doi:10.1186/1471-2105-9-274)
Supplement: Additional file 1 — Conserved Blocks that overlap with palindromes in proteins. [file 1471-2105-9-274-S1.zip › Blocks/1P4CA-IDSGFRRGSDI.txt]

DQKIDIFVDGGVRRGTDVLKALCLGAKGVGLGRPFLYAMSSYGDKGVTKAIQLL
KDKLEVFVDGGVRRGTDVLKALCLGAKGVGLGRPFLYANSCYGRNGVEKAIEIL
SGDTPVLFDSGIRTGADVVKALAMGASAVGIGRPYAWGAALGGSKGIEHVARSL
KGDIAILADSGIRNGLDVVRMIALGADTVLLGRAFLYALATAGQAGVANLLNLI
KGDIKIIADSGIRNGLDIVRMLALGADATMLGRAFVYALGAEGRQGVENMLDIF
KTGKPVLIDSGFRRGSDIVKALALGAEAVLLGRATLYGLAARGETGVDEVLTLL
QGRVPVFLDGGVRRGTDVFKALALGASGIFIGRPVVFALAAEGEAGVKKVLQML
QGRIPVFLDGGVRRGTDVFKALALGASGIFIGRPVVFSLAAEGEAGVRKVLQML
QGRIPVFLDGGVRRGTDVFKALALGAAGVFIGRPVVFSLAAEGEAGVKKVLQMM
EGKVEVFLDGGVRKGTDVLKALALGAKAVFVGRPIVWGLAFQGEKGVQDVLEIL
EGKVEVFLDGGVRKGTDVLKALALGAKAVFVGRPIIWGLAFQGEKGVQDVLEIL
KGKIEVYLDGGVRTGNDVLKALALGAKCIFLGRPILWGLACKGEHGVKEVLNIL
NGKIEVYMDGGVRTGNDVLKALALGARCIFLGRPIIWGLACKGEDGVKEVLDIL
KGKIEVYMDGGVRTGTDVLKALALGARCIFLGRPILWGLACKGEDGVKEVLDIL
DINGTILFDSGIRHAADAFKAIALGASAVLIGRPYIYALAVAGQAGIERYMDQL
ENEIEIYVDGGIRRGSDVIKALCLGAKGVGLGRSFLYANSAYGKKGVVKACELL
NGRIPVHIDGGIRRGSDIFKALALGADHCWVGRVAVWGLAYKGEEGVSIALNIL
QDYIEVYIDGGIRRATDVIKALCLGAKGVGIGRPFLYAMSTYGEDGVCHLIQLL
AGRVPIHIDGGIRRGGDVFKCLALGADFVWLGRPAIWGLKYDGQAGVELMEQII
DDKIEIFIDGGVRRGTDILKALCLGAKGVGLGRPFLYSNSCYGKEGVKKAIELL
DGKIEIYLDGGVRRGSDILKALCLGATGVGMGRPFLYAMSGYGEEGVTHLFNIL
DKNFEVFVDGGVRRGTDVIKALCLGASGVGLGRPFLYANSCYGKDGVQKAIDLL
GDKLDVLFDSGVRSGADIAKALALGAKMVLIGRPYVYGLALEGSSGVSHVIRCL
DDKIEIFIDGGVRRGTDILKALCLGAKGVGLGRPFLYSNSCYGKEGVKKAIELL
EDKIEVYIDGGIRRATDILKALCLGAKGVGIGRPFLYAMSAYGFDGVDRAMQLL
GRRVEIFLDGGITQGTDVFKALALGARMVFFGRPALWGLAVNGQAGVEHVLDIL
GDNLVVMLDGGIMQGNDIFKALALGAKTVFVGRPAVWGLAYNGQKGVEEMLSVL
GDNLVVMLDGGIMQGNDIFKALALGAKTVFVGRPAVWGLAYNGQKGVEEMLSVL
DKRIPVWMDGGVRNGRDIFKAVALGARGVFVGRPVLWGLATSGSSGVVAVLGIL
AGRIPVYLDGGVRRGTDVFKALALGAAGVFIGKPVVFALAAEGKAGVRNLLRMM
QGRIPVFLDGGVRRGTDVFKALALGASGIFIGRPVVFSLAAEGEAGVRKVLQMM
RGRIPVLLDGGVRRGTDVFKALALGAQAVLIGRPMIYGLAAKGEDGVKKVIDML
KGRIPVLLDGGVRRGTDVFKALALGAQAVLIGRPIVYGLAAKGEDGVKKVIDML
RGEVPVFLDGGVRRGTDVFKALALGASGIFIGRPVVFSLAAEGEAGVRKVLQML
KGRLPVFLDGGVRRGTDVFKALALGASGVFIGRPVLFSLAVDGEAGVRKVLQML
QGRVPVFLDGGVRRGTDVFKALALGASGIFIGRPVVFSLAAEGEAGVRKVLQML
AGAVPVLVDGGIRRGTDVFKALALGARAVMVGRPVFFGLAARGEAGARHVIEML
RGRIPVLLDGGVRRGTDVFKALALGAQAVLIGRPIIYGLAAKGEDGVKKVIDML
KGRIPVLLDGGVRRGTDVFKALALGAQAVLIGRPIVYGLAAKGEDGVKKVIDML
RGQLPVFLDGGVRRGTDVFKALALGAAGVFIGRPVVFSLAAAGEAGVRNVLQML
EGRIPVFLDGGVRRGTDVFKALALGASGVFVGRPSLFSLAADGEAGVRKMLQML
SGGCEVLVDGGIRSGGDVLKATALGASAVLVGRPVMWALAAAGQDGVRQLLELL
NDGCEVLLDSGIRSGTDVLRALALGASGVLVGRPLIWGLAAAGEAGARRVLDLL
SGRCEVLLDGGIRTGGDILKAAALGASGVLVGRPVMWGLAAAGQEGVRQVFELL
NGRVPIIFDSGVRRGSHVFKALANGADLVALARPIIYGLALGGAQGVASVVSHL
GGTCEILLDGGVRSGTDVLKALALGASGVLVGRAPVWGLAAGGEDGVRQVLELL
NKRVPIVFDSGVRRGEHVAKALASGADVVALGRPVLFGLALGGWQGAYSVLDYF
GSEPTIMIDTGIMNGADIVAAVAMGADFTLIGRAYLYGLMAGGREGVDRTIAIL
KGQIKILADSGIRSGLDVVRMIALGADAAMLGRAYIYALAAAGQSGVDHLLGLI
GGRCEIMLDGGVRSGADVLKALALGASGVLVGRPVIWGLAADGERGVRTVLGLL
GHKVPVIFDSGIRRGIDVVRAISLGATAVAVGRPVLYGIAAGGVGGVASVIEHL
AHRATVLIDGGIRRGTDVVKALCLGADGCLIGRPALYGLAVGGESGVEHVLSIL
GDQVEIHMDGGIRSGQDVLKALAMGAKGTFIGRSYIYGLGAMGEAGVRRALEVI
RGRLSLLLDGGIRRGSDIVKALALGADAVLLGRATLYGVAVAGEAGAGRALDLL
GNGYPVMIDSGFRRGSDVLKAVALGARMVFVGRPFNYAAAVAGEAGVAHAIRLL
GKRVEVWLDGGVRTGQDVLKAVALGARGTMIGRAFLYGVAALGEQGARRALELI
GKRTEILMDGGVRRGADVIKALALGASAVSIGRAYVYGLGAAGEKGVSRCLELL
GKRVEVWLDGGVRTGQDVLKAVALGARGTMIGRAFLYGVAALGEQGARRALELI
GKRTEILMDGGVRRGADVIKALALGASAVSIGRAYVYGLGAAGEKGVSRCLELL
GNGYPVMIDSGFRRGSDVLKAVALGARMVFVGRPFNYAAAVAGEAGVAHAIRLL
PDTCQVFVDSGIRSGTDILRALALGAHGVLIGRPMLWGLAAGGETGAAGVLAVL
GGDTEILLDTGIMSGADIVAAVALGARCTLVGRAYLYGLMAGGEAGVQRAVDIL
GDRADVLFDSGIRTGSDVLVALSLGAKAVLFGRPYAYGLGIAGRAGVHHALRLL
GDRIEVHVDGGIRSGQDVLKARALGAQGVYIGRPFLYGLGAMGNEGVTLALEII
KGDIAILADSGIRNGLDVVRMIALGADTVLLGRAYLYALATAGKAGVANLLDLI
NKRVPVIFDSGVRRGSHIFKALASGADIVAVGRPVLYGLNLGGAQGVASVIEQL
GGQAKVMVDGGFCRGTDIIKALAIGANLVGLGRMQCYALAAGGEAAIIRMLELI
GDRIDVMMDGGVQRGTHVLKALSLGAKAVGLGRYYLFPLAAAGQAGVERALELM
GDQIEVHLDGGIRSGQDVLKAIALGAKGTYIGRPFLYGLGALGKEGVTLALDII
GTDFCLMLDGGIRRGADVIKAIALGADGVMLGRAYAYGLSAAGQAGVAEVIAIL
GSDIEVWMDSGIRSGQDILKAWALGAKGTMIGRAFLYGLGAYGEEGVTRALEIL
TGDLTILADSGVRSGLDVVRMIAQGADAVMIGRAFIYALAAAGEKGVMHLLDLF
KSDLTILVDSGVRSGLDVVRMIAQGADAVMIGRAFVYALAAAGEKGVAHLIDLF
GSHIEVMFDGGIRSGQDVMRALALGAKSCMIGRAYIYGLGAYGGPGVAKAIDII
EGRVPVLMDSGVRTGADAVKALALGARAVGLGRPYVYALALGGEEGVGAFLDHF
ADGLPVLFDSGVRSGADIVKALALGATAVGIGRPYAYGLALGGVDGIVHVLRSL
GKHTEILLDTGIMSGADIVAAIALGARCTLVGRAYLYGLMAGGEAGVTRAIEIL
GSDIEVWMDSGIRSGQDILKAWALGAKGTMIGRAFLYGLGAYGEEGVTRALEIL
GSKIPVYLDGGIRRGTHVFKALALGAKAVAIGRPILYALALGGAPGVTSILNLL
AMYQPVLIDSGFRRGSDIVKALALGANMVLLGRAVLYGLAATGEQGVSEVIRLL
GKHTEILVDTGIMSGADIVAAIALGARCTLIGRAYLYGLMAGGEAGVNRAIEIL
NGKIDVLLDGGIRRGGDVIKALCLGAKGVLIGRAYAYGLAAAGGPGVARAIEII
KGEIKILADSGIRNGLDVVRMIALGADATLIGRAFVYALSAAGRAGVENMLDIF
GSRIEVWMDGGIRSGQDVLKAVALGARGTMIGRAFLYGLGAYGQAGVTRALGIL
AGAMAVMMDSGIRRGGDVLKALALGARFVFLGRPFNYAAAVGGEAGVAHAIGLL
GSRIEVWMDGGIRSGQDVLKAVALGARGTMIGRAFLYGLGAYGQAGVTRALEIL
AGAMAVMMDSGIRRGGDVLKALALGARFVFLGRPFNYAAAVGGEAGVAHAIGLL
GSRIEVWMDGGIRSGQDVLKAVALGARGTMIGRAFLYGLGAYGQAGVTRALEIL
AGAMAVMMDSGIRRGGDVLKALALGARFVFLGRPFNYAAAVGGEAGVAHAIGLL
GTRLAVLVDGGVRRGSDVAKARALGAQAVLLGRAPLYGLAARGPRGVAEVLAIL
KGDLKILADSGIRSGLDVVRMIALGADTVLIGRAFLYALAVHGQAGVKNLLELF
NGRVPIIFDSGVRRGSHVFKALANGADLVALARPIIYGLALGGAQGVASVVSHL
KGDIAILADSGIRNGLDVVRMIALGADTVLLGRAFLYALATAGQAGVANLLNLI
SGNTPVLFDSGVRSGSDAAKALAMGARAVGIGRPYAYGLAIGGVDGVVHVLRSI
GDRLTVLADGGVRSGLDVVRMLALGARGVLIGRAYAYALAARGEAGVTQLLDLI
GKDTEILLDTGIMSGADIVAAIALGARCTLVGRAYLYGLMAGGEAGVRRAIEIL
NHRVPIVFDSGVRRGEHVFKALAQGADVVAVGRPVLYGLNLGGAKGVQSVFEHL
GNEIEVWLDSGITSGQDMLKAWAMGARGFMTGKAFLHGLGAYGEAGVHRLLEIF
GSDIEVWMDSGIRSGQDILKAWALGAKGTMIGRAFLYGLGAYGEEGVTRALEIL
KGDLKILVDSGIRTGLDVVRMLALGADCTMLGRSFIYALAAQGRAGVENLLDLY
GDRLTVLFDSGVRTGDDVFKALALGARAVLLGRPYVYGLGLDGRPGVEHVIRCL
NGRAEIYLDGGVTRGTDVLKALALGANAVFLARAVLYGLALAGEDGARHTLELL
RGRCPVLLDGGVRTGADVLAALALGARAVLVGRPALYALAVGGASGVRRMLTLL
KGDITILADSGIRSGLDVVRMIALGADGVMLGRAFVYALAAAGEAGVVNLLNLI
GDRIEVHVDGGIRSGQDVLKARALGAQGVYIGRPFLYGLGAMGKEGVTLALEII
KGDLTILADSGIRNGLDVVRMLALGADSVMLGRAFIYALAAQGGQGVSNLLDLI
GDRLTVLFDSGIRTGDDIFKALALGARAVLVGRPYAYGLGLDGQAGVEHVVRCL
KGDLKIFVDSGIRTGLDVVRMLALGADCTLLGRSFVYALAAQGGAGVENLLDLY
GDRMEIMFDGGIRSGQDVMRALALGAKSCMIGRAYAYGLGAGGQAGVAKAIDII
QNAMPLLVDGGIRRGADAVKALALGAKAVLLGRAILYGLAAAGEEGAGHVLQIL
KGRAKIMVDGGFGRGTDIVKAIAAGADLVGIGRLQCWALAAAGEAGVTRMLELL
GSEPTIMIDTGIMNGADIVAAIALGADFTLIGRAYLYGLMAGGRQGVDRTIEIL
GSEPTIMIDTGIMNGADIVAAVAMGADFTLIGRAYLYGLMAGGREGVDRTIAIL
NGKAEVLLDGGIRRGTDIIKALAIGAQAVLIGRPVLWGLAVGGQAGVSHVISLL
GDRIEVHMDGGIRSGQDVLKALCLGAKGTYIGRPFLYGLGALGKEGVTKALEII
GDRIDVIMDGGVQRGTHVLKALSLGAKAVGIGRYYLFPLAAAGQPGVERALEQM
KGELAILADSGIRTGLDVVRMIALGADSVLLGRAFVYALAAAGEAGVRNLLELI
GERIEVWLDSGIRSGQDVLKAIALGARGTMIGRPYLYGLGALGQAGVTRALEII
KGELKILADSGIRSGLDVVRMLALGADAVLLGRAFVYALAAGGQAGVENLLTLI
KGELKILADSGIRSGLDVVRMLALGADAVLLGRAFVYALAAAGQAGVENLLTLI
GDRIDVMMDGGVQRGTHVLKALSLGAKAVGLGRYYLFPLAAAGQPGVERALETM
GDRIEVHMDGGIRSGQDVLKAVALGARGTYIGRPFLYGLGAGGKQGVTTALEII
KGDIAILADSGIRNGLDVVRMIALGADTVLLGRAFLYALATAGQAGVANLLNLI
KGDIAILADSGIRNGLDVVRMIALGADTVLLGRAYLYALATAGKTGVANLLDLI
NKRVPVIFDSGVRRGSHVFKALASGADIVAVGRPVLYGLNLGGAQGVASVIEQL
KGDITILADSGIRTGLDVVRMIALGADSVLLGRAFVYALATAGEAGVINLLTLI
GKHTEILVDTGIMSGADIVAAIALGARCTLIGRAYLYGLMAGGEAGVNRAIEIL
KGDIAILADSGIRNGLDVVRMIALGADTVLLGRAFLYALATAGQAGVANLLNLI
NGKIEVYMDGGVRTGNDVLKALALGARCIFLGRPIIWGLACKGEDGVKEVLDIL
NGKIEVYMDGGVRTGNDVLKALALGARCIFLGRPIIWGLACKGEDGVKEVLDIL
QGRIEVYLDGGIRTGSDVLKAIALGAKCVFLGRPIVWGLTYKGEEGVKGILQIL
QGRIEVYLDGGIRTGSDVLKAIALGAKCVFLGRPIVWGLTYKGEEGVKGILQIL
AGQVEVFMDGGVRMGSDVLKALALGAKAVFIGRPVLWALACQGEKGVSDVLEIL
QGRVEVYMDGGIRTGNDVLKAIALGARCVFIGRPAIWGLAYKGEDGVKEILNIL
KPEFTILFDSGIRHAADAMKALALGASGVLIGRPYCYAMAVAGQRGIERYLNQL
KGRIPLAIDGGIRRGSDIFKALALGARYCFMGRIPIWGLAYNGQEGVELAIKIL
GDKLTVLFDSGIRTGADIIKALCLGAKGVLVGRPVIYGLSIDGKNGAKAVIKGL
GQKIEVLFDSGVRCGADIAKALALGAKMVLVGRPYVYGLAISGQEGVRHVIRSL
LKRVEVYLDGGVRRGTDVIKAICLGAKGVGLGRPLLYALSGYGTGGVDKALQIL
FNQIEIYADGGIRYGADVLKLLSLGVKAVGLGRSFMYANAYGAEGVRHAIQLLK
ENRIEIFIDGGIRRATDILKALCLGAKGVGIGRPFLFAMSAYGQPGVNRAMQLL
RPRFEIFVDGGVRRATDVLKAVALGATAVGIGRPMIYAMSTYGKDGVSHALQIL
FDKIEVMMDGGVRSGADVVKAIALGAKAVGIGRSFLYANGTHGEEGVVRLCQIL
AGRIPVHIDSGIRRGTDIFKALALGADHVWIGRAVIWGLAHDGEAGVSLAVNLL
DRPFEIWVDGGIWRGSDAVKALCLGANAVGSGRGFLFANAVGGQKGVEHAVNIF
GDNIDVLFDSGIRCGADIMKALALGAKCVLVGRPYTYGLALGGEDGVRHVLRAL
SSNLTIIFDSGVRTGSDILKALALGAKAVSIGRPYAYGLAAGGQQGVEHVLKCL
FKKIEVYADGGVRYGADVLKLLSLGVKAVGLGRPFMYANVFGVDGVKKVIDILK
KGRIPVLYDGGISKGSDVFKALALGADLCLLGQSALWGLAVNGQQGVETVLNIL
EERKTVIFDSGVRCGADIMKALCLGADAVAVGRPWCWGLALNGEDGVRDVLKTL
RGRIPLAIDGGIRRGSDIFKALALGASYCFVGRIPIWGLAVSFVLWHVAMIGLA
GKDLEVIFDSGVRCGADVAKALALGAKMVLIGRPYVYGLAIAGREGVRHVLQST
AGRIPVHIDSGIRRGTDIFKALALGADHVWIGRAVIWGLAHDGEAGVSLAVNLL
ADNFEVYIDGGVRRATDILKAVCLGAKGVGIGRPFLYAMSGYGDAGVNKAIQLL
ENKIEIFIDGGIRRGTDILKALCLGARGVGIGRPFLYAMSTYGEAGVIRAMQLL
HDKIEVYLDGGIRRGSDILKALCLGARGVGIGRPFLYAMAGYGQKGVEKAIRIY
ENKIEVYIDGGVRRATDILKALCLGAKGVGIGRPFLFAMSAYGQPGVERAMQLL
RPRFEIFVDGGVRRATDVLKAVALGATAVGIGRPMIYAMSTYGKDGVSHALQIL
FDKIEVMMDGGVRSGADVVKAIALGAKAVGIGRSFLYANGTHGEEGVVRLCQIL
DRPFEIWVDGGIWRGSDAVKALCLGANAVGSGRGFLFANAVGGQKGVEHAVNIF
KGKIEVYLDGGVRTGNDVLKALALGAKCIFLGRPILWGLACKGEHGVKEVLNIL
RGRVPLILDGGIRRGTDVLKALAFGANAVCIGRPIIWGLSTGGKDGVLKVLNLL
KGKVEVYLDGGIRTGNDVLKALALGAKCVFVGRPILWGLAYKGEHGVKEVLDIL
QGRVPVFLDGGVRRGTDVFKALALGASGIFIGRPVVFSLAAEGEAGVRKVLQML
QGRVPVFLDGGVRRGTDVFKALALGASGIFIGRPVVFALAAEGEAGVKKVLQML
AGDLPVLLDSGVRTGSDVAKALSLGARAVLLGRPYAYGLALAGETGVREVIRNV
QGQVEVYLDGGVTRGTDVLKALALGARCVFLGRAALWGLAAGGEAGVRRTLELL
NSDAAIILDTGIMSGADIIAALAQGADFTLIGRAYLYGLMAGGRAGVDRAIQIL
AGAAEVLFDSGVRGGVDVLRALALGATGVLLGRPILWGLAVGGERGAARVLELL
GANIEVWMDGGIRSGQDVLKAWALGARGTLIGRAMVYGLGAMGEAGVTKALQII
GDKIDVICEGGIQRGTHVLKALSVGAKACSGGRLYLFALAAAGQAGVERALGNM
GDALTILLDGGFRRGSDILKAVLLGADAVLLGRTTLYGLGAGGQAGVEHALGLL
GDRIDVMMDGGVQRGSHVLKALALGAKAVGLGRYYLFPLAAAGQPGVERALQLM
GDKIEVHLDSGIRSGQDVLKALAMGATGTMIGRAYVYGLGARGQQGVTDALEVI
GRDTEIAIDTGIMNGADVVASIAMGARFTLVGRAYLYGLMAGGRQGVDRAIAIL
GDRVEVICDGGITRGTHVLKALSAGAKACSGGRLYLYALAAAGEDGVARAIALL
GGRTEIICDGGVRRGSDIVKAVAAGATAAMAGRAYLYALGAAGERGVDRLLAWF
EGRVPIFLDGGIERGTDILKAIALGATACVIGRAHLWGLAVAGGKGVEAVCDVL
GPDYSLAVDGGIRTGEDILKSLFAGADFTFLGRPFLYAVAARGTNGANDLFDML
GGRAPVLFDSGIRGGADVFKALALGATAVCLGRPYVYGLALAGERGVAEVVENV
GGRAEVYLDGGVRRGTDVLKALALGARAVFVGRPVLWGLAVGGAEGVRRVLGLL
DKRVPIVFDSGVRRGQHVFKAIASGADLVAIGRPVIYGLSLGGSTGVHQVFDFF
NGKAEVLLDGGIRRGTDIIKALAIGAQAVLIGRPILWGLAVGGQAGVSHVISLL
GPDFPLYLDSGIQSGQEALKAIASGANGVFVGRAFTYGLGAMGQRGVEAALAIL
GDRVEIHLDSGIRSGQDVLKALAMGAHATHIGRAFIYGLGAMGEAGVTRALEVI
GSKIEVMFDSGIRSGQDVMRALALGARSCMIGRAYVYGLGAFGGPGVTKALDII
GDQVEVHLDSGIRSGQDVLKALALGATGTMIGRAFVYGLGAMGQKGVTRALEVI
GKDIEIHMDGGVRSGQDVLKARALGARGVYIGRAFIYGLGAMGEAGVSKALEII
DSQIEVWLDSGIRSGQDVLKAMALGANGTMIGRAFLYGLGAYGEDGVRRALELI
GQDVEVHLDTGIMSGQDIVAALAHGARFTLVGRAYLYGLMAGGRDGVDRAVEIL
GNKVDVLMDGGIRRGTDILKALALGAKAVLIGRPVLWALAVNGETGVHHLLELL
GDKIDVICEGGIQRGTHVLKALSVGAKACSGGRLYLYALAAAGRAGVERVLGNM
GKRVEVWLDGGVRTGQDVLKAVALGARGTMIGRAFLYGVAALGEQGARRALELI
GKRTEILMDGGVRRGADVIKALALGASAVSIGRAYVYGLGAAGEKGVSRCLELL
GNGYPVMIDSGFRRGSDVLKAVALGARMVFVGRPFNYAAAVAGEAGVAHAIRLL
GHNTAVMMDSGIRRGGDVLKALALGARFVFLGRPFIYAASVGGPEGVCHAITLL
AGSCPVLVDGGIRRGRDVLACLAVGAAAVLVGRPVLHGLAVGGQEGAAHVLGIL
ARRLTVFLDGGVRRGNDVVKALALGAAGVFVGRPYLYGLAAGGEAGVLRMIELL
KGDLAILADSGVRNGLDVVRMIAMGADTILLGRAYIYALATAGEAGVAHLLELF
QARIDVLVDSGFRTGADIAKAIALGAVAVQIGRPALFGLAAGGERGVWQAISIL
GDDIEIIVDGGIRRGSDIIKAIALGANVCSIGRAYVYGLAAGGQAGVEHAITLL
GDKLEIILDGGVRRGTHVLKALAAGATACSFGKMFLFALSAGGQPGVERLLQNM
DSQIEIWLDSGIRSGQDVLKAMALGANGTMIGRAFLYGLGAYGEDGVRRALELI
GDRIDVMMDGGVQRGSHVLKALALGAKAVGLGRYYLFPLAAAGQPGVERALQLM
GPKYPVVFDSGIRSGLDILRALALGADFVLVGRPFLYGLAAIGTRGGEHVARIL
GGEIEIICDGGVRRGTHALKAVSAGATAASGGRLYLYALAAAGQPGVERAIGIL
KGELKILADSGIRSGLDVVRMLALGADAVLLGRAFVYALAAGGQAGVENLLTLI
GSDLTVLADSGIRSGLDVVRMLALGAKGVLLGRSMAYALGADGQRGVENMLDIF
KVSPPSTDRTGFRRGADIVKALAMGANAVLLGRATLYGLAARGEAGVDDVLRLL
DRKLEVLIDSGIRTGQDLLKAKALGATAGLIGRPMVYGLGAYGEQGAYRVLEIF
GNDVDVAMDTGIMNGADIVAAIAKGAKFTLIGRAYLYGLMAGGEAGVNRAIEIL
KGDIAILADSGIRNGLDVVRMIALGADTVLLGRAYLYALATAGKAGVANLLDLI
NKRVPVIFDSGVRRGSHIFKALASGADIVAVGRPVLYGLNLGGAQGVASVIEQL
GSDIEVWMDSGIRSGQDILKAWALGAKGTMIGRAFLYGLGAYGEEGVTRALEIL
KGELKILADSGIRSGLDVVRMLALGADAVLLGRAFVYALAADGQAGVENLLTLI
GGDIEVHLDSGIRSGQDVLKALALGAKGTMIGRAFVYGLGAMGQKGVTTALEVI
KGDITILADSGIRTGLDVVRMIALGADSVLLGRAFVYALATAGEAGVINLLTLI
KGDIKIIADSGIRNGLDIVRMLALGADATMLGRAFVYALGAAGRQGVENMLDIF
KGETDVILDGGVRWGGDVVTALALGAKAVGIGRPWAWALAAGGERGVRSLVDGL
NKRVPVIFDSGVRRGSHVFKALASGADIVAVGRPVLYGLNLGGAQGVASVIEQL
KGDIAILADSGIRNGLDVVRMIALGADTVLLGRAYLYALATAGKAGVANLLDLV
GDRIEVHVDGGIRSGQDVLKARALGAQGVYIGRPFLYGLGAMGKEGVTLALEII
EGKVEVFLDGGVRKGTDVLKALALGAKAVFVGRPIIWGLAFQGEKGVQDVLEIL
NGKIEVYMDGGVRTGNDVLKALALGARCIFLGRPIIWGLACKGEDGVKEVLDIL
QGRIEVYLDGGIRTGSDVLKAIALGAKCVFLGRPIVWGLTYKGEEGVKGILQIL
QGRIEVYLDGGIRTGSDVLKSLALGAKCVFIGRPAVWGLAYKGEEGVREVLQIL
QGRCDVYMDGGVRRGTDVLKALALGAKAVFIGRPVLWGLSCQGEQGVIEVLELI
