# Supplementary material for: A tale of two symmetrical tails: Structural and functional characteristics of palindromes in proteins
Source: BMC Bioinformatics. 2008 Jun 11;9:274. doi: 10.1186/1471-2105-9-274 (PMC2474621; doi:10.1186/1471-2105-9-274)
Supplement: Additional file 1 — Conserved Blocks that overlap with palindromes in proteins. [file 1471-2105-9-274-S1.zip › Blocks/1P4CA-TTLVLTT.txt]

WYQLYVNADRSITEKAVRHAEERGMKGLFITVDAPSLGRREKDMKMKF
WYQLYVNSDRKITDDLVKNVEKLGVKALFVTVDAPSLGQREKDMKLKF
WFQLYVHPDLQLNKQLIQRVESLGFKALVITLDTPVCGNRRHDIRNQL
WFQLYVQPDWDINKQMVQRIEALGFKALVVTVDAPVLGNRRGNKRSLL
WFQLYMKSDWDFNKQMVQRAEALGFKALVITIDTPVLGNRRRDKRNQL
YFQLYYPEDRDLAESFIRRAEEAGYDGLVITLDTWIFGWRPRDLTISN
LWFQLYVIHREIAQGMVLKALHTGYTTLVLTTDVAVNGYRERDLHNRF
FFQLYVYKNRKVVEQLVRRAEKAGFKAIALTVDTPRLGRRESDIKNRF
FFQLYVYKNRNVVEQLVRRAERAGFKAIALTVDTPRLGRRESDIKNRF
FFQLYVYKDRNVVAQLVRRAERAGFKAIALTVDTPRLGRREADIKNRF
WLQLYIYKDREVTKKLVRQAEKMGYKAIFVTVDTPYLGNRLDDVRNRF
WMQLYIYKDREISRQIVKRAEKQGYKAIFVTVDTPYLGNRIDDVRNRF
WFQLYVLRDRGFMRNALERAKAAGCSTLVFTVDMPTPGARYRDAHSGM
WFQLYVLKDRGFMKNALERAKAAGCSTLVFTVDMPTPGARYRDMHSGM
WFQLYPGRDKNIMKSMIRRAEKSGYSAIIVTVDTTMLGWRETDLKNAY
WFQLYVHKDRTLSYEMIDACEKKGIKAIFVTVDTPLFGRREKDLRFKV
AHQLSAVKDQDVTMSIIRNAEACGYKAIFLSVDCPLLGRRLNEMKNTF
WMQLYVNMDREVTKKIVQHAEKRGVKGLFITVDAPQLGRREKDMRTKF
FFQLYVFKNKKTSENLVKKAEKAGFKAIALTVDTPYLGNRYADVRNNF
WFQLYVNSDRKITEDLIKNVEKLGLKAIFVTVDAPSLGNREKDAKVKF
FHFDTQEELDNLDKWVERAGTLPSAKGLFFNVDLADIGNREKDSRQRA
WYQLYVNSDRKITENLIKHVEDLGVKAIFVTVDAPSLGSREKDKKVKF
QLYWPSNDHQDITISLLNRAKKTGCRVLIVTLDTFILGWRPSDMDNGY
WFQLYVNSDRKITEDLIKNVEKLGLKAIFVTVDAPSLGNREKDAKVKF
WLQLYVNKDRAITERIIKHAEKRGCKALFITVDAPQLGRREKDMRVKF
WFQLYIYRDRQLTEELVRRAERAGFRAIVLTVDAPLFGLRRADMRNKF
WFQLYIYKDRTITEKLVRRAEKANFKALVLTIDAPIFGHRRADVRNNF
WFQLYIYKDRTITEKLVRRAEKANFKALVLTIDAPIFGHRRADVRNNF
WFQLYVYKDRNVTESLIHRAEAAGVEALVLTVDTPVLGRRLKDTYNKF
FLHLYLCKDRNVVEHLVKKTKRAGFKAIALTVDAPRLGRRETDIKNRF
FFQLYVYKNRNVVEQLVRRAERAGFKAIALTVDTPRLGRREADIKNRF
FLQIYVYKRRDITAQVVKRAEKAGFKAIVLTVDVPRLGRREADIKNKM
FLQIYVYKRRDVTAQIVKRAEKAGFKAIVLTVDVPRLGRREADIKNKM
FFQLYVYKDRNVVAQLVRRAEKAGFKAIALTVDTPRLGRREADIKNRF
FFQLYVYKDRNIVRQLVRRAELAGFKAIALTVDTPRLGRREADIKNRF
FFQLYVYKDRNVVAQLVRRAERAGFKAIALTVDTPRLGRRESDIKNRF
FYQLYVYKNRNVSATLVRRAESCGFKALLLTVDTPMLGRREADIRNKM
FLQIYVYKRRDITAQVVKRAEKAGFKAIVLTVDVPRLGRREADIKNKM
FLQIYVYKRRDVTAQIVKRAEKAGFKAIVLTVDVPRLGRREADIKNKM
FFQLYVYKDRRVVEQLVRRAERAGFKAIALTVDTPRLGRREADIKNRF
FFQLYVYKDRNVVIQLVKRAEEAGFKAIALTVDTPRLGRRESDIKNRF
WFQLYWLRDEKRSLDLVRRAEDAGCEAIVFTVDVPWMGRRLRDMRNGF
WFQLYRLRDAAQSLELVRRAEDAGCEAIMLTVDVPWMGRRLRDVRNRF
WFQLYWLRDEKRSLELVRRAEDAGCEAIVFTVDVPWMGRRWRDMRNGF
FFQLYMSKDWDFNQSLLDEAVKAGAKAIILTVDATVDGYREDDIINNF
WFQLYWLRDTGRTLDLVRRGEDAGCEAIVLTVDVPWMGRRLRDVRNGF
WFQIYMAKDDQQNRDILDEAKSDGATAIILTADSTVSGNRDRDVKNKF
WFQLYVMRDREISYGLVERAAKAGFDTLMFTVDTPIAGYRIRDSRNGF
WFQLYVLKDRGFMRNALERAQAAGCSTLVFTVDMPVPGARYRDAHSGM
WFQLYCLREHAATLGLIRRAEDAGCRALMLTLDVPWMGRRPRDIRNRF
WFQLYFNADAGVTRSLLERAKAAGYSAIIITADALGPGTSDAFLSMSS
WLQVYPWRDRELMDWLLERGRRSDCPTLVVTVDTPVFGNREPERLQGM
WFQLYVMKDEEFVDGMLERVKKAGCSALVLTLDLQILGQRHKDLRNGL
WFQLYAMGDPRVQNDLLRRAAAVGSRTLLLTCDAMVLGNREWDRRNFA
WFQAYLPGDAGRIRALVERVARAGYRTLVVTVDIPVSANRENNVRSGF
WFQLYMMRDRAFIERLIERASAAGCPALVLTMDLQIAGQRHKDVKNGL
YFQLYMFRDRDLTEDILARCRLANVDAVFLTVDTCYIPIRERDARNGF
WFQLYMMRDRAFIERLIERASAAGCPALVLTMDLQIAGQRHKDVKNGL
YFQLYMFRDRDLTEDILARCRLANVDAVFLTVDTCYIPIRERDARNGF
WFQAYLPGDAGRIRALVERVARAGYRTLVVTVDIPVSANRENNVRSGF
WFQLYWLNDDRDTMNLVHRAEDAGCRVLMVTVDVPVMGRRLRDIRNEF
WFQLYMWKDRDRSMALVERAATAGFDTLLVTVDVPVAGARLRDTRNGM
WYQLYWPADHDLARSFVERAERAGAKAIMVTVDTPSLGWRPQDLELAH
WFQLYVMRDRDFVKNLIGRAKAAGCSALVLTLDLQILGQRHKDIRNGL
WFQLYVLRDRGFMRNALERAKAAGCSTLVFTVDMPTPGARYRDAHSGM
FFQLYMSKNNQFNEFILAQAVKHGAKAIILTVDSPVGGYREEDIKNNF
MAQLYVRGDDASVHKYVGRALASGCAAICLTVDSAVLARRDRDIANRH
VYQFYFHKDRGLNREMMARAKQAGIEVMMLTVDSITGGNRERDKRTGF
WFQLYVMREREFVLDLIDRAKAAKCSALVMTLDLQILGQRHKDLRNGL
HFQLYVLEDRSLCEEFLRAAEYAGVDTLFVTVDTAITGIRERDVRNGF
WFQLYVMRDREFMENLIKRAKDAKCSALVLTADLQVLGQRHKDIKNGL
WFQLYVLKDRGFMRDVLERSWLAGVRTLVFTVDMPVPGARYRDAHSGM
WFQLYVLKDRGFMRDVLERSWASGVRTLVFTVDMPVPGARYRDAHSGM
WFQLYVMRDRGFAKALIERAIAAKCSALVLTVDLQVIGQRHQDIKNGM
FFQLYHSTDPRAVESFLRRAEKAGCAGVVLTVDTVQLGWRPRDLDLGH
FFQLYTPPDRKMAASLVHRAEAASFSGIAVTLDTWVTGWRPRDLSGGN
WFQLYMWKNRERSMALVRRAADAGFDTLLATVDVPVSGARLRDNRNGM
WFQLYVMRDREFMENLIKRAKDAKCSALVLTADLQVLGQRHKDIKNGL
WFQIYLTKDMGINRELIRRAKAMGATAIVFTVDLEWSGNREADKRNKF
KWFQLYVVCPELAEQMVKRALASDYTTLVITVDVAVNGYRERDIRNQF
WFQLYMWRDRDRSMALVRRAAAAGFDTMLVTVDVPVAGARLRDVRNGM
WYQLYLLGGRDVALKTIQRAKLAGFSAIVVTIDTPVSGLRERDLLNGT
WYQLYVLKDRGFMKSVLERAKAAGCSTLVFTVDMPTPGARYRDLHSGM
WFQLYVMRDREFVGNLIDRAKAAGCSALVLTLDLQILGQRHKDIKNGL
WFQAYLPGDPGRIDALVERVARAGYWTLVLTVDIPVSANRENNVRTGF
WFQLYVMRDREFVGDLIDRAKAAGCSALVLTLDLQILGQRHKDIKNGL
WFQAYLPGDPARIDALVERVARAGYRTLVLTVDIPVSANRENNVRTGF
WFQLYVMRDREFVGDLIDRAKAAGCSALVLTLDLQILGQRHKDIKNGL
WFQAYLPGDPARIDALVERVARAGYRTLVLTVDIPVSANRENNVRTGF
WLQLYVQTDRSIAETMMRRAREARFSTLMVTVDTPVHGTRDHDVRNGF
WFQLYVLKDRGFMRNALERAKAAGVKTLVFTVDMPVPGARYRDAHSGM
FFQLYMSKDWDFNQSLLDEAVKAGAKAIILTVDATVDGYREADIINNF
WFQLYVLRDRGFMRNALERAKAAGCSTLVFTVDMPTPGARYRDAHSGM
FFQLYTPKDRDLAESLIRRAETAGFKALVVTLDTWVTGWRPRDLNDAN
WFQLYVLRDRGFMRDLLARASAAGATTLVFTVDMPVPGARYRDAHSGM
WFQLYMWRDRDRSMALVERAADAGYDALLVTVDVPVAGARLRDTRNGM
FFQLYMSKDDKFNEFLLKKAVSAGVKAIILTADSTLGGYREEDIVNHF
WFQLYVMRDREFMRNLIKRAQAAKCSALILTADLQVLGQRHRDIKNGL
WFQLYVMRDREFMENLIKRAKDAKCSALVLTADLQVLGQRHKDIKNGL
WFQLYVLKDRGFMKNVLERAKAAGVKNLVFTVDMPVPGARYRDMHSGM
WFQLYWPKDREVARSFLDRARAAGYTALFVTLDTPLLSWRPRDLDQAY
WFQLYLYKDREVSRALVQRAEAAGARALVLTVDAPVLGRREAIIRTPV
WLQLYCFRDHETTLGLARRARDSGYQALVLTVDTPFTGRRLRDLRNGF
WFQLYVLKDRGFMRSALERAQAAGVKTLVFTVDMPTPGARYRDAHSGM
WFQLYVMRDRDFVKNLIGRAKAAGCSALVLTLDLQILGQRHKDIRNGL
WFQLYVLRDRGFMKNALERAKAAGCSTLVFTVDMPVPGARYRDAHSGM
WFQLYWAKDREVTRSFLNRAKAAGYTALFVTLDTPLLAWRPRDLDQAY
WFQLYVLKDRGFMKNVLERAKAAGVTTLVFTVDMPVPGARYRDMHSGM
WFQLYVMKDRGFIKALIERAIAAKCSALVLTVDLQVIGQRHQDIKNGM
LWFQLYVVQRDLARLLVGRAKEAGYRVLVLTVDVAVNGKRDRDLRNGF
LYQLYVRGDDAFVADVVSRAEKHAYAAFCLTVDTAHYSRRERDIAKRY
WFQLYVMRDREISYGLVERAAAAGFDTLMFTVDTPIAGYRIRDTRNGF
WFQLYVMRDREISYGLVERAAKAGFDTLMFTVDTPIAGYRIRDSRNGF
WFQLYIHKDRGLTRALVERAYAAGYKALCLTVDAPVLGQRERDRRNEF
WFQLYVLRDKDFVLDLIDRAKAAKCSALVLTLDLQILGQRHKDVRNGL
VYQFYFHRDRGLNRAMMQRAKQVGVEVMMLTVDSITGGNRERDKRTGF
WFQLYVLKDRGFMRNALERAKAAGVTTLVFTVDMPVPGARYRDAHSGM
WFQLYVMRDRDFIERLIDRAKAAGCDALVLTLDLQIIGQRHKDLKNGL
WFQLYVLKDRGFMRNALERAKTAGVTTLVFTVDMPTPGARYRDAHSGM
WFQLYVLKDRGFMRNALERAKAAGVTTLVFTVDMPTPGARYRDAHSGM
VYQFYFHKDRGLNRDMMARAKSAGVETMMLTVDSITGGNRERDKRTGF
WFQLYVMKDRDFVNNLIDRAKAAGCSALVLTLDLQILGQRHKDLRNGL
WFQLYVLRDRGFMRNALERAKAAGCSTLVFTVDMPTPGARYRDAHSGM
WFQLYVLRDRGFMRNALERAKAAGCSTLVFTVDMPTPGARYRDAHSGM
FFQLYMSKNNQFNEFILAQAVKHGAKAIILTVDSPVGGYREEDIKNNF
WFQLYVLKDRGFMRNALTRAQAAGVKTLVFTVDMPVPGARYRDAHSGM
WFQLYMWRDRDRSMALVRRVAAAGFDTMLVTVDVPVAGARLRDVRNGM
WFQLYVLRDRGFMRNALERAKAAGCSTLVFTVDMPTPGARYRDAHSGM
WFQLYVQPDWDINKQMVQRIEALGFKALVVTVDAPVLGNRRGNKRSLL
WFQLYVQPDWDINKQMVQRIEALGFKALVVTVDAPVLGNRRGNKRSLL
WFQLYVYRDRKLSEQLIRRVEALGFKALVLTVDVPYTGKRRTDIRNNF
WFQLYVYRERKLSERLIRRVEALGFKALVLTVDVPYTGKRRTDIRNNF
WLQLYIYKDRGLTQSLVRRAEDAGYKGIFVTVDTPYLGRRRDDVRNRF
WFQLYLYRDRKLSEQIVHRVEALGYKALVLTVDVPYTGKRRNDIRNQF
WFQLYPGKDENVMKSMVNRAEKAGYKVIVVTVDTTMLGWREQDIKNAY
VMQMCVLRDRSITLQLLQRAENAPNRPSLPDPSLDWASTIPWLREHTS
WFQLYWPGDDDITLSLVKRAKENGYSVLVVTLDTWSLSWRPADLDNAY
QLYWPSNEHHDITASLLKRAKENGYKVLVVTLDTYMLGWRPSDLDNGY
FQLYLPYDKERGGRALIAKAKDLGFQALVVTVDTPVVGKREADERFQA
FQQAYLNSNDTATQQVFDDAERLGAKAIVWTIDSPADGNRHRANRYGV
WLQLYVNKDRAITKRIIEHAEARGCKGLFITVDAPQLGRREKDMRSKF
FLQLYVNADRERTKKIIRHAAERGIKALFITVDAPQLGRREKDMRTKF
MFQIYLNKDRAASIALLKRVTALGANAIIFTVDTAWRSKRTMDVRAKA
VMQLSVMKSRDANLEIIRRAEKAGCKALFVTVDCAVLGRRLNEARNNF
FFQLYVNSKRDLAAEVLKRVNRLNLNAILLTVDAAVGGKRERDLRLKG
QLYWPSREHDDITISMLKRAKESGYTALFVTLDTYVLGWRPSDLDNGY
QLYWPKPQYEEVTASLLARAKASGYKVLVVTLDTFSLGWRPTDLDTSY
FQQLYLSSNDTETQELLDRSEKAGAAAIIFTVDSAADGNRHRAARFGV
WFQLYFVRSRDITKELIERAERAGYEALVLTVDTTTMGNRLHERKNPL
WFQLYWPQDDELTESLLSRAKKAGYRVLVVTLDTWELGMAPKRSRFSK
VMQMCVLRDRSITIQLLERAQKAGYKALFLSVDVPVLGKRLNEYRNSY
QLYWPSNEHNDITASLLKRAKAANYKVLVVTLDTYILGWRPSDLENGY
VMQLSVMKSRDANLEIIRRAEKAGCKALFVTVDCAVLGRRLNEARNNF
WFQLYVNSDREITKKIVQHAEARGMKGLFITVDAPQLGRREKDMKTKS
WLQLYVNKDRAITKKIVQHAEKRGCKGLFITVDAPQLGRREKDMRSKF
WFQVYVKKDRNVTRRAIENAEKHGCKALCITVDNPHLGSRERVLRLQQ
WLQLYVNKDRNITKRIVQHAEARGCKGLFITVDAPQLGRREKDMRSKF
FLQLYVNADRERTKKIIRHAAERGIKALFITVDAPQLGRREKDMRTKF
MFQIYLNKDRAASIALLKRVTALGANAIIFTVDTAWRSKRTMDVRAKA
FFQLYVNSKRDLAAEVLKRVNRLNLNAILLTVDAAVGGKRERDLRLKG
WFQLYVHPDLQLNKQLIQRVESLGFKALVITLDTPVCGNRRHDIRNQL
WFQLYVFKDRKVSEELVKRAESIGYSALVLTVDTPFLGKRTADFKNSF
WFQLYVHPNRQINKQMIQKVESLGFKALVITVDVPKVGNRRNDITNQV
FFQLYVYKNRKVVEQLVRRAEKAGFKAIALTVDTPRLGRRESDIKNRF
FFQLYVYKNRKVVEQLVRRAEKAGFKAIALTVDTPRLGRRESDIKNRF
LFQLYWGTDDEVTRSFIRRAEACGARAIVLTLDTTLLGWRPRDLDLGH
WFQLYLYTDRNISAEIVRRAEAAGARALVLTVDAPFLGRREPNERHRF
WFQLYLWTDRDRSLELIERAAKAGNDTLMVTVDTAVAGARLRDVRNGM
WFQLYWLRDRGLVAELVARAEAAGCRALVITVDVPVMGRRLRDVRNGI
WFQLYMMRDRDAMAAMIERARKARCTALVLTLDLQVIGQRHKDLKNGL
MFQFYFHKDRGLNDALLERARAANFNVLALTVDTITGGNRERDLRTGF
WMQIYFYRDHDYVKNLVDRCRASGYDTIVVTTDSAIYGNREWDTRNYA
VYQFYFHKDRGLNREMMNRSREAGVNVMMLTVDSITGGNRERDKRTGF
WFQVYTLKDDDFMKRLFARAKDAKCHALVITVDLQIMGQRHKDIKNGL
WFQLYVMRQRDISYGLVERAAAAGFDTLMFTVDTPIAGARLRDKRNGF
LFQLYVHKDEGLNRAMLDAARDAKFDAVALTVDTIVGGNRERCLRSGF
WFQVYAWRDRGLVKEMIDRAAAARYEAIVLTVDTAVFGRRERDVRRGF
WLQLFLYRDRGLTREFLHRAKAAGYTAICVTTDAPVHGRRERDMRNGF
WFQLYVGRSQEIVDDLIDRAAAAGYEVLVVTVDVPRPGKRRRDLRNGF
WFQLYWSESDELVESFVARAESCGCEVIVVTLDTIMLGWRPRDLDLGS
WFQLYVYRSRGLAERLVRRAERAGCRALVLTADSPRWGRKERFLRVAG
FFQLYMSKDDRFNEFILNKAVEAGAKAIILTADSTLGGYREEDVINQF
WFQFYMSKDNGINLDILEVAKRNGAKAIVLTADATVGGNRETDRRNGF
WFQLYIHKDQGLTRALVERAYTAGYKALCLTVDAPVLGQRERDRRNEF
WFQLYTLRDEEFLEDILDRARRAGVTALVLTLDLTIQGQRHKDLKNRM
WFQLYVMRDQEFLEAIIERARRANCSALVLTLDLQILGQRHKDLKNGL
WFQLYVMKDRGFVRELIERAMAAKCSALVLTVDLQVLGQRHQDIKNGL
WFQLYTMKDDDYIRRLIARAKDANCSALVITLDLQILGQRHKDLKNGL
WFQVYVIRDRGFIERLIERARAANCSALVLTLDLQIIGQRHKDLKNGL
WFQLYMMRDMDFIANLIRRAKEANCSALILTADLQVLGQRHKDIKNGL
WFQLYMWKDRDRSMALVERAARAGFDALLVTVDVPVAGARLRDVRNGM
WFQLYVHRDRFLTRTLVERAKAAGYQALCLTVDAPVLGVRERDRRNQF
MFQFYFHKDRGLNDALLERARAANFNVLALTVDTITGGNRERDLRTGF
WFQLYMMRDRAFIERLIERASAAGCPALVLTMDLQIAGQRHKDVKNGL
YFQLYMFRDRDLTEDILARCRLANVDAVFLTVDTCYIPIRERDARNGF
WFQAYLPGDAGRIRALVERVARAGYRTLVVTVDIPVSANRENNVRSGF
WFQAYLPGDALRRDALIERICAAGFGTLVLTVDIPVWANRENNVRTGF
WLQVYCFRDRFRTQRLIEHGERAGMNALVLTVDAPRLGRRLRDVRNDF
WYQLYLPPNRAEVGNLVRRIAAAGYRALAITIDTPVLGNRERDTRNKL
WFQLYVLRDRGFMKHVLERAKAAGVKTLVFTVDMPVPGARYRDAHSGM
WFQLYMLRDRGLAAALLARVHAAGFSVLELTIDTAVTGRRARDIRNGF
AFQVYVLTDKEQNKRLLDRCKKAGYKALVLTVDTIVAGNRERDLVNGL
LFQLYVHKDQSITDDLIDRCRVSGFNGMCLTVDTLVAGNRERDHRTGF
WFQLYMMRDMDFIANLIRRAKEANCSALILTADLQVLGQRHKDIKNGL
VYQFYFHKDRGLNREMMNRSREAGVNVMMLTVDSITGGNRERDKRTGF
WFQLYAPHSREIMYSLLERAENSNMQVLVVTGDVPGPSRREDMRKAGA
LFQLYVHKDKGLNQSMIERCQAAQFDALALTVDTIVSGKRERCLRSGF
WFQLYVLKDRGFMRNALERAKTAGVTTLVFTVDMPTPGARYRDAHSGM
WFQLYVLKDRGFMKNALERAKAAGVTTLVFTVDMPTPGARYRDAHSGM
LWFQLYVVHRTLAEQMVERALAAGYKTLVLTTDVAVNGYRERDLRNQF
WFQLYMMKDRKFMANLIASAKHAGCSALVLTADLQMLGDRHADIKNGL
WFQLYVMKEREISYGLVERAAKAGFDTLLFTVDTPVAGNRLRDARNGF
WFQLYVLRDRGFMRNALERAKAAGCSTLVFTVDMPTPGARYRDAHSGM
FFQLYMSKNNQFNEFIFAQAVKHGAKAIVLTVDSPVGGYREEDIKNNF
WFQLYVMRDREFMENLIKRAKDAKCSALVLTADLQVLGQRHKDIKNGL
WFQLYVLKDRGFMRNALERAKAAGVTTLVFTVDMPTPGARYRDAHSGM
WFQLYTMRDTDYTSRLIQRAKAANCSALVITLDLQILGQRHKDLKNGL
WFQLYVLKDRGFMRNALTRAQAAGVKTLVFTVDMPVPGARYRDAHSGM
WFQLYVLKDRGFMKNALERAKAAGCSTLVFTVDMPTPGARYRDMHSGM
AAQIYVFRDRGITRDMLRRAESCGIRNIILTVDTPITPLRLRDVRNGF
FFQLYMSKNNQFNEFILAQAVKHGAKAIILTVDSPVGGYREEDIKNNF
WFQLYVLRDRGFMRNALERAKAAGCSTLVFTVDMPTPGARYRDAHSGM
WFQLYVMRDRDFVKNLIGRAKAAGCSALVLTLDLQILGQRHKDIRNGL
WMQLYIYKDREISRQIVKRAEKQGYKAIFVTVDTPYLGNRIDDVRNRF
WFQLYVQPDWDINKQMVQRIEALGFKALVVTVDAPVLGNRRGNKRSLL
WFQLYVYRDRKLSEQLIRRVEALGFKALVLTVDVPYTGKRRTDIRNNF
WFQLYLYRDRKLSEQIVHRVEALGYKALVLTVDVPYTGKRRNDIRNQF
WLQLYIYKDRELTLSLVRRAEQAGYKAIFVTVDTPYLGKRRDDMRNHF
