# Supplementary material for: A tale of two symmetrical tails: Structural and functional characteristics of palindromes in proteins
Source: BMC Bioinformatics. 2008 Jun 11;9:274. doi: 10.1186/1471-2105-9-274 (PMC2474621; doi:10.1186/1471-2105-9-274)
Supplement: Additional file 1 — Conserved Blocks that overlap with palindromes in proteins. [file 1471-2105-9-274-S1.zip › Blocks/1PCZA-LDLEKVLDL.txt]

VKIENIVATVILENQLDLNLIETKIQDVDYNPDQFPGLV
YRIENIVATVNLGVELDLEQLAERLTMAEYNPDQFPGLI
VNIENIVATVTLEQSLDLYAMERSIPNIEYDPDQFPGLI
LRIENIVASVDLFTQLNLERVIEMCPHSKYNPEEFPGII
PEIVNVVSTFQLGVKLELRKIVQKARNAEYNPKRFAGAI
LNIHNIISSANLCIDINLRLVAVSIRNAEYNPSKINTLI
IRLQNIVATFSVNCELDLKAINSRTRNSEYSPKRFRGVI
PTLQNIVSTVNLDCKLDLKAIALQARNAEYNPKRFAAVI
PTLQNIVSTVNLDCKLDLKAIALQARNAEYNPKRFAAVI
PVLQNIVSTVNLDCRLDLKQIALQARNAEYNPKRFAAVI
PTLQNIVSTVNLDCKLDLKAIALQARNAEYNPKRFAAVI
PTLQNIVSTVNLDCKLDLKAIALQARNAEYNPKRFAAVI
PTLQNIVSTVNLDCKLDLKAIALQARNAEYNPKRFAAVI
PTLQNIVSTVNLGCKLDLKNIALHARNAEYNPKRFAAVI
PELQNVVSTVNLGCTLELKEIAMQARNAEYNPKRFAAVI
PVLENIVSTVNLGCRLDLKKIALQARNAEYNPKRFAAVI
PQLQNIVSTVNLDCKLDLKKIALHARNAEYNPKRFAAVI
PALQNIVSTVNLGVQLDLKKIALHARNAEYNPKRFAAVI
PTLQNIVATVNLDCRLDLKTIALHARNAEYNPKRFAAVI
PQLQNIVSTVNLGCKLDLKTIALRARNAEYNPKRFAAVI
PTLQNIVSTVNMATELYLKAIALGARNAEYNPKRFAAVI
PQLQNIVSTVNLCCKLDLKKIALHARNAEYNPKRFAAVI
PTLQNIVATVNLDCRLDLKTIALHARNAEYNPKRFAAVI
PQLQNIVSTVNLGCKLDLKTIALRARNAEYNPKRFAAVI
PQLQNIVSTVNLGCKLDLKTIALRARNAEYNPKRFAAVI
PQLQNIVSTVNLGCKLDLKTIALRARNAEYNPKRFAAVI
PTLQNIVATVNLDCRLDLKTIALHARNAEYNPKRFAAVI
PTLQNIVSTVNLDCKLDLKAIALQARNAEYNPKRFAAVI
PTLQNIVSTVNLDCKLDLKTIALQARNAEYNPKRFAAVI
PQLQNIVSTVNLNCKLDLKKIALHARNAEYNPKRFAAVI
PQLQNIVSTVNLNCRLDLKKIALHARNAEYNPKRFAAVI
PKLQNIVSTVNLSTKLDLKQIALRARNAEYNPKRFAAVI
PTLQNIVSTVNLDCKLDLKAIALQARNAEYNPKRFAAVI
PQLQNIVSTVNLGCKLDLKTIALRARNAEYNPKRFAAVI
PQLQNIVSTVNLGCKLDLKTIALRARNAEYNPKRFAAVI
PTLQNIVATVTLGCRLDLKTVALHARNAEYNPKRFAAVI
IKIENVVASTKLAEEFDLTVIESEFEGAEYNKQKFPGLV
IKIENVVASTKLAEEFDLTVIESEFEGAEYNKQKFPGLV
IKIENVVASTKLAEEFDLTVIESQFEGAEYNKQKFPGLV
IHIENVVASSDLGQELALDQLSTDLPGAEYNPEDFPGVV
IQIENVVASTDLSQELALEQLATDLPGAEYNPGDFPGVI
INIENVVASTGIGQELDLQSVAMDLEGADYDPEQFPGLV
IHIENVVASSDLGQELALDQLATDLDGAEYNPEDFPGVV
IKIENVVASTQIGENIDLNKISREIKDSEYKPKQFPGLV
IKIVNVVVSTQIGTDIDLEYAADILDNAEYEPEQFPGLV
LRIENIVASVDLFAQLDLEKVLDICPNSKYNPEEFPGII
LRIENIVASVDLFAQLDLEKVLDLCPNSKYNPEEFPGII
LRIENIVASVDLFAQLDLEKVLDICPNSKYNPEEFPGII
LRIENIVASVDLFTDLNLEKVIEICPSSKYNPEEFPGII
ANIENIVATVSLDQTLDLNLIERSILTVEYNPEQFPGLV
VNIENIVATVTLDQTLDLYAMERSVPNVEYDPDQFPGLI
VNIENIVATVTLEQSLDLYAMERSIPNIEYDPDQFPGLI
VNIENIVATVTLDQNLDLYAMERSVPNVEYDPDQFPGLI
ITIENIVASTSLAEHLDLSRIALALDGSEYEPEQFPGLI
ITIENIVASTSLAEHLDLSRIALALDGSEYEPEQFPGLI
PQLQNIVSTVNLCCKLDLKKIALHARNAEYNPKRFAPVI
PTLQNIVSTVNLDCKLDLKAIALQARNAEYNPKRFAAVI
PQLQNIVSTVNLGCKLDLKTIALRARNAEYNPKRFAAVI
ILITNVVCVFRTRCHLNLRKIALEGANVIYKRDVGKVLM
ILITNVVCVFRTRCHLNLRKIALEGANVIYKRDVGKVLM
ILITNVVCVFRTRCHLNLRKIALEGLNVIYKREVSKVLM
IKIENVVASTKLAEEFDLTVIESEFEGAEYNKQKFPGLV
IHIENVVASSTLGAELALEQLAADLPGADYNPEEFPGVI
PSLQNIVATVNLDCRLDLKTIALQRRNAEYNPKRFAAVI
PTLQNIVATVNLDCRLDLKTIALHARNAEYNPKRFAAVI
ILITNVVCVFRTRCHLNLRKIALEGANVIYKRDAGKVLM
PQLQNIVSTVNLSCKLELKKIALHARNAEYNPKRFAAVI
PTLQNIVSTVNMATELDLKAIALGARNAEYNPKRFAAVI
PTLQNVVATVNLSCKLDLKNIALRARNAEYNPKRFAAVI
PALQNIVSTVNLGVPLDLKKIALHARNAEYNPKRFAAVI
IVINNVVCSFSVGCHLKLREIALQGSNVEYRRENGMVTM
IQIRNVVCNYTLPLHIDLRKLAMNTHNVTYEREKGVMMK
PVVVAVQAQASIPVGINLAELSCATRNVEYMPNNRIPSA
PQLQNIVSTVNLNCRLDLKKIALHARNAEYNPKRFAAVI
PVVVAVQAQASIPVGINLAELSCATRNVEYMPNNRIPPA
VIYKPFYCLAMTTSKFHLLELDMGLKNTAFEPEKHMALF
PALQNVVATVNLNCKLDLKAIALRARNAEYNPKRFAAVI
IVINNVVCSFSVGCHLKLREIALQGSNVEYRRENGMVTM
PQLQNIVSTVNLGCKLDLKKIALHARNAEYNPKRFAAVI
FQIRNVVCNYTLPLHIDLHRVALNSGNVAFDRGRGVLLK
IVINNVVCSFSVGCHLKLREIALQGSNVEYRRENGMVTM
IQIRNVVCNYTLPLHIDLRKLAMNTHNVTYEREKGVMMK
PVIVGIIAQAKLGVGVDLCALSCATRNVEFVPRNRTPAA
PVIVGIIAQAKLGVGVDLCALSCATRNVEFVPRNRTPAA
PVIVGIIAQAKLGVGVDLCALSCATRNVEFVPRNRTPAA
PVIVGIIAQAKLGVGVDLCALSCATRNVEFVPRNRTPAA
LNIHNIISSANLCIDINLRLVAVSIRNAEYNPSKINTLI
VTAFTIMAKFNLRCEIDLRQLAFALRHAEYNPRKHSSLT
PTLQNIVSTVNLDCKLDLKTIALQARNAEYNPKRFAAVI
VDFRNIVSTVNLDCKLDLKAIALQARNAEYNPKRFAAVI
PNIQNVVSTVSLGIQLDLKRIALKARNAEYNPRRFAAVI
PTLQNIVSTVNLDCKLDLKTIALQARNAEYNPKRFAAVI
PTLQNIVSTVNLDCKLDLKAIALQARNAEYNPKRFAAVI
ILITNVVCVFRTRCHLNLRKIALEGANVIYKRDVGKVLM
PQLQNIVSTVNLGCKLDLKTIALRPRNAEYNPKRFAAVI
PQLQNIVSTVNLGCKLDLKTIALRARNAEYNPKRFAAVI
PQLQNIVSTVNLCCKLDLKKIALHARNAEYNPKRFAAVI
IKIVNVVVSTKIGDNIDLEEVAMILENAEYEPEQFPGLV
IKVVNVVVSTQIGTDIDLEYAADILDNAEYEPEQFPGLV
ITIENIVASTSLAEHLDLSKIALALEGSEYEPEQFPGLI
LRIENIVASVDLFAQLDLEKVLDLCPNSKYNPEEFPGII
ILITNVVCVFRTRCHLNLRKIALEGANVIYKRDVGKVLM
PTLQNIVATVNLDCRLDLKTVALHARNAEYNPKRFAAVI
PTLQNIVATVNLDCRLDLKTIALHARNAEYNPKRFAAVI
PTLQNIVATVNLDCRLDLKTIALHARNAEYNPKRFAAVI
PTLQNIVATVNLDCRLDLKTIALHARNAEYNPKRFAAVI
PTLQNIVATVNLDCRLDLKTVALHARNAEYNPKRFAAVI
PTLQNIVATVNLGCRLDLKTVALHARNAEYNPKRFAAVI
ILITNVVCVFRTRCHLNLRKIALEGANVIYKRDVGKVLM
PQLQNIVSTVNLACKLDLKKIALHAKNAEYNPKRFAAVI
IVINNVVCSFSVGCHLKLREIALQGSNVEYRRENGMVTM
IQIRNVVCNYTLPLHIDLRKLAMNTHNVTYEREKGVMMK
IVINNVVCSFSVRCHLNLHDIARHGHNVEFRREHGMVTM
IVINNVVCSFSVRCHLNLRDIALYGDNVEFRRENGMVTM
PQLQNIVSTVNLCCKLDLKKIALHARNAEYNPKRFAAVI
PQLQNIVSTVNLGCKLDLKKIALHARNAEYNPKRFAAVI
PQLQNIVSTVNLGCKLDLKKIALHARNAEYNPKRFAAVI
PTLQNIVSTVNMATELDLKAIALGARNAEYNPKRFAAVI
PQLQNIVSTVNLSCKLDLKKIALHARNAEYNPKRFAAVI
PLNRNCVATVSVGCELNLKTINFRTRNSEYNPSRFHGVV
LKIHNIISSANLDTEIDLRLVAISIKSAEYNPSKINTLI
PALQNIVSTVNLGVPLDLKKIALHARNAEYNPKRFAAVI
PTLQNIVSTVNLDCRLDLKKIALQARNAEYNPKRFAAVI
PTLQNIVSTVNLDCKLDLKAIALQARNAEYNPKRFAAVI
IGVRNIVSTVNLDCKLDLKAIALQARNAEYNPKRFAAVI
NKDRNIVSTVNLDCKLDLKAIALQARNAEYNPKRFAAVI
PQLQNIVSTVNLGCKLDLKTIALRARNAEYNPKRFAAVI
PQLQNVVSTANLACKLDLRKIALNAKNTEYNPKRFAAVI
IIITNVVCVFRTRCHLNLRKIALEGLNVIYKREVGKVLM
IIVTNVVSVFRTRCHLNLRTIGLEGTNVIYKPEVGKVLM
PQLQNIVSTVNLGCPLDLKFIALQARNAEYNPKRFAAVI
PQLQNIVSTVNLACPLDLKSIALQARNAEYNPKRFAAVI
PQLQNIVSTVNLGCKLDLKTIALRARNAEKKPKRFAAVI
PQLQNIVSTVNLCCKLDLKKIALHARNAEYNPKRFAAVI
PQLQNIVSTVNLGCKLDLKTIALRARNAEYNPKRFAAVI
PQLQNIVSTVNLGCKLDLKTIALRARNAEYNPKRFAAVI
PQLQNIVSTVNLGCKLDLKTIALRARNAEYNPKRFAAVI
PQLQNIVSTVNLGCKLDLKTIALRARNAEYNPKRFAAVI
PQLQNIVSTVNLGCKLDLKTIALRARNAEYNPKRFAAVI
PQLQNIVSTVNLACKLDLKKIALHARNAEYNPKRFAAVI
PQLQNIVSTVNLGCKLDLKTIALRARNAEYNPKRFAAVI
ILITNVVCVFRTRCHLNLRKIALEGANVIYKRDVGKVLM
IKIENVVASTKLAEEFDLIKIEAEFEGAEYNKQKFPGLV
ITVENVVASTTLAEDFDLQKIEARLEKAEYNKAKFPGLV
IKIENVVASTKLAEEFDLTVIESKFEGAEYNKQKFPGLV
INIENVVASTGIGQELDLQSVAMDLEGADYDPEQFPGLV
ITIENIVASTSLAEHLDLSRIALALEGSEYEPEQFPGLI
IDIENVVASTGIGQELDLESVAMDLEGADYDPEQFPGLV
PTLQNIVATVNLDCRLDLKTIALHARNAEYNPRRFAAVV
PTLQNIVATVNLDCRLDLKTIALHARNAEYNPKVHQTLR
PTLQNIVATVNLEVRLDLKTIALHARNAEYNPKRFAAVI
PTLQNIVATVNLDCRLDLKTIALHARNAEYNPKRFAAVI
PTLQNIVATVNLDCRLDLKTIALHARNAEYNPKRFAAVI
PTLQNIVATVNLDCRLDLKTIALHARNAEYNPRRFAAVV
PTLQNIVATVNLDCRLDLKTIALHARNAEYNPKRFAAVI
PTLQNIVATVNLDCRLDLKTIALHARNAEYNPKRFAAVI
PQLQNIVSTVNLGCKLDLKTIALRARNAEYNPKRFAAVI
PQLQNIVSTVNLGCKLDLKTIALRARNAEYNPKRFAAVI
PQLQNIVSTVNLSCKLDLKKIASHARNAEYNPKRFAAVI
LNIHNIISSANLCIDINLRLVAVSIRNAEYNPSKINTLI
PVIVGIIAQAKLGVGVDLCALSCATRNVEFVPRNRTPAA
PVIVGIIAQAKLGVGVDLCALSCATRNVEFVPRNRTPAA
VLWASALLTNGNLTHNDLLHIARSMSRSEYSKKSVIIAF
PEIVNVVSTFQLGVKLELRKIVQKARNAEYNPKRFAGAI
PVIQNIVATVELDCTINLQDVVRRVRNAEYNPKRFGALI
PVIHNMVSTVDLGCPIELRKLVLHVRSAEYNPRRFPGVV
PVVVAVQAQASIPVGINLAELSCATRNVEYMPNNRIPSA
LKIHNIISSANLDAEINLRLVAVSIKSAEYNPSKINTLI
ILITNVVCVFRTRCHLNLRKIALEGANVIYKRDVGKVLM
PQLQNIVSTVNLGCKLDLKTIALRARNAEYNPKRFAAVI
ILITNVVCVFRTRCHLNLRKIALEGANVIYKRDVGKVLM
PTLQNIVSTVNLDCKLDLKAIALQARNAEYNPKRFAAVI
PTLQNIVSTVNLDCKLDLKAIALQARNAEYNPKRFAAVI
PQLQNVVATVNLGTKLDLKEIAMHARNAEYNPKRFAAVI
YKIHNVVLSVRLDSILDLKKIALRSKNTEFNSKRFHGLI
PQLQNIVSTVNLGCKLDLKTIALRARNAEYNPKRFAAVI
PQLQNVVSTANLACKLDLRKIALNAKNTEYNPKRFAAVI
ILITNVVCVFRTRCHLNLRKIALEGLNVIYKREVSKVLM
PQLQNIVSTVNLGCKLDLKTIALRARNAEYNPKRFAAVI
IIVTNVVSVFRTRCHLNLRTIGLEGTNVIYKPEVGKVLM
PQLQNIVSTVNLACKLDLKKIALHARNAEYNPKRFAAVI
PQLQNIVSTVNLGCKLDLKTIALRARNAEYNPKRFAAVI
IIISNVVATFRTRCHLNLRTIALEGNNVIYKPEQGTVTM
VTISNVVATFRTGCHLNLYAIACNGHNVIHRPERGTVTM
PQLQNIVSTVNLGCPLDLKFIALQARNAEYNPKRFAAVI
