# Supplementary material for: A tale of two symmetrical tails: Structural and functional characteristics of palindromes in proteins
Source: BMC Bioinformatics. 2008 Jun 11;9:274. doi: 10.1186/1471-2105-9-274 (PMC2474621; doi:10.1186/1471-2105-9-274)
Supplement: Additional file 1 — Conserved Blocks that overlap with palindromes in proteins. [file 1471-2105-9-274-S1.zip › Blocks/1R1HA-EPLLKLLPD.txt]

WDKVAKGYYQKCLDEEELESTGVEAMRDIAKRIGG
AERKDQEYYRACMNETRIEELKAKPLMELIEKLGG
AERKAQVYYRACMNETRIEELRAKPLMELIEKLGG
AERKAQVYYRACMNETRIEELRAKPLMELIERLGG
AEKKAQVYYRACMNETRIEELRAKPLMELIEKLGG
AERKTQRFYLSCLQVERIEELGAHALRDLIDKIGG
AEQKTQRFYLSCLQVERIEELGAQPLRDLIEKIGG
AQRKVRAFFRSCLDMREIERLGPRPMLEVIEDCGG
AQRKVRAFFRSCLDMREIERLGPRPMLEVIEDCGG
AQRKVRAFFRSCLDMREIERLGPRPMLEVIEDCGG
AVQKAKALYRSCINESAIDSRGGEPLLKLLPDIYG
AVQKAKTLYRSCINESAIDSRGGQPLLKLLPDIYG
AVQKAKTLYRSCVNETAIDSRGGQPLLKLLPDVYG
AVQKAKTLYRSCINESAIDSRGGQPLLTLLPDIYG
AIQKAKILYSSCMNEKAIEKADAKPLLHILRHSPF
AVQKAKILYSSCMNEKAIEKADAKPLLHILRHSPF
GEEKAFQFYNSCMDTLAIEAAGTGPLRQVIEELGG
DFDKAIALYKIAKNFDKRDAEKANPIQNDLQKILD
LEQKIGEFYRVGMDNSTLEKQRLDPIKAEMRMIDD
VERIVGDFYASAMDIDLIEKNGSRPLKKVFEIIDN
AEQKTQRFYLSCLQVERIEELGAQPLRDLIEKIGG
AVEKARTLYRSCMNQSVIEKRGSQPLLDILEVVGG
AEQKTQRFYLSCLQVERIEELGAQPLRDLIEKIGG
AQRKVRAFFRSCLDMREIERLGPRPMLEVIEDCGG
SINMARATYRSCMNKTQLDELMTGPLFETLTELGE
AVGKAKYFYNLCLNESEILDNWRTTFDEVVKSFGG
SMKLAQIYFDSCMDEFSQDDLGVQPLMSMISNLGG
ERKAKLYYMSCLDVNDTIETLGPKPMLDLLVKIGG
AERKAKVYYESCLDADEHMEKLGAKPMNDLLLQIG
PFRLVKTLYNSCMDKTTIEAEGLEPLRAILKKLGG
PFVLAKTLYQACMNRTAIEARGVQPLLDMLRRLGG
PFVLAKTLYQACMNRTAIEARGVQPLLDMLKRLGG
ILDKAAVFYKSCTNTKLIEQIGDLPMKKLVKDMGS
VVTKAKNLYKSCLDLETMDARGIDPYKQWLSSTIG
SMKLAQIHYDSCMDEFAQDDLGVQPLMSLISNLGG
AVGKAKYFYNLCLNESEILDNWRRTFDEVVKSFGG
SINMARATYRSCMNKTQLDELKTGPLIETLTELGE
AEMKARHLFVSCMNYELIERRGLEPLRTLLHSLGG
PFKLAKNLYKLCMNKTRIEEKGIKPLLDIHEVLGG
ATKKAKAFYKSCMNLEQIRLLDVQALRKSLKKLGG
AEKKAKLYYQSCLDEDETMEKLGAEPLQKLLRQIG
PVVQARTMYAACLNLTAMDRLGYGPVFKYLKQFQL
AVGKAKTMYRACMDTKLLDKRDLEPLINYLLRFGL
AQLKAKNLYRSCVNSAVLAKRGLEPLHTLIRELGG
AERKAKVYYESCLDADEHMEKLGAKPMNDLLLQIG
WDKLAKGYYQKCLDEDELESTGVEAMRDIAKRIGG
SIALVKQIYHTCIDTEKHNAVGARDLLEKIKTFGY
ATIKAKTFFKSCMDIPQIRKIGTGRLKQVLQSLGG
HFRLPNLLYKACMNKTLIETLGPEPITRVAERLGG
AQLKAKNLYRSCVNSAVLAKRGLEPLHTLIRELGG
SIALIKQIYNTCMDTEKHNAVGARDLLEKIKTYGY
AERKAQVYYRACMNETRIEELKAKPLMELIEKLGG
AERKAQVYYRACMNETRIEELKAKPLMELIEKLGG
AERKTQRFYLSCLQVERIEELGAHALRDLIDKIGG
AERKTQRFYLSCLQVERIEELGAHALRDLIDKIGG
AERKTQRFYLSCLQVERIEELGAHALRDLIDKIGG
NEYRIATLYRQAMDSIKRNKDGAAPLKEDLQKIEA
NFEKAVALYKIAKDFDRRNADGADPIQADLHEILG
ILQNFIKFHRMTADYDRREAVGIEPVKPLIEEYKK
ILQNFVKYHKMVADFDAREAAGVAPVMPLINEIKA
IAQKVGELYNIAMDSVKLNKEGAAPIKPELEKIGA
IEQKVGDFYFSGMDVDSIDKSGITPLKPEFTKIEE
IEQKVGDFYFSGMDVDSINKSGITPLKPEFTKIEE
IEQKVGDFYFSGMDVDSINKSGITPLKPEFTKIEE
ILKNFVKFHRLVADYAKRDEVGVSPILPLIEEYQS
DARRIGDLYASFMDTDTVAAAGLSPISAELAAVRD
DARRLRDLYRAYLDTAAIEAAGTRPLADLLGEIDA
ILENFVKYHRLVRDFDKREADGITPVLPLLKEFQE
ILKNFVKFHRLVADYAKRDEVGVSPILPLIEEYQS
EVNLMAELYRRFMDSAAVEAVGTIPLTPILARIDR
NLINFANFYKLTSDIEKRNELGVSPLKPYFDEILN
ADSLAGKLYASFMDTEGIESAGVAALDKDLTLIDV
NFAKAINLYKLAIDFDKRNKEQAEPIKADLEKLTS
NFEKAVELYKIANNFDKRNEDGAKPIKADLEEITS
ILANFVKFHRLVADYAKRDEVGVSPILPLIEEYQS
NEYRIATLYRQAMDSIKRNKDGAAPLKEDLQKIEA
DSRKIADLYRSFLDEKTIARRGLAPLRPKLAAIAA
NAQKIGALYASFMDEAAAEKKGLQPIEADLQAVTM
DAQRIGDLYASFLDEEAVERAGVQPLHDELATIDS
IKKILSDLWNTGMDEAKIETQGIDPLKTDLAAIDA
QLTEFIKFYRLAKDFDQRNANGAEPILPCLKQIDS
ILENFVKYHRLVRDFDKREADGITPVLPLLKEFQE
ILNHFIAFHKMTADYQKREEVGVSPVLPLIEEYKG
ILNHFIAFHKMTADYQKREEVGVSPVLPLIEEYKG
DEQKVADLYRSFMDTATLNKLGVTPLKGEFDAINA
NDQKIGDFNASFMNTDLLETLGVTPLNPLLGDIAA
PAVKSEALYRSFLNTDAIEAAGLDPIRDELDLIDS
DTAKVGAAYRAFMDEAGIEKLDAKPIAPYLAEIRK
IKKILSDLWNTGMDEAKIETQGIDPLKTDLAAIDA
EERRFGDLFASFMDEERVDALGVQPIEAQLALASY
DSKMIANLRSNYLNDKARNKQGIKPIQPILNKISA
EKKLTAEFEHFSKNPSAIDSKFVKYAVDIYNKALS
VDAKIADLWRTGSDEAAIDKAGITPLQPQLKAIDA
VQKLLGDFWASGLDEAAVEKDGSNPIAPLLSRIDA
LEQKIGALYASGMDEAAIEAAGAKPIQPQLDKIAA
VEKIVGDLWSTGMDEAKINAQGIEPLKPDLAAIDA
VEQLVGTFYASGMDEATIQRLGDAPIRPRLAQIEA
VDAKLADLWRTGSDEAAIDKAGITPLQPQLKDIDA
VQKLLGDFWASGLDEAAVEKDGSNPIAPLLSRIDA
VAHKIGMLYASGMDEAAIEAAGDQPIKPQLDAIAA
VEKIVGDLWSTGMDEAKINAQGIEPLKPELAAIDA
DAQRIGDLYASFLDEQTVERRGTQPLLEELALIDN
DAQRIGDLYASFLDEEAVERAGVQPLHDELATIDS
ILQNFVKFHRQVADYDAREETGVKPVLPLIEEYKS
ILANFVKFHRLVADYAKRDEVGVSPILPLIEEYQS
EDKQIGDYYAAYMDEAGIEAKGVSPVQPALDAIAQ
AVQKAKILYSSCMNEKAIEKADAKPLLHILRHSPF
AERKTRSFYLSCLQSERIEKLGAKPLRDLIDKIGG
AERKTRSFYLSCLHLERIEKLGAKPLQDLIDKIGG
AEKKAQVYYRACMNETRIEELRAKPLMELIEKLGG
AVQKAKTLYRSCINESAIDSRGGQPLLKLLPDIYG
AERKAQVYYRACMNETRIEELRAKPLMELIEKLGG
AQRKVRAFFRSCLDMREIERLGPRPMLEVIEDCGG
AERKTRSFYLSCLQSERIEKLGAKPLRDLIDKIGG
AERKTRSFYLSCLQSERIEKLGAKPLRDLIDKIGG
AERKTRSFYLSCLQSERIEKLGAKPLRDLIDKIGG
AERKTRSFYLSCLQSERIEKLGAKPLRDLIDKIGG
AVEKAKTLYRSCMNQSVIEKRDSEPLLSVLKMVGG
AVEKAKTLYRSCMNQSVIEKRDSEPLLSVLKMVGG
AVEKAKTLYRSCMNQSVIEKRDSEPLLSVLKMVGG
AVEKAKTLYRSCMNQSVIEKRDSEPLLSVLKMVGG
GEEKAFQFYNSCMDTDAIEASGSGPLIQIIEELGG
AVEKAKTLYRSCMNQSVIEKRDSEPLLSVLKMVGG
LSTRAKTLYKSCTNESLIELRGGAPLLDMLPDVFE
AVQKAKTLYRSCINETTIDSRGGMPLISLLANLSE
AEHKAQSYFQACMNESKIEELGAKPLQDLIQKLGG
AERKAQRYYQACMNESKIEELRAAPLMELIAKLGG
AEKKVKEFFKSCLNMRDIDRLGARPMLQVIEDCGG
ELLEAIKFYNKAGDWQTREKADFSAVKNELAKVET
ELLEAIKFYNKAGDWQAREKADFSAVKNELAKVET
AERALGDFYISIMDVDGIEKNGFKPVSRFMEIIDR
MEKQLGDFYTSAMDTERIEKLKFGPIKGEMDNINN
LEQKIGRFYSMGMNNATLEKQHLDSIKSELKMIDN
NLAKLKTVYTSCMDIDTLNDIGEKPLIDLVEHVLD
NLAKLKGYYESCTDVNAQDKLGAQPLLDVLDHLRI
IFEKLKAGYNACFDEDAVRNRGNEPLVKLLNDFEK
NLAKLKTVYTSCMDIDTLNDIGEKPLIDLVEHVLD
NLAKIQEAYQVCQNYTALEEQGLNVLSEVVRTVVE
AQRKVRAFFRSCLDMREIERLGPRPMLEVIEDCGG
AVQKAKALYRSCINESAIDSRGGEPLLKLLPDIYG
AQRKVRAFFRSCLDMREIERLGPRPMLEVIEDCGG
AVEKARTLYRSCMNQSVIEKRGSQPLLDILEVVGG
AVEKARTLYRSCMNQSVIEKRGSQPLLDILEVVGG
SENTLRLLYRKCEQYATVVSVRVGDNDDHEEAYQL
TERITKAAFETCKNNLASPADKTAVVYAEITSLFG
ATKKAKAFYKSCMNLEQIRLLDVQALRKSLKKLGG
AERKTQRFYLSCLQVERIEELGAHALRDLIDKIGG
AVQKAKTLYRSCINESAIDSRGGEPLLKLLPDVYG
AVQKAKTLYRSCINESAIDSRGGEPLLKLLPDVYG
AVQKAKTLYRSCINESAIDSRGGEPLLKLLPDVYG
IEQKVGDLYNSFMDEAAVEAKGLDPIRERLASVYD
FSGKVGDYFGSCMDEGGIEARGLADLKAGWARIDA
DERRIVDTYNAFLDTDAIEARGLAPIQPYVSRIAA
NFDKAIEVYKLAKDFAKRDADGFQPAQADLETLIN
ELLEAIKFYNKAGDWEKREQADFSAVKAELAKVET
EDKQIGDYYAAYMDEAGIEAKGVSPVQPALDAIAQ
VEQLVGTFYASGMDEATIQRLGDAPIRPRLAQIEA
VEKIVGDLWSTGMDEAKINAQGIEPLKPDLAAIDA
LEQKIGALYASGMDEAAIEAAGAKPIQPQLDKIAA
VQKLLGDFWASGLDEAAVEKDGSNPIAPLLSRIDA
VDAKIADLWRTGSDEAAIDKAGITPLQPQLKAIDA
EEQLIADFYHAYMDTDTINKLGITPIKGTLDQIAA
DEQKVADLYRSFMDVETLNKLGIAPIQADLDKIAA
DEARIADFYKAYTDTAAIDAAGMKPAEADIARYEA
DEQKVADQYRAFMDVETLNKLGITPIQPELDAIAA
NEQKIGDFYASYMNTDKLEQLGGTPIKASLDAIVA
IKKILSDLWNTGMDEAKIETQGIDPLKADLAAIDA
IKKILSDLWNTGMDEAKIETQGIDPLKTDLAAIDA
IKKILSDLWNTGMDEAKIETQGIDPLKADLAAIDA
DAHKIGDLFASFMDTETIARNGLRPVRPLIEAVAG
DTGRAGTLYASFMDTDAINAAGVAPLDADLNRLSV
PNSMIGRAYSAFLDAATVEAKGLSPIEPWLNQIRS
DARKIGDLYNSFMDTEALEALGLGPVRPLLDGARG
KMKHFLAYYQLANDYDRRNELHAQPLQPIIEKVES
ILQNFVKFHGQVADYEKREKVGVAPALPLIEEYQN
VQQKIGDLYASFMDTERIEALGATPLDPELAAVDA
KGTKAGDVYAACMDTAAIDAAGVKPLQPYFDRVAA
VARQIGDYFAACMDESGIEARGLASIKPELQRIQD
NQQKIGDFFAACMDEAAVERAGADPLKPDFESIAA
LDAKIGDAFAACMDTATINKRGLEPIKPELDRINS
DARKIADYYSTFMDEAAIESKGIAPLKPQLDEIAA
DEQLVADFYQAYMDTETVNKLGISPIQSTLDQISA
DEQKVADIFRSYMNTEKRNNLGVKPIQPVFDAINN
ILKNFVKFHRLVADYAKRDEVGVSPILPLIEEYQS
ILKNFVKFHRLVADYAKRDEVGVSPILPLIEEYQS
YVKEYVKLYSLVFDVEKRKKDGYAPAKKYLDEILA
ILQNFIKFHRMTADYDRREAVGIEPVKPLIEEYKK
ILQNFIKFHRMTADYDRREAVGIEPVKPLIEEYKK
VQKLLGDFWASGLDEAAVEKDGSNPIAPLLSRIDA
VDAKIAELWRTGSDEAAIDKAGITPLQPQLQTIDA
EDKQIGDYYAAYMDEASIEAKGVRPVQPELDAIAQ
IAQKVGELYNIAMDSVKLNKEGAAPIKPELEKIGA
PGNRSGDLYASYMDQKTINQKGLSPLKPTINAIKA
NERKIGDFFNAYMDVETLNELGAKPIASDLDVIQA
DFDKAIALYKIAKNFEKRDAEEANPIQKDLQKLLS
NLKKAVELYKLARDFKRRDEDGAKPIQADLFLLES
DMGKIGTYYASFLDQKAVDRLGAKPLAADLETIRN
RTAQVRDYYLACMDSTAKARDEKAEVKKLKAELDQ
PAQKVGDLYRSVLDLEKRNSMGLKPIQPVLDVVEG
RAKRLKALYQTYTDLDAREQLALTSIKADLDKINA
DEARIADFYKAFTDTAAIDAAGMKPMAADLARYQA
DTGRAGTLYASFMDTDAINAAGVAPLDADLNRLSV
VRHKIGTLYDMFMNTEELERLGLSPLVDMLDKIES
VRHKIGTLYDMFMNTEELERLGLSPLVDMLDKIES
DEGRAGAIYASFMDTDAINDLGVKAIDPDLDRLSV
PNGRVGALYSSFMDVQGIAAAGLAGLREPLGLISD
AQRKVRAFFRSCLDMREIERLGPRPMLEVIEDCGG
AVQKAKILYSSCMNEKAIEKADAKPLLHILRHSPF
AVEKAKTLYRSCMNQSVIEKRDSEPLLSVLKMVGG
GEEKAFQFYNSCMDTDAIEASGSGPLIQIIEELGG
AERKAQVYYRACMNETRIEELRAKPLMELIEKLGG
AERKAQVYYRACMNETRIEELRAKPLMELIEKLGG
AERKAQVYYRACMNETRIEELRAKPLMELIEKLGG
AIRKAKALYSSCMNESLIEQRDSQPLLKLIESIGD
AERKVKEFYRSCINIQEIDKLGSEPMMEVIKSCGG
AVGKAKVLYRSCMNETVLEKLDSKPMLKTLKQPEF
AEKKAQFYYLSCLNTQKIEELGAQPLTDLIAKIGG
AEEKAQRYYQACMNEAKIEELGAKPLQEVISRVRR
