# Supplementary material for: A tale of two symmetrical tails: Structural and functional characteristics of palindromes in proteins
Source: BMC Bioinformatics. 2008 Jun 11;9:274. doi: 10.1186/1471-2105-9-274 (PMC2474621; doi:10.1186/1471-2105-9-274)
Supplement: Additional file 1 — Conserved Blocks that overlap with palindromes in proteins. [file 1471-2105-9-274-S1.zip › Blocks/1RM8A-HELGHALGLEH.txt]

VAAHEFGHSLGLDHSKDPGALMFPIY
VAAHEFGHSLGLDHSKDPGALMFPIY
VAAHELGHSLGLDHSKDPGALMFPIY
VAAHEFGHSLGLDHSKDPGALMFPIY
VAAHEFGHSLGLDHSKDPGALMFPIY
VAAHEFGHALGLDHSRDPGSLMYPVY
VAAHEFGHSLGLSHSGDRSALMYPTY
VAAHEFGHAMGLEHSQDPGALMAPIY
VAAHELGHSLGLYHSAKAEALMYPVY
VAAHEFGHAMGLEHSQDPGALMAPIY
VAAHELGHSLGLFHSANAEALMYPVY
VAAHEIGHSLGLFHSANTEALMYPLY
VAAHELGHSLGLFHSDKKESLMYPVY
VAAHELGHSLGLFHSNNKESLMYPVY
VAAHELGHSLGLFHSANTEALMYPLY
VAAHEFGHALGLDHSRDPGSLMFPVY
VAAHELGHSLGLFHSANPEALMYPVY
VAAHEFGHALGLDHSSVPEALMYPMY
VAAHEFGHAMGLEHSQDPGALMAPIY
VAAHEFGHSLGLAHSTDIGALMYPSY
VAAHEFGHAMGLEHSQDPGALMAPIY
VAAHEFGHAMGLEHSQDPGALMAPIY
VAAHELGHSLGLSHSTDIGALMYPSY
VAAHEFGHALGLDHSSVPERLMYPMY
VAAHEFGHALGLDHTSVPEALMYPMY
VAAHEFGHAMGLEHSEDPGALMAPIY
VAVHELGHALGLDHSNDPKAIMFPTY
VAAHELGHSLGLSHSTDIGALMYPNY
VAAHELGHSLGLSHSTDIGALMYPNY
VAAHEFGHALGLDHSSVPEALMYPMY
VAAHEFGHSLGLSHSNDRNALMFPTY
VAVHELGHALGLEHSNDPSAIMAPFY
VAVHELGHALGLEHSSDPSAIMAPFY
VAVHELGHALGLEHSNDPSAIMSPFY
VAAHEFGHALGLDHSSVPEALMYPLY
VAAHEFGHALGLDHSSVPEALMYPMY
VAAHEFGHSLGLSHSTDQGALMYPTY
VAVHELGHALGLEHSNDPSDIMAPFY
TAVHEIGHSLGLGHSSDPKAVMFPTY
VAVHELGHALGLEHSSNPSAIMAPFY
VAVHELGHALGLEHSNDPTAIMAPFY
VAVHELGHALGLEHSNDPTAIMAPFY
VAVHELGHALGLEHSNDPTAIMAPFY
VAVHELGHALGLEHSNDPTAIMAPFY
VAVHELGHALGLEHSNDPTAIMAPFY
VAAHELGHSLGLYHSTNTEALMYPLY
VAVHELGHALGLEHSNDPSDIMSPFY
VAAHEFGHSLGLSHSTDPGALMYPNY
VGAHEFGHAIGLEHSTVRDALMYPMF
VAAHEFGHALGLAHSTDPSALMYPTY
VAVHELGHALGLEHSNDPSAIMAPFY
VAVHELGHALGLEHSSNPNAIMAPFY
VAVHELGHALGLEHSSNPNAIMAPFY
VAAHEFGHSLGLAHSSDPGALMYPNY
VAVHELGHSLGLQHSNNPKSIMYPTY
VAAHEFGHALGLAHSTDPSALMYPTY
VAAHEFGHALGLAHSTDPSALMFPTY
VAAHEFGHSLGLSHSTDPGALMYPNY
VAAHEFGHALGLDHSSVPEALMYPMY
VAVHELGHSLGLRHSNNPKSIMYPTY
VATHELGHSLGLGHSSVPSSVMYPTY
AATHELGHSLGMGHSSDPNAVMYPTY
VAAHEFGHVLGLQHTTAAKALMSPFY
VAAHEFGHMLGLQHSSISKSLMSPFY
VAAHEFGHVLGLQHTTAAKALMSPFY
AATHEFGHSLGLSHSSVPGTVMYPTY
VAAHEFGHVLGLQHTTAAKALMSAFY
VAAHEFGHSLGLYHSTVRSALMYPYY
VAAHEFGHSLGLYHSDVQSALMYPYY
VAVHEIGHLLGLGHSSVEESIMYPTI
VAVHEIGHLLGLGHSSVEGSIMYPTI
VAAHEVGHALGLSHPNDQRAFMFPNY
VAVHEIGHLLGLGHSSDLRAIMYPSI
VAIHEGGHTLGLEHSRDENAIMAPFY
VAIHEGGHTLGLEHSRDENAIMAPFY
VATHEIGHLLGLGHSSQESAVMYPSL
VAVHEIGHVLGLGHSSVKDAAMYPTL
IAAHEVGHALGLGHSRYSQALMAPVY
IAAHEVGHALGLGHSRYSQALMAPVY
VAAHEIGHVLGLSHIHRVGSIMQPNY
VAVHEFGHAIGLSHVAAAHSIMRPYY
VLAHEIGHALGLDHSQKADALMHPYY
