# Supplementary material for: A tale of two symmetrical tails: Structural and functional characteristics of palindromes in proteins
Source: BMC Bioinformatics. 2008 Jun 11;9:274. doi: 10.1186/1471-2105-9-274 (PMC2474621; doi:10.1186/1471-2105-9-274)
Supplement: Additional file 1 — Conserved Blocks that overlap with palindromes in proteins. [file 1471-2105-9-274-S1.zip › Blocks/1RRHA-PRRGRTGRKP.txt]

PYPRRGRTGRPPTRTDPKSE
PYPRRGRTGRPPTRTDPKSE
PYPRRGRTGRPPTRTDPKSE
PYPRRGRTGRPPTRTDPKSE
PYPRRGRTGRPPTRTDPKSE
PYPRRGRTGRPPTRTDPKSE
PYPRRGRTGRKPTRKDPNSE
PYPRRGRTGRPPTRTDPKVK
PYPRRGRTGRKPTRKDPNSE
PYPRRGRTGRPPTRTDPKSE
PYPRRGRTGRYPTRKDQNSE
PYPRRGRTGRYPTRKDQNSE
PYPRRGRTGRYPTRKDPNSE
PYPRRGRTGRKPTATDPNSE
PYPRRVRTGRERTRTDPNSE
PYPRRGRTGRKSTRKDPKCE
PYPRRVRSGRKPTRKDPKSE
PYPRRGRTGRKPTKTDPNSE
PYPRRGRTGRGKTRKDPNSE
PYPRRGRTGRGKTRKDPNSE
PYPRRVRTGREKTRKDPNSE
PYPRRGRTGRKPTRKDPNSE
PYPRRGRTGREPTKADPNCE
PYPRRGRTGREPTKADPNCE
PYPRRERTGRGKTRKDPNSE
PYPRRGRTGRKPTKADPKSE
PYPRRGRTGRGKTRKDPNSE
PYPRRGRTGRGPTVTDPNTE
PYPRRVRSGRKPTTKDPKSE
PYPRRGRTGRKPAKKDPNSE
PYPRRGRTGRKKTVKEPQSE
PYPRRGRTGRKPTKEDPQTE
PYPRRGRTGRPREWKDSNYE
PYPRRGRTSRRATKTGFADP
PYPRRGRTGRPRSRRDHNYE
PYPRRGRTGRPRSRRDHNYE
PYPRRCRTGRKPSDSKPDHE
PYPRRCRTGRPPTETDPRSE
PYPRRGRTERKPNASDPSLE
PYPRRGRTGRKPTKTDPTAE
PYPRRCRTGRPPSKKDPKSE
PYPRRCRSGRVPTDTDISAE
AYPRRCRSGRVPTDTDISAE
PYPRRCKTGRKPCETDPSSE
PYPRRCKTGRPRSKKDPLSE
PYPRRCRTGRPRSAKDSLSE
PYPRRCRTGRQRSKKDPLYE
