# Supplementary material for: A tale of two symmetrical tails: Structural and functional characteristics of palindromes in proteins
Source: BMC Bioinformatics. 2008 Jun 11;9:274. doi: 10.1186/1471-2105-9-274 (PMC2474621; doi:10.1186/1471-2105-9-274)
Supplement: Additional file 1 — Conserved Blocks that overlap with palindromes in proteins. [file 1471-2105-9-274-S1.zip › Blocks/1TPXA-VAGAAAAGAV.txt]

MAGAAAAGAVVGGLGGYMLG
MAGAAAAGAVVGGLGGYMLG
VAGAAAAGAVVGGLGGYMLG
VAGAAAAGAVVGGLGGYMLG
MAGAAAAGAVVGGLGGYMLG
MAGAAAAGAVVGGLGGYMLG
MAGAAAAGAVVGGLGGYMLG
VAGAAAAGAVVGGLGGYMLG
VAGAAAAGAVVGGLGGYMLG
VAGAAAAGAVVGGLGGYMLG
VAGAAAAGAVVGGLGGYMLG
VAGAAAAGAVVGGLGGYMLG
MAGAAAAGAVVGGLGGYMLG
MAGAAAAGAVVGGLGGYMLG
MAGAAAAGAVVGGLGGYMLG
MAGAAAAGAVVGGLGGYMLG
MAGAAAAGAVVGGLGGYMLG
VAGAAAAGAVVGGLGGYMLG
VAGAAAAGAVVGGLGGYMLG
VAGAAAAGAVVGGLGGYMLG
VAGAAAAGAVVGGLGGYMLG
VAGAAAAGAVVGGLGGYMLG
VAGAAAAGAVVGGLGGYMLG
VAGAAAAGAVVGGLGGYMLG
VAGAAAAGAVVGGLGGYMLG
VAGAAAAGAVVGGLGGYLLG
VAGAAAAGAVVGGLGGYMLG
MAGAAAAGAVVGGLGGYMLG
MAGAAAAGAVVGGLGGYMLG
VAGAAAAGAVVGGLGGYMLG
MAGAAAAGAVVGGLGGYMLG
VAGAAAAGAVVGGLGGYMLG
VAGAAAAGAVVGGLGGYMLG
MAGAAAAGAVVGGLGGYMLG
VAGAAAAGAVVGGLGGYMLG
VAGAAAAGAVVGGLGGYMLG
VAGAAAAGAVVGGLGGYMLG
