# Supplementary material for: A tale of two symmetrical tails: Structural and functional characteristics of palindromes in proteins
Source: BMC Bioinformatics. 2008 Jun 11;9:274. doi: 10.1186/1471-2105-9-274 (PMC2474621; doi:10.1186/1471-2105-9-274)
Supplement: Additional file 1 — Conserved Blocks that overlap with palindromes in proteins. [file 1471-2105-9-274-S1.zip › Blocks/1TZYD-GGKGLGKGG.txt]

GGKGVTLGKGSKGAKASKGGKRIRTKTQQDALKGITKP
GKVLSLGGKGGKGAKRHRKVLRDNIQGITKPAIRRLAR
GRGKGGKGLGKGGAKRHRKILRDNIQGITKPAIRRLAR
GRGKGGKGLGKGGAKRHRKILRDNIQGITKPAIRRLAR
GRGKGGKGLGKGGAKRHRKILRDNIQGITKPAIRRLAR
GRGKGGKGLGKGGAKRHRKVLRDNIQGITKPAIRRLAR
GRGKGGKGLGKGGAKRHRKVLRDNIQGITKPAIRRLAR
GRGKGGKGLGKGGAKRHRKVLRDNIQGITKPAIRRLAR
GRGKGGKGLGKGGAKRHRKVLRDNIQGITKPAIRRLAR
GRGKGGKGLGKGGAKRHRKVLRDNIQGITKPAIRRLAR
GRGKGGKGLGKGGAKRHRKVLRDNIQGITKPAIRRLAR
GRGKGGKGLGKGGAKRHRKVLRDNIQGITKPAIRRLAR
GRGKGGKGLGKGGAKRHRKILRDNIQGITKPAIRRLAR
GRGKGGKGLGKGGAKRHRKILRDNIQGITKPAIRRLAR
GRGKGGKGLGKGGAKRHRKVLRDNIQGITKPAIRRLAR
GRGKGGKGLGKGGAKRHRKILRDNIQGITKPAIRRLAR
GRGKGGKGLGKGGAKRHRKVLRDNIQGITKPAIRRLAR
GRGKGGKGLGKGGAKRHRKVLRDNIQGITKPAIRRLAR
GRGKGGKGLGKGGAKRHRKVLRDNIQGITKPAIRRLAR
GRGKGGKGLGKGGAKRHRKILRDNIQGITKPAIRRLAR
GRGKGGKGLGKGGAKRHRRVLRDNIQGITKPAIRRLAR
AGGKGGKGMGKVGAKRHSKRSNKASIEGITKPAIRRLA
AGGKGGKGMGKVGAKRHSRKSNKASIEGITKPAIRRLA
KGGKGGKGYGKVGAKRHAKKALRETILGVTKPAIRRLA
GRGKVGKGYGKVGAKRHTKKSLKETIMGITKPAIRRLA
KGGKGGKGLGKVGAKKRHRRVIRENIQGITKPAIRRLA
EKYPGAKIKIGHGAKRHRVLMLKSLAKILGEDYPIIIV
GRGKGGKGLGKGGAKRHRKILRDNIQGITKPAIRRLAR
GRGKGGKGLGKGGAKRHRKILRDNIQGITKPAIRRLAR
GRGKGGKGLGKGGAKRHRKILRDNIQGITKPAIRRLAR
GRGKGGKGLGKGGAKRHRKILRDNIQGITKPAIRRLAR
VRGKAGKGLGKGGAKCHRKVLSDNIQGITKCTIRRLAR
GRGKGGKGLGKGGAKRHRKVLRDNIQGITKPAIRRLAR
MAKGKRSADAKGSQKRQKKVLRDNIRGITRGCVRRMAR
MAKGKRSTDAKGSQRRQKKVLRDNIRGITRGCVRRMAR
MAKGKRSTDAKGSQRRQKKVLRDNIRGITRGCVRRMAR
GRGKGGKGLGKGGAKRHRKVLRDNIQGITKPAIRRLAR
GRGKGGKGLGKGGAKRHRKVLRDNIQGITKPAIRRLAR
GRGKGGKGLGKGGAKRHRKVLRDNIQGITKPAIRRLAR
GRGKGGKGLGKGGARRHRKVLRDNIQGTTKPAIRRLAR
GRGKGGKGLGKGGAKRHRKVLRDNIQGITKPAIRRLAR
TGRGKGGKGLGKGGKRHRKVLRDNIQGITKPAIRRLAR
SIGAKGKSKAAKGIAKRHRKQSSLSDSISKPAIRRIAR
GRGKGGKGLGKGGAKRHRKVLGDNIQGITKPAIRRLAR
GRGKGGKGLGKGGAKRHRKVLRDNIQGITKPAIRRLAR
GGKTGGKVGGKVGAKRHKKTQKEHINGITKPAIRRLAR
GRGKGGKGLGKGGANGHRKVLRDNIQGITKPAIRRLAR
GRGKGGKGLGKGGAKRHRKVLRDNIQGITKPAIRRLAR
MAKGKRSTDAKGSQRRQKKVLRDNIRGITRGCVRRMAR
GRGKVGKGYGKVDAKRHTEKSLKETIMGITKPAIRRLA
GRGKGGKGLGKGGAKRHRKVMRENIQGITKPAIRRLAR
GRGKGGKGLGKGGAKRHRKAVRDNIQGITKPAIRRLAR
KGGKGGKGYGKVGAKRHTKKALRETILGVTKPAIRRLA
MTDTANRQRRGRGERRTRVLLRDSAKKITKASILRLAR
GRGKGGKGLGKGGAKRHRKVLRDNIQGITKPAIRRLAR
MAGKSGKGIGKVSAKRHARKPNKASIEGITKPAIRRLA
GRGKGGKGLGKGGAKRHRKILRDNIQGITKPAIRRLAR
GRGKGGKGLGKGGAKRHRKVLRDNIQGITKPAIRRLAR
GRGKGGKGLGKGGAKRHRKVLRDNIQGITKPAIRRLAR
GKGKVGKGLGKRGTKRHKKVLRDSIQGITKPAIRRLAR
GRGKGGKGLGKGGAKRHRKVLRDNIQGITKPAIRRLAK
GRGKGGKGLGKGGAKRHRKVLRDNIQGITKPAIRRLAR
GRGKGGKGLGKGGAKRHRKVLRDNIQGITKPAIRRLAR
GRGKGGKGLGKGARKRHRKVLRDNIQGITKPAIRRLAR
GRGKGGKGLGKGGAKRHRKVLRDNIQGITKPAIRRLAR
GRGKGGKGLGKGGAKRHRKVLRDNIQGITKPVIRRLAR
GRGKGGKGLGKGGAKRHRKVLRDNIQGITKPAIRRLAR
GRGKGGKGLGKGGAKRHRKILRDNIQGITKPAIRRLAR
GRGKGGKGLGKGGAKRHRKILRDNIQGITKPAIRRLAR
GRGKGGKGLGKGGAKRHRKVLRDNIQGITKPAIRRLAR
GRGKGGKGLGKGGAKRHRKILRDNIQGITKPAILRLAR
GRDKGGKGLGKGGAKRHRKVLRDNIQGITKPAIRRLAR
GRGKGGKGLGKGGAKRHRKVLRDNIQGITKPAIRRLAR
GRGKGGKGLGKGGAKRHRKILRDNIQGITKPAIRRLAR
GRGKGGKGLGKGGAKRHRKVLRDNIQGITKPAIRRLAR
GRGKGGKGLGKGGAKRHRKILRDNIQGITKPAIRRLAR
GRGKGGKGLGKGGAKRHRKVLRDNIQGITKPAIRRLAR
GRGKGGKGLGKGGAKRHRKVLRDNIQGITKPAIRRLAR
GRGKGGKGLGKGGAKRHRKVLRDNIQGITKPAIRRLAR
GRGKGGKGLGKGGAKRHRKVLRDNIQGITKPAIRRLAR
GRGKGGKGLGKGGAKRHRKVLRDNIQGITKPAIRRLAR
GRGKGGKGLGKGGAKRHRKVLRDNIQGITKPAIRRLAR
GRGKGGKGLGKGGAKRHRKVLRDNIQGITKPAIRRLAR
GRGKGGKGLGKGGAKRHRKILRDNIQGITKPAIRRLAR
GRGKGGKGLGKGGAKRHRKVLRDNIQGITKPAIRRLAR
GRGKGGKGLGKGGAKRHRKVLRDNIQGITKPAIRRLAR
GRGKGGKGLGKGGAKRHRKVLRDNIQGITKPAIRRLAR
GRGKGGKGLGKGGAKRHRKVLRDNIQGITKPAIRRLAR
GRGKGGKGLGKGGAKRHRKVLRDNIQGITKPAIRRLAR
GRGKGGKGLGKGGAKRHRKVLRDNIQGITKPAIRRLAR
GRGKGGKGLGKGGAKRHRKVLRDNIQGITKPAIRRLAR
GRGKGGKGLGKGGAKRHRKVLRDNIQGITKPAIRRLAR
GRGKGGKGLGKGGAKRHRKVLRDNIQGITKPAIRRLAR
GRGKGGKGLGKGGAKRHRKVLRDNIQGITKPAIRRLAR
GRGKGGKGLGKGGAKRHRKVLRDNIQGITKPAIRRLAR
GRGKGGKGLGKGGAKRHRKVLRDNIQGITKPAIRRLAR
GRGKGGKGLGKGGAKRHRKVLRDNIQGITKPAIRRLAR
GRGKGGKGLGKGGAKRHRKVLRDNIQGITKPAIRRLAR
GRGKGGKGLGKGGAKRHRKVLRDNIQGITKPAIRRLAR
GRGKGGKGLGKGGAKRHRKVLRDNIQGITKPAIRRLAR
GRGKGGKGLGKGGAKRHRKVLRDNIQGITKPAIRRLAR
GRGKGGKGLGKGGAKRHRRVLRDNIQGITKPAIRRLAR
GRGKGGKGLGKGGAKRHRKVLRDNIQGITKPAIRRLAR
GRGKGGKGLGKGGAKRHRKVLRDNIQGITKPAIRRLAR
GRGKGGKGLGKGGAKRHRKVLRDNIQGITKPAIRRLAR
GRGKGGKGLGKGGAKRHRKVLRDNIQGITKPAIRRLAR
GRGKGGKGLGKGGAKRHRKVLRDNIQGITKPAIRRLAR
GRGKGGKGLGKGGAKRHRKVLRDNIQGITKPAIRRLAR
GRGKGGKGLGKGGAKRHRKVLRDNIQGITKPAIRRLAR
GRGKGGKGLGKGGAKRHRKVLRDNIQGITKPAIRRLAR
GRGKGGKGLGKGGAKRHRKVLRDNIQGITKPAIRRLAR
GRGKGGKGLGKGGAKRHRKVLRDNIQGITKPAIRRLAR
GRGKGGKGLGKGGAKRHRKVLRDNIQGITKPAIRRLAR
GRGKGGKGLGKGGAKRHRKVLRDNIQGITKPAIRRLAR
GRGKGGKGLGKGGAKRHRKVLRDNIQGITKPAIRRLAR
GRGKGGKGLGKGGAKRHRKVLRDNIQGITKPAIRRLAR
GRGKGGKGLGKGGAKRHRKVLRDNIQGITKPAIRRLAR
GRGKGGKGLGKGGAKRHRKVLRDNIQGITKPAIRRLAR
GRGKGGKGLGKGGAKRHRKVLRDNIQGITKPAIRRLAR
GRGKGGKGLGKGGAKRHRKVLRDNIQGITKPAIRRLAR
GRGKVGKGYGKVGAKRHTKKSLKETIMGITKPAIRRLA
GRGKGGKGLGKGGAKRHRKVLRDNIQGITKPAIRRLAR
GRGKGGKGLGKGGAKRHRKVLRDNIQGITKPAIRRLAR
GRGKGGKGLGKGGAKRHRKVLRDNIQGITKPAIRRLAR
GRGKGGKGLGKGGAKRHRKVLRDNIQGITKPAIRRLAR
GRGKGGKGLGKGGAKRHRKVLRDNIQGITKPAIRRLAR
RQGTGGKGLGKGGAKRHRKVIKDVIQGVTKPSLRRIAR
GRGKGGKGLGKGGAKRHRKILRDNIQGITKPAIRRLAR
GRGKGGKGLGKGGAKRHRKILRDNIQGITKPAIRRLAR
GRGKGGKGLGKGGAKRHRKILRDNIQGITKPAIRRLAR
SGGKGGKGLGKGGAKRHRKILRDNIQGITKPAIRRLAR
QHLVGTLSQRRHFTPSRSRYTPRSAQRTVTPHKRRALA
GRGKGGKGLGKGGAKRHRKILRDNIQGITKPAIRRLAR
GRGKGGKGLGKGGAKRHRKILRDNIQGITKPAIRRLAR
GRGKGGKGLGKGGAKRHRKVLRDNIQGITKPAIRRLAR
GRGKGGKGLGKGGAKRHRKVLRDNIQGITKPAIRRLAR
SKRRKSNTKSKKRGKNKKKDLDENSYYVSGISDGAMKR
GRGKGGKGLGKGGAKRHRKVLRDNIQGITKPAIRRLAR
GRGKVGKGYGKVGAKRHTKKSLKETIMGITKPAIRRLA
GRGKGGKGLGKGGAKRHRKALRDNIQGITKPAIRRLAR
GRGKGGKGLGKGGAKRHRKILRDNIQGITKPAIRRLAR
MAKGKRVGESKGAQKRQKKVLRDNVRGITRGSIRRLAR
GRGKGGKGLGKGGAKRHRKILRDNIQGITKPAIRRLAR
GRGKGGKGLGKGGAKRHRKILRDNIQGITKPAIRRLAR
GRGKVGKGYGKVGAKRHTKKSLKETIMGITKPAIRRLA
GGKTGGKVGGKVGAKRHKKTQKEHINGITKPAIRRLAR
GRGKGGKGLGKGGAKRHRKVLRDNIQGITKPAIRRLAR
GRGKGGKGLGKGGAKRHRKVLRDNIQGITKPAIRRLAR
GRGKGGKGLGKEGAKRHRKVLRDNIQGITKPAIRRLAR
GRRKGGKGLGKGGAKRHRKVLRDNIQGITKPAIRRLAR
GRGKGGKGLGKGGAKRHRKVLRDNIQGITKPAIRRLVR
GSGKGGKGLGKGGAKRHRKVLRDNIQGITKPAIRRLAR
GRGKGGKGLGKGGAKRHRKVLRDNIQGITKPAIRRLAR
GRGKGGKGLGKGGAKRHRKVLRDNIQGITKPAIRRLAR
GRGKGGKGLGKGGAKRHRKVLRDNIQGITKPAIRRLAR
GRGKGGKGLGKGGAKRHRKVLRDNIQGITKPAIRRLAR
GRGKGGKGLGKGGAKRHRKVLRDNIQGITKPAIRRLAR
GRGKGGKGLGKGGAKRHRKVLRDNIQGITKPAIRRLAR
GRGKGGKGLGKGGAKRHRKVLRDNIQGITKPAIRRLAR
GRGKGGKGLGKGGAKRHRKVLRDNIQGITKPAIRRLAR
GSVKGGKGLGKGGAKRHRRSLRDNIQGITKPAIRRLAR
AGGKGGKGMGKVGAKRHSRKSNKASIEGITKPAIRRLA
GRGKGGKGLGKAGPKRHRKILRDNIQGITKPAIRRLAR
GRGKGGKGLGKGGAKRHRKILRDNIQGITKPAIRRLAR
GRGKGGKGLGKGGAKRHRKILRDNIQGITKPAIRRLAR
GRGKGGKGLGKGGAKRHRKILRDNIQGITKPAIRRLAR
GRGKGGKGLGKGGAKRHRKVLRDNIQGITKPAIRRLAR
GRGKGGKGLGKGGAKRHRKVLRDNIQGITKPAIRRLAR
GRGKGGKGLGKGGAKRHRKILRDNIQGITKPAIRRLAR
GRGKGGKGLGKGGAKRHRKILRDNIQGITKPAIRRLAR
AGHQSTGGKTILGGKRHRKILRDNIHGINTFADRIILA
GRGKGGKGLGKGGAKRHRKVLRDNIQGITKPAIRRLAR
GRGKGGKGLGKGGAKRHRKVLRDNIQGITKPAIRRLAR
GRGKVGKGYGKVGAKRHTKKSLKETIMGITKPAIRRLA
GRGKVGKGYGKVGAKRHTKKSLKETIMGITKPAIRRLA
GRGKGGKGLGKGGAKRHRKVLRDNIQGVTKPAIRRLAR
GRGKGGKGLGKGGAKRHRKVLRDNIQGITKPAIRRLAR
MAKGKKSGEAKGSQKRQKKVLRENVRGITRGSIRRLAR
GRGKGGKGLGKGGAKRHRKVLRDNIQGITKPAIRRLAR
MAKGKRSTDAKGSQRRQKKVLRDNIRGITRGCVRRMAR
MAKGKRSTDAKGSQRRQKKVLRDNIRGITRGSVRRMAR
MAKGKRSADAKSSQKRQKKVLRDNIRGITRGCVRRMAR
GRGKGGKGLGKGGAKRHRKVLRDNIQGITKPAIRRLAR
GRGKGGKGLGKGGAKRHRKVLRDNIQGITKPAIRRLAR
GRGKGGKGLGKGGAKRHRKVLRDNIQGITKPAIRRLAR
MAKGKKSGEAKGTQKRQKKILRENVRGITRGSIRRLAR
MAKGKKSGEAKGTQKRQKKILRENVRGITRGSIRRLAR
MAKGKKSGEAKGTQKRQKKILRENVRGITRGSIRRLAR
MAKGKRSADAKSSQKRQKKVLRDNIRGITRGCVRRMAR
MAKGKRSADAKGSQRRQKKVLRDNIRGITRGCVRRMAR
GRGKGGKGLGKGGAKRHRKVLRDNIQGVTKPAIRRLAR
GKGSKGAKASKGGKRIRTKTQQDALKGITKPAIRRLAR
GRGKGGKGLGKGGAKRHRKVLRDNIQGITKPAIRRLAR
GRGKGGKGLGKGGAKRHRKVLRDNIQGITKPAIRRLAR
GRGKGGKGLGKGGAKRHRKVLRDNIQGITKPAIRRLAR
GRGKGGKGLGKGGAKRHRKVLRDNIQGITKPAIRRLAR
GRGKGGKGLGKGGAKRHRKVLRDNIQGITKPAIRRLAR
GRGKGGKGLGKGGAKRHRKVLRDNIQGITKPAIRRLAR
GRGKGGKGLGKGGAKRHRKVLRDNIQGITKPAIRRLAR
GRGKGGKGLGKGGAKRHRKVLRDNIQGITKPAIRRLAR
GRGKGGKGLGKGGAKRHRKVLRDNIQGITKPAIRRLAR
GLGKGTKGLGIAGVKRYRKVLRDNIQGITKPAIRRLAR
GRGKGGKGLGKGGAKRHRKVLRDNIQGITKPAIRRLAR
GRGKGGKGLGKGGAKRHRKVLRDNIQGITKPAIRRLAR
GRGKGGKGLGKGGAKRHRKVLRDNIQGITKPAIRRLAR
GRGKGGKGLGKGGAKRHRKVLRDNIQGITKPAIRRLAR
GRGKGGKGLGKRRAKRHRKVLRDNIQGITKPAIRRLAR
SGRGKGGKGLGKGGASAPQVLRDNIQGITKPAIRRLAR
