# Supplementary material for: A tale of two symmetrical tails: Structural and functional characteristics of palindromes in proteins
Source: BMC Bioinformatics. 2008 Jun 11;9:274. doi: 10.1186/1471-2105-9-274 (PMC2474621; doi:10.1186/1471-2105-9-274)
Supplement: Additional file 1 — Conserved Blocks that overlap with palindromes in proteins. [file 1471-2105-9-274-S1.zip › Blocks/1UASA-YTRMSNAMKTY.txt]

RYKAMSDALNKTGRPIFYS
RYKAMSDALNKTGRPIFYS
RYKAMSDALNKTGRPIFYS
RYKAMSDALNKTGRPIFYS
RYKAMSDALNKTGRPIFYS
RYKAMSDALNKTGRPIFYS
RYKAMSDALNKTGRPIFYS
RYKAMSDALNKTGRPIFYS
RYPIMSKALLNSGRSIFFS
RYPPMSEALANTGRPIFFS
RYPPMSKALANSGRPIFFS
RYPPMGKALLSSGRPIFFS
GYPKMAAALNATGRPIAFS
GYKHMSLALNRTGRSIVYS
GYPKMAAALNATGRPIAFS
GYKYMALALNRTGRSIVYS
RFNAMRNALAKQSREIVLS
GYPLFEKELNETGRPIMYS
RYGHWHQVLSKMQHPLIFS
RFNIMRDALVAVQDQRVIL
RYQRMRDALLSVNRTILYS
RYANMSRALNATGRPILYS
RYKAMSDALNKTGRPIFYS
RYKAMSDALNNTGRPIFYS
VYSRWGQLIAKDPEPMVFS
RYRAMSEALNKTERPIFYS
RYKRMGDALKNVSRPIFFS
RYNVMSQALNKTGRPILYS
RYANMSRALNATGRPILYS
RYKRMSDALNKTGRPIFYS
RYTMMRDALLGQTRTILYS
GYPEFGRLLNETGRPMVYS
GYSTFGRLLNSTGKSMVYS
GYSTFGRLLNSTGKSMVYS
RYPIMSNALQNSGRAIFYS
RYPVMTRALMKSGRPIFHS
RYTRMSNAMKTYGKNIFFS
RYPPMRDALNATGRSIFYS
RYPIMSNALQNSGRAIFYS
EITYVSEVLKELDRPVLYS
RYPPMRDALNATGRSIFYS
RYPVMTRALMKSGRPIFHS
RYPKMSKALLNSGRSIFFS
RYPEMSKALMMAGRPIYFS
RYPKMSKALLNSGRSIFFS
GYEKMRDALLKTGRPIFYS
AFTKMRDALAATGRPIVYS
EIKMIQRAIQACGRPMVLS
RYTTMRDALAATGRPIVYS
GYPKMAAALNATGRPIAFS
GYPKMAAALNATGRPIAFS
GYPKMAAALNATGRPIAFS
GYKYMALALNRTGRSIVYS
GYMNMSRALNQTGRSIVYS
GYPQMARALNSTGRPIVYS
RYDKMAKALNATGRPIFYS
GYKHMSLALNRTGRSIVYS
GYPEFGRNLNATGRPMIYS
DYIKFGEYMNRTGRPILYS
RYPVMTRALMNSGRPIFFA
RYPVMTRALMKCGPPIYFS
RYPIMTKALQKAGRPIFFS
AYATMRDAIHKAGRPMLFS
RYEKMGRALRATDRSIVFS
RYAKMGRALRATNRSIVYS
RYTDIYKAIRRTGRTDVRY
RYGAMGRALAATGRPPFFS
RYSTICQAIANTGRTDVSI
PFIVMRNALDQIKRDIVYC
RYAKMGKALRGTGRSIVFS
LYTKMGKALNDRGLMLYVC
YHRAIAKAEAKYGRSIDLS
ISDAVGRAAATTGRPLTLS
RYTTMRDALKATGRPIVYS
DVAAWQKAIAATGRPIHLE
RYTAMRDALVNTGRPIVYS
GYPKMAAALNATGRPIAFS
GYPKMSEALNATGRPILYS
GYPKMSEALNGTGRPILYS
GYPKMAAALNATGRPIAFS
RFIKMAAAINETDRDIKYF
GYELMRDMLRNTGKDILYS
RFGAMSKALSDVGINKLLV
RYEIMSSALARVGRPILFQ
RYRRMRDALVSVDRTILYS
RFGIMQKALELSGRQIFYS
RYAHWHSILKQMHHPLIFS
RFRRMLDALNTQDRTILYS
GYKHMSLALNRTGRSIVYS
GYKHMSLALNRTGRSIVYS
RYQIMSQALNATGRPMFFS
AYTDLGQYLQNTGRPMVYS
GYPLFEKELNDTGRPIMYS
GYENFSRLLNTTGRPMVLS
RYPIMSKALLNSGRSIFFS
RYPIMSKALLNSGRSIFFS
RYPPMRDALNATGRSIFYS
RYPVMTRALVKAGRPIFFS
RYPPMRDALNSTGRQIFYS
RYPPMRDALNATGRSIFYS
EIITISELLAELDRPIILS
EIAALHKAILRTKRPIVLS
AYAKMGLGLLNSGRKIVYS
VYQKMGDALRASGRPILYS
VYQKMGDALLASGRDIVFS
DVEAYARAIARSGREIQLS
RYEKMGRALRATDRSIVFS
RYAKMGRALRATNRSIVYS
RYTDIYKAIRRTGRTDVRY
RYTSIRNSIDKVNKDVSVN
GYKYMALALNRTGRSIVYS
GYPKMAAALNATGRPIAFS
GYKYMALALNRTGRSIVYS
GYRQMSVALNRTGRKIVFS
GYMNMSKALNKTGRSILYS
GYPLMSKALNATGRPIAYS
