# Supplementary material for: A tale of two symmetrical tails: Structural and functional characteristics of palindromes in proteins
Source: BMC Bioinformatics. 2008 Jun 11;9:274. doi: 10.1186/1471-2105-9-274 (PMC2474621; doi:10.1186/1471-2105-9-274)
Supplement: Additional file 1 — Conserved Blocks that overlap with palindromes in proteins. [file 1471-2105-9-274-S1.zip › Blocks/1UYRA-AKGVVVGRA.txt]

GICDTMSFDEICGDWAKSIVAGRARLCGIPIGVVS
GFFDTDSWTETLPDWGKSVVTGRARLGGVPCGVIA
GFFDYGSFSEIMQPWAQTVVVGRARLGGIPVGVVA
GFFDYGSFSEIMQPWAQTVVVGRARLGGIPVGVVA
GFFDYGSFSEIMQPWAQTVVVGRARLGGIPVGVVA
GFFDYGSFSEIMQPWAQTVVVGRARLGGIPVGVVA
GFFDYGSFSEIMQPWAQTVVVGRARLGGIPVGVVA
GFFDHGSFKEIMAPWAQTVVTGRARLGGIPVGVIA
GFFDNGSFLEIMQPWAQTVVVGRARLGGIPVGVVA
GFFDRDSWSEIMAPWAKTVVTGRARLGGVPVGVIA
GFFDRGTFAEIMEPWAQTVVTGRAKLGGIPVGVIA
GFFDRDSWSEIMASWAKTVVTGRARLGGVPVGVIA
GFFDRGTWSEVMEPWAKTVVVGRAKLGGIPVGVIA
GFFDHGSFKEIMAPWAQTVVTGRARLGGIPVGVIA
GFFDHGSFMEIMGSWAQTVVVGRARLGGIPLGVIA
GLFDKGSFQETLNGWAKTVVVGRARMGGIPTGVIA
GLFDKGSFFETLSGWAKGVVVGRARLGGIPLGVIG
GLFDKDSFFETLSGWAKGVIVGRARLGGIPVGVIA
GLFDAGSFEEALGGWARTVVVGRARLGGIPMGVIA
GLFDTGSFEEALGGWARTVVVGRARLGGIPMGVIA
GLFDKGSFQETLSGWARGVVVGRARMGGIPLGVIA
GLFDKDSFVETLGGWARTVVVGRARLGGIPMGVIA
GLFDKDSFVEALGGWAKTVVVGRARLGGIPMGVIG
GLFDEGSFVETLGGWATSVVTGRARLGGIPVGVIA
GLFDKNSFFETLSGWSQGVVIGRARLGGIPLGVIA
GLFDAGSFEEALGGWARTVVVGRARLGGIPMGVIA
GLFDKNSFQETLSGWAKGVVVGRARLGGIPIGVIG
GLFDKDSFQETLSGWAKGVVVGRARLGGIPFGVIG
GLFDAGSFEEALGGWARTVVVGRARLGGIPMGVIA
GLFDKDSFQETLSGWAKGVVVGRARLGGIPIGVIG
GLFDKGSFQETLSGWAKGVVTGRARLGGIPLGVIA
GLFDEGSFVETLGGWATSVVTGRARLGGIPVGVIA
GLFDKGTFQETLGGWARTVVVGRARLGGIPMGVIA
GLFDAGSFEEALGGWARTVVVGRARLGGIPMGVIA
GMFDKDSFMETLAGWANTVITGRARLGGIPVGIIA
GMFDKDSFVETFEGWAKSVVTGRAKLGGIPVGVIA
GMFDKDSFVETFEGWAKTVVTGRAKLGGIPVGVIA
GMFDKDSFVETFEGWAKTVVTGRAKLGGIPVGVIA
GIFDKDSFVETLEGWARTVVTGRAKLGGIPVGIVA
GIFDKDSFVETLEGWARTVVTGRAKLGGIPVGVVA
GMFDKDSFVETFEGWAKTVVTGRAKLGGIPVGVIA
GIFDKNSFVETLEGWARTVVTGRAKLGGIPIGVVA
GIFDKNSFVETLEGWARTVVTGRAKLGGIPIGVVA
GIFDKNSFIETLEGWARTVVTGRAKLGGIPVGVVA
GMFDKDSFVETFEGWAKTVVTGRAKLGGIPVGVIA
GIFDKNSFMETLEGWARTVVTGRAKLGGVPVGVVA
GMFDRESFVETLEGWAKTVVTGRAKLGGIPVGVIA
GIFDKNSFIETLEGWARTVVTGRAKLGGVPVGVVA
GILDNGSFFETMGGWAQTIVTGRGRISGIPVAVIA
GILDNGSFFETMGGWAQTIVTGRGRISGIPVAVIA
GFFDKNSFKEYLAGWGKSVVVGRARLGGIPFGAIA
GFFDTGSWKEYLAGWGKSVVIGRGRLGGIPMGAIA
GLFDRDSWVESLEGWAKTVVTGRATLGGIPCGIVL
GLFDRGSWMETLEGWARTVVVGRATLGGIPCGVIL
GFFDHGSFKEIMAPWAQTVVTGRARLGGIPVGVIA
GFFDHGSFKEIMAPWAQTVVTGRARLGGIPVGVIA
GFFDHGSFKEIMAPWAQTVVTGRARLGGIPVGVIA
GMFDRESFVETLEGWAKTVITGRAKLGGIPVGIIA
GMFDKDSFVETFEGWAKTVVTGRAKLGGIPVGVIA
GMFDRESFVETLEGWAKTVVTGRAKLGGIPVGVIA
GMFDKDSFVETFEGWAKTVVTGRAKLGGIPVGVIA
GMFDKDSFVETFEGWAKTVVTGRAKLGGIPVGVIA
GIFDKNSFIETLEGWARTVVTGRAKLGGIPVGVVA
GMFDRESFVETLEGWAKTVITGRAKLGGIPVGIIA
GIFDKNSFIETLEGWARTVVTGRAKLGGIPVGVVA
GFFDHGSFKEIMAPWDQTVVTGRARLGGIPVGVIA
GFFDHGSFKEIMAPWAQTVVTGRARLGGIPVGVIA
