# Supplementary material for: A tale of two symmetrical tails: Structural and functional characteristics of palindromes in proteins
Source: BMC Bioinformatics. 2008 Jun 11;9:274. doi: 10.1186/1471-2105-9-274 (PMC2474621; doi:10.1186/1471-2105-9-274)
Supplement: Additional file 1 — Conserved Blocks that overlap with palindromes in proteins. [file 1471-2105-9-274-S1.zip › Blocks/1VHWA-GVKKIIRVG.txt]

YNVQTLIRVGTCGAIQKDVKVRDVIL
YNVKKIIRVGTCGTIQNNIKLRDIVI
YQVKELLRIGTCGAISPKVGLKDIVM
YEVETIIRIGSCGALAPQLKLKDLVI
YGVQKAIRVGTAGGLQEEVALKSVVC
LGANVFIRYGTTGALVPYINLGEYII
DSRTLTPRIGTTGAIQPHINVGDVLV
LGAHTFIRVGTSGGMQPDILAGTVVI
YGVKKIIRVGSCGAVRQDVKVRDVII
FGVKKIIRVGSCGAVLPHVKLRDVVI
YGVKKIIRVGSCGTVRMDVKVRDVII
FGVKKIIRVGSCGAVREDVKLREVVI
YGVKRLIRVGTAGSVNEDVHIRDLVI
YGVKKLIRVGTAGSLNENVHVRELVL
LGIRTFLRIGTTGAIQPHINVGDVLV
LGVRTFLRIGTTGAIQPHINVGDVLI
LGIRTFLRIGTTGAIQPHINVGDVLV
CSNVTIIRIGTSGGIGLEPGTVVITE
YDVQNLIRVGSCGAIRKDVKVRDVIL
FNVKKIIRIGTCGAVRDDIKLRDIVI
YQVKELLRIGTCGAISPKVGLKDIIM
YGVKRLIRVGTAGSVNEDVHIRDLVI
YEVNTIIRIGSCGALQGSLNLQDLII
YKPDTIINSGSAGSLQSFLKIGDIII
VGVRTFLRIGTTGAIQPHINVGDVLV
CSNITIIRIGTSGGIGLEPGSVVITQ
LGRQPQLFVGGDGSSSDKNNGQAFPC
AGADTFIRVGSCGALQADMEPGDLVI
VGVQTVIRVGTIGGLQAGVEVGDMIV
SRIKDILFIGTAGSLSNEILIGDLNI
LGGRIFIRYGTSGALVPEVNIGDYVI
LGMEVFVRVGTAGSLGDLNVGDVVVA
AGADTFIRVGTTGALWRHIKLGDLII
LGAEVLVRLGTSGGLSKDLRLGDVVV
VGAETFIRVGTMGGIREDLRPGTLVI
PNVKSIIMVGIAGGVPNPYKENVDDH
CCDVTIIRIGTSGGIGIAPGTVVITD
VKNPTFIRLGTSGGVGVPPGTVVVST
CKDPVFIRIGTCGGIGVDGGTVIITE
YDVDNIIRIGTSGALMKDIHIKDIIV
NGAKVIIRAGSCGSLQPDLIKRGDIC
CKDPVFIRIGTSGGIGVEPGTVIISS
CQDPVLLRIGTCGGLGVPPGTVVASK
CQDPVLLRIGTCGGLGVPPGTVVASK
QGPFAIVRIGTCGTPLEDAKVGDIIV
CKDPVFIRIGTCGGIGVDGGTVIITE
NGAKVIIRAGSCGSLQPDLIKRGDIC
FNVKGIVHFGIAGNMNNSMSIGDVSI
FNVKGIVHFGIAGNMNNSMSIGDVSI
FNVKGIVHFGIAGNMNNSMSIGDVSI
YGVKKLIRVGTAGSLNEDVHVRELVL
YGVKKLIRVGTAGSLNENVHVRELVL
YGVKKLIRVGTAGSLNENVHVRELVL
YGVKKLIRVGTAGSLNENVHVRELVL
FGVKKIIRIGSCGAVSEDVKIRDVVI
YGVKKLIRVGTAGSLNENVHVRELVL
LGVRTFLRVGTTGAIQPHVNVGDMIV
YEVETIIRVGSTGSYKKDLNVNDVVL
LGVRTFLRVGTTGAIQPHVNVGDMIV
YGVKKIIRVGSCGAVNEGIKVRDVVI
YGVKNIIRIGSCGAVRDDVKLMDVVI
SGAKAIVRVGSAGAMQSEIGLGELIL
YGVKKIIRVGSCGAVRMDVKLRDVVI
LGVRTFLRIGTTGAIQPHINVGDILV
IGVKRIIRVGSAGALQLGIDLGSPII
LDKVFWCRVGTSGGIGLPSGTVVVSS
YGARTLIRTGTCGGLSAEATLRSLVI
YGVKKLIRVGTAGSLNEEVHVRELVL
FGCKKLIRVGSCGAMQENIDLYDVII
YDVKNLIRVGTMGGIQADVKVRDVVI
FGVKKIIRVGSCGAVRMDVKLRDVVI
FGVKKIIRVGSCGAVRTDVKLRDVVI
VGVNTLIRIGSCGALQDSLALGDVII
FGVKKIIRVGSCGAVRMDVKLRDVVI
YDVKNLIRVGTMGGIQADVKVRDVVI
CGADTFIRVGTCGGIDLNVKGGDLII
YGVKNLIRVGTAGGMQEDIKVRDLVL
LGVRTFLRIGTTGAIQPHINVGDVLV
LGIRTFLRIGTTGAIQPHINVGDVLV
LRPHAWLMVGHCAGLRNSQRLGDYVL
LRPHAWLMVGHCAGLRNSQRLGDYVL
YKITHIINSGSSGGIKENSNLKILDI
HIINAGVASGIYSDKNKFIKIGDVVI
YGCKNLIRVGTAGSYQEGVHVRDLVL
YSPEIIFNFGAVGSVIKDDLFKVYQI
YEVEKIIRVGTSGSYVKDLNIGDVVL
VGVPLLGLRGISDGASELKHVGDWTQ
YGVKNLIRVGSAGSYQEDIKVRDVVI
YGVKNLIRIGTCGSLQPDIKIRDIVI
YGVKTLIRVGTAGAIDPEVHVRELVL
FDVDTIIRIGSCGALQENVNLYDVII
FGCKKLIRVGSCGAMQENIDLYDVII
CGADTFIRVGTCGGIDLDVKGGDIVI
FGVKKIIRVGSCGAVLPHVKLRDVVI
YDVDVIIRVGSAGSYTKDINVGDLVL
YDVKKLIRVGTCGAIQKDVNVRDVIL
YGVKNFIRVGSCGAISDNIHLKDLIV
YGVKNLIRVGTCGAISTDVKVRDVII
FGVKRIIRIGSLGATQQHVEMRDVIL
LGVNTFLRVGTTGAIQPHVNVGDVIV
CGVKQLIRIGSAGALQPQIAIGDVII
YGVKTLIRVGTAGAINPDIHVRELVL
CGADTFIRVGTCGGIDLDVKGGDIVI
YGVKTLIRVGTAGAINPDIHVRELVL
CGADTFIRVGTCGGIDLDVKGGDIVI
YGVKKLIRVGTAGSLNKDVHVRDLVL
YGVKKIIRVGSCGAVSTDIKVRDVVI
LGVRTFLRVGTTGAIQPHVNVGDMIV
CGAKYIIRVGSAGAMQPNIALGELIV
YGVKNVIRVGSCGAVRDDVNLMDVVI
LGVRTFLRIGTTGAIQPHINVGDVLV
LRPHVWLMIGHCGGLRESQSIGDYVL
FGVKKIIRVGSCGAVRTDVKLRDVVI
YGVKKLIRVGTAGSLNEEVHVRELVL
FDVDTIIRVGSCGALQEDVNLYDVII
CSNITIIRIGTSGGIGLEPGSVVITQ
CCDVTIIRIGTSGGIGIAPGSVVITD
CCDVTIIRIGTSGGIGIAPGSVVITD
CCDVTIIRIGTSGGIGIAPGSVVITD
CCDVTIIRIGTSGGIGIAPGSVVITD
LRPDVWLMIGHCGGLRESQAIGDYVL
YNVKKIIRIGTCGTVIEHININDIII
FGVQKVLFSGVAGSLVKDLKINDLLV
FGCRTIVFTGVAGGLDPELCIGDIVI
FGCRTIVFTGVAGGLDPELCIGDIVI
FGARVLINTGIAGALDERLCVFDVLV
LGARRIIRFGSCNAIKEEIEPGSVVI
QGPFAIVRIGTCGTPLEDAKVGDIIV
IGAKVIIRAGSCGSLQPESIKRGDLC
VKDPIFMRIGTCGGIGVEGGTVVITE
VKNPTFIRLGTSGGVGVPPGTVIAGK
LRPDVWLMIGHCGGLRESQLIGDYVL
LRPDVWLMIGHCGGLRESQAIGDYVL
YNVDNIIRIGSACSYDAALKIYDIVN
YGVKKLIRVGTAGSLNEDVHVRELVL
FEVSHILFTGVAGALDESLEVGDLVI
YGVKNLIRVGSAGSYQEDIKVRDVVI
LGARVLVRVGTAGAASSDLAPGELIV
LRSLELVRIGTCGGLQPNTPVGTFVC
YKITHIINSGSSGGIKENSNLKILDI
LRPHVWLMIGHCGGLRESQSIGDYVL
CQPDLVINTGSAGGLASSLKVGDIVV
FGVKKIIRVGSCGAVRTDVKLRDVVI
FRQLTLVRIGTCGGLQHNTPIGTFIA
KKSLTIIRLGTTGALTENCLPGDIAI
KKSLTIIRLGTTGALTENCLPGDIAI
KKSLTIIRLGTTGGVTANCMPGDIAI
LRPHAWVMLGHCAGLRNTQRLGDYVL
YGVKNLIRVGTCGAIQKDVKVRDVII
LRPHAWVMLGHCAGLRNTQRLGDYVL
LGVRTFLRIGTTGAIQPHINVGDILI
YGVKKIIRVGSCGAVRNDVKVRDVII
VGARVLIRVGSAGALQPGIRVGDLLV
LGVRTFLRIGTTGAIQPHINVGDVLV
FGVKNLIRVGSCGALQDDLNLYDVIL
CGADTFIRVGTCGGIELDVKGGDIVI
YGVKTLIRVGTAGAIDPEVHVRELVL
HIINAGVASGIYSNKNKFIKVGDVII
YDVEKIIRIGSAGSYDKDLEVYSLVI
YDVKNLIRVGSCGAIRKDVNVRDVIL
LRPHCWMMIGHCGGLRRSQQLGDYVL
LRPHAWLMLGHCAGLRNSQQLGDYVL
LRPHVWLMIGHCGGLRESQSIGDYVL
LRPDVWLMIGHCGGLRESQAIGDYVL
LRPHVWLMLGHCAGLRNSQRLGDYVL
YGVENIIRIGSAGSYEKDLKLYDILL
FQINFIINYGAVGALKQNFKLYEVVI
FGVKNIIRVGSCGAVHDDVKLMDIII
CGVKQVIRVGSSGALQVNIALGDLIV
LGIRTFLRVGTTGAIQPHINVGDMIV
FGVKKIIRVGSCGAVRDDVKLRDVVI
INPKAVLFLGKCGGIKKKNQLGDFVL
HNVNTIIRVGTCGTYNNDIKIGTVIE
FDARNVIRVGSIGAMQKDIDLYEIIV
YDVKNLIRVGTMGGIQADVKVRDVVI
FRPSESFFLGVAGALDPSLRALDLLL
LGARVLVRVGTAGAASSDLAPGELIV
YGVKNLIRVGTCGAIQKDVKVRDVII
YGVQRAIRIGTAGALQKDMGLRDVVL
FKVDAVINTGAAGGLLEGINVFDMVV
WQPLTLVRLGTSGGLNPVTPVGTLIL
CGADTFIRVGTCGGIDLDVKGGDIVI
YGVKTLIRVGTAGAIDPEVHVRELVL
LRKLTLVRVGTSGGLQDNTPIGSYVA
LGVRTFLRIGTTGAIQENINVGDVLV
FGAKVLIRVGSCGSVRHDVKLRDVVI
YDVENIIRVGSCGALVKDVNLGDVIL
NCYKQIINIGIAGSLNPKLKPAQLVE
YGVKNIIRIGSCGAVTPDIKLRELFV
FGVKKIIRVGSCGAVLPHVKLRDVVI
LGIRTFLRIGTTGAIQPHINVGDVLV
LRPDIWLMIGHCGGLRESQAIGDYVL
YGVKKIIRVGSCGAVRADVKLRDIVI
LGIRIFLRIGTAGAIQPYLTVGSVLI
LRPHAWLMLGHCAGLRDSQRLGDYVL
LRPHAWLMLGHCAGLRDSQRLGDYVL
LRPHAWLMLGHCAGLRDSQRLGDYVL
YGVKNLIRVGTCGAIQKDVKVRDVII
YDVKKLIRVGTCGSISEKVNVRELVI
LGAKRFLRIGTAGSLQPQWVKTGDVV
FGVKKIIRVGSCGAVLPHVKLRDVVI
LGIRTFLRIGTTGAIQPHINVGDVLV
LRPDIWLMIGHCGGLRESQAIGDYVL
LRPHCWLMIGHCGGLRQSQTIGDYVL
LRPHCWLMIGHCGGLRQSQTIGDYVL
YGVKNLIRVGTCGSYVEKVKVRDLII
FRQLELVRIGTCGGLQPNTPVGTFVC
YAPDAVINTGSAGGFVDSLSIGDIVI
LRPDVWLMIGHCGGLRESQAIGDYVL
IAPDAVIFSGIAGNLNTHLHINDVVL
LRPQAWLMIGHCGGLRDTQTIGDYVL
CKPDLVINTGSAGGVATGLNVGDIVI
FQPTAIINTGSAGGLDSSLHVGDLAI
LRPEAVLFVGVAGSLKDDVGIGDVVV
YSLAALVLLGVGGALESSREVGDLVV
MRPHAWLMIGHCGGLRESQSIGDYVL
FGVKKIIRVGSCGAVREDVKLRDVVI
LGIRTFLRVGTTGAIQPGINVGDVLV
YNVENIIRIGSAGSYKEEIKVYDVYN
FDVDTIIRIGSCGALQENVNLYDVII
FGCKKLIRVGSCGAMQENIDLYDVII
FDVDTIIRIGSCGALQENVNLYDVII
FGCKKLIRVGSCGAMQENIDLYDVIV
YGVKNLIRVGTCGAIQKDVKVRDVII
LPIRAALLLGMCGGLRRHYVIGEYFV
LRPHAWLMLGHCAGLRNSQQLGDYVL
FNLKGIVFSGIAGSLNPDLHVGDVVI
FDVDTIIRIGSCGALQENVNLYDVII
FDVDTIIRIGSCGALQENVNLYDVII
FGCKKLIRVGSCGAMQENIDLYDVII
YGVKNVIRVGSCGAVRDDVNLMDVVI
CGAKYIIRVGSAGAMQPNIALGELIV
YGVKKIIRVGSCGAVSTDIKVRDVVI
LGVRTFLRVGTTGAIQPHVNVGDMIV
AGVRTFVRFGTAGAMKPGIGDGDLVI
YGVKTLIRVGTAGAIDPEVHVRELVL
YGVKNVIRVGSCGAVRDDVNLMDVVI
CGVTHVVRVGSAGAMQSQIQLGELIV
FGVKKIIRVGSCGAVNEDIKVRDVVI
LGVRTFLRVGTTGAIQPHVNVGDMIV
LRPHAWLMLGHCAGLRNTQRLGDYVL
LRPHAWVMLGHCAGLRNTQALGDYVL
LRPHCWLMIGHCGGLRQSQTIGDYVL
CGADTFIRVGTCGGIDLDVKGGDIVI
LRPDVWLMIGHCGGLRESQAIGDYVL
CQPDLVINTGSAGGLDSSLKVGDIVV
YGVKNLIRVGTCGAIQKDVKVRDVII
CRGVIIFRIGTSGGIGLAAGTIVITD
CTNVTIIRIGTCGGIGLEPGSVVITS
CRDVTIIRIGTSGGIGIEPGTVVITD
FGVKKIIRVGSCGAVLPHVKLRDVVI
FQPDFIINSGSAGSLNACLKIGDIII
CKPDVIINTGSAGGLAPTLKVGDIVV
AKPDCVINTGSAGGVAKGLKVGDIVI
FGVQKVLFSGVAGSLVKDLKINDLLV
CKPDVIINTGSAGGLASTLKVGDIVV
CKPDVIINTGSAGGLASTLKVGDIVV
FNIDAVFLTGNAGGLEGVEVGDVVIG
LGIRTFLRIGTTGAIQPHINVGDVLV
LGGKTFVRFGTTGALASDIEIGDYIL
IGADTFIRVGSTGAIQPGIEIGDLII
PVLKGVIRVGTSGGLSKEASAGKVAI
LGAKNIIRFGSTASINKNIKPGSYVM
VGAETFIRVGSCGTIQPEVEVGDLVI
VGVETFIRVGTTGALQSDIEIGDMVV
VGVETLIRVGTTGALQEGIEIGDMVV
VGADSFIRVGSCGAIQEEASIGDLVI
PSTMKIIRLGTCGSPAESVPPLALAV
FNADVIVAAGVAGGLKEGIAIGDVIV
PSSVKMIRVGTCGSPFPDMPLAALAI
MGVKIVIRCGICGANNPSTVKSGDLS
MGVKIVIRCGKCGTYKPSTVKSGDLS
AGVTTIIRAGTAGSFDPRYREGSLVI
DGPMAIIRYGTCGSIKDVEVGSLAIA
THPVNIIRVGTSGAISKNTPIGTAIV
FNVDIIINLGSAGGMKLGQKPLDIVI
KKPLNIIRVGTSGAVQETTELGTSII
YGVKRIIRIGSAGAFDESLKLGDIVI
YGVKRIIRIGSAGAFDESLKLGDIVI
YGVKRIIRIGSAGAISSKLDIGDIVI
PSRVKLIRVGTCGTPNDAVQIGCLAI
IGVKAIIRAGSCGSLQPGYIKRGDLC
IGAKVIIRAGSCGSLQPESIKRGDLC
FNVKGIVHFGIAGNMNNSMSIGDVSI
IQPDLIINAGTAGGFKAKGACISDVY
LKPDLIINAGTAGGFKAKGADIGDVY
LQPDLVINAGTAGGFKAKGACVGDVV
LKPDLIINAGTAGGFKAKGADIGDVY
AGATQVIFTGVAGGVHPELRVGDIVV
LGAKTLIRVGTLGGASPQVQPADLVI
YGCQTLIRVGTAGSYQPDVHVRDLVL
YGAKTLLFTGVAGAFNPNLEIGDLLY
LRPHCWLMIGHCGGLRQSQTIGDYVL
FGVSGVVFTGVAGGVSRTVRVGDVVV
LRPHAWVMLGHCAGLRNTQRLGDYVL
YGVKNLIRVGTCGAIQKDVKVRDVII
YKPQAIINQGTSGGHDPNLNVFDIVL
YGVKNLIRVGTCGAIQKDVKVRDVII
FKVKKIIFTGVAGAVNPKIKVTDIVI
HVINSGVAGGVVSAKYKDIKVGDVVV
LRPHTWIMLGHCAGLRNSQQLGDYVL
LRPHAWVMLGHCAGLRNTQRLGDYVL
FGVSGVVFTGVAGGVSRTVRVGDVVV
YDVDNIIRIGSAGALSDDLDLKDLVI
FKPEVIINTGSAGGMAEGLAVGDVII
YDVKNLIRVGTMGGIQADVKVRDVVI
YDVKNLIRVGTMGGIQADVKVRDVVI
FKPEVIINTGSAGGMAEGLAVGDVII
YQPDAVINTGSAGGFGVDLDVGDVVI
YGVKRLVRVGSCGAVRDDVAVNDIVV
LRPHAWVMLGHCAGLRNTQRLGDYVL
FGVSGVVFTGVAGGVSRTVRVGDVVV
YGAKTLIRIGSCGAMQADVKLRDVIL
LRPHAWVMVGHCAGLRNSQRLGDFVL
YGAKNLIRVGTAGGITPDVKVRDVVI
GDADLIMMTGTCGSLGAPPGAYWIAE
LRPEAWLMIGHCGGLRPSQRIGDYVL
FAPAALLFVGVAGALHGHIALGDVVV
LRPHAWLMLGHCAGLRHTQALGDYVL
LGARNLLRVGTCGGYHRELQLGDLVV
YGVKKLIRVGTCGALSKDVHVRDLVL
YGVNMVINTGSAGGIGEGLQVGDIVI
FQVDYVVNTGSAGGFDASLKVGDIVV
YGVEKIIRIGSCGAVRDDIKIRDIVI
FSAGAVWNIGSAGAYAGAHLQIGDVL
YGVKNLIRVGTCGAISTDVKVRDVII
LGVRTFLRVGTTGAIQPHVNVGDVIV
FAATHVINTGSAGGFVDSLAIGDIVI
FAVTQVVNTGSAGGFVDSLKIGDIVI
YGVKNLIRVGTCGAISTDVKVRDVII
LGVRTFLRVGTTGAIQPHVNVGDVIV
LRPHAWLMVGHCAGLRNSQSLGDFVL
IAPKAVLFLGKCGGLKRKNQIGDLIL
CGVTTIIRVGSAGALQHNIGLGELII
YGVKNLIRVGTCGAISTDVKVRDVII
LGVNTFLRVGTTGAIQPHVNVGDVIV
YAPDAMINTGSAGGFVDTLAIGDIVI
YGVKNLIRVGTCGAISTDVKVRDVII
FAPDYVINTGSAGGFVDSLTIGDVVI
LGINTFLRVGTTGAIQPHVNVGDLIV
FDAQTLIRIGSCGGMQPHVKVRDVII
FGVNEIVFSGLAGGVGPEVRVGDIVV
LGVGTFLRIGTTGAIQPYINVGDVLV
FQPDELFMTGICGSLSNKVKNGHIVV
YGVKNLIRVGTCGAIQKDVKVRDVII
YKPEKVINTGSAGGFHHSLNVGDVVI
FGVSGVVFTGVAGGVSRTVRVGDVVV
LRPHAWVMLGHCAGLRNTQRLGDYVL
EGADLMISAGFGGAVLEGLGVGELVM
YDVQSIIRVGSCGALSERLAVRDIVI
FKPDVILFVGVAGGIKDVQLGDVVAA
LRPHAWVMLGHCAGLRNTQRLGDYVL
FDVRAIVFTGVAGGVASDVSVGDVVV
LRPHCWLMIGHCGGLRQSQTIGDYVL
PNATAAIMLGMCGGLRSHYQIGDYFV
LRPHCWLMIGHCGGLRRSQQLGDYVL
LRPHCWLMIGHCGGLRQSQTIGDYVL
CGADTFIRVGTCGGIDLDVKGGDIVI
YGVKTLIRVGTAGAIDPEVHVRELVL
FKAQAIINTGSAGAVASHLAIGDVVV
LGIRTFLRVGTSGAIQKYIKIGDVLI
FHPDLIINTGSAGALDKSLGVGDIIV
FDVDTIIRIGSCGALQENVNLYDVII
YDVEKIIRIGSTGSYKKDLKNYDLVL
YDVEKIIRIGSAGSYDKDLEVYSLVI
YDVEKIIRIGSAGSYDKDLEVYSLVI
LRPHCWLMIGHCGGLRQSQTIGDYVL
FRPRLLAMSGICAGVKGKVEIGDILI
FRPRLLAMSGICAGVKGKVEIGDILI
AKPDFVINTGSAGGVAKGLKVGDIVI
FDVDTIIRIGSCGALQENVNLYDVII
FKPDVIINTGSAGALDESLNVGDVLI
FGCKKLIRVGSCGAMQENIDLYDVII
FDVDTIIRVGSCGALQEDVNLYDVII
FNPEVVINTGSAGALDQTLSIGDILV
YGVKKLIRVGTAGSLNENVHVRELVL
YGVKQIISTGTCGVLVNMKENVFLIP
LGADKLVLFGTCGVLDEDIKETSIII
YGVKKLIRVGTAGSLNENVHVRELVL
YGVKQIISTGTCGVLVNMKENVFLIP
LGADKLVLFGTCGVLDEDIKETSIII
IGVKKFIRVGTCGAIQENIEIGDLIL
YDVDNIIRVGSAGSYKAEFKVYDVVL
FGVEALLFSGVAGGLQDLKVGDMIAA
EDIDVIFMTGSAGSLQEDVKRKDLIL
FGCEKLIFSGVAGAVSPELKIGDLVI
FGVNQLIFTGIAGASDPKLDPLDVVI
FNVKSLINIGVAGGVSKDIYPGDIVI
PNALAAVMLGMCGGLRSHYQVGDYFV
LRPHAWLMLGHCAGLRNSQQLGDYVL
FGVKKIIRVGSCGAVRMDVKLRDVVI
LGIRTFLRIGTTGAIQPHINVGDVLV
LRPDVWLMIGHCGGLRESQAIGDYVL
CKPDVIINTGSAGGLASTLKVGDIVV
YKVKNFIRIGSCGAIHDDVKLKDLIV
CGATHVIRVGSAGAMQDHIQLGELIV
YGVKNVIRVGSCGAVHDDVKLMDVVI
LGVRTFLRVGTTGAIQPHVNVGDMIV
FGVKKVIRVGSCGAVNEGIKVRDVVI
FAPDCVINTGSAGGLGKGLKVGDVVI
ISPKACLFLGKCGGIDKKNKIGDLIL
LRSLELVRIGTCGGLQPNTPVGTFVC
YGAKTLIRIGSCGGMQDSVEVRDVIL
FGVERLVRVGTCGAVSANLNLRDLVV
YKPEKVINTGSAGGFHHSLNVGDVVI
SKPDVVINTGSAGGLASTLNVGDIVI
YDIDSIINIGTSGGCDKELKQGDILI
HVINSGVAGGVVSAKYKDIKVGDVVV
PNATAAIMLGMCGGLRSHYQIGDYFV
LRPHCWLMIGHCGGLRQSQTIGDYVL
AKPDCVINTGSAGGVAKGLKVGDIVI
YGVKKIIRVGSCGTVRMDVKVRDVII
LGVRTFLRIGTTGAIQPHINVGDVLI
VDIDVIFMTGSAGALKEDVHQEDLVL
FRPDFVINTGSAGGFLPSLRVGDLVI
YGVKTLIRVGTCGAIQPDVRVRDVIL
CKPDVIINTGSAGGLASTLKVGDIVV
LRPDVWLMIGHCGGLRESQAIGDYVL
VGVNTLIRIGSCGAVADDGASKTYAP
FGVKKIIRVGSCGAVRMDVKLRDVVI
LGIRTFLRIGTTGAIQPHINVGDVLV
FRPSESFFLGVAGALDPSLRALDLLL
LGARVLVRVGTAGAASSDLAPGELIV
FQPDAIINTGVAGGLNASMAVGDLVI
FKAQAIINTGSAGAVASHLAIGDVVV
AGCNALVSWGCAGALEEHLQAGDLIL
FDVRAIVFTGVAGGVASDVSVGDVVV
FDVRAIVFTGVAGGVASDVSVGDVVV
ISPKACLFLGKCGGIDKKNKIGDLIL
AKPDVVLNTGSAGGVADGLKVGDIVI
HVINYGVAGGVISDKYKDIKVGDIVV
AGATRIVFTGVAGAVAPGLGIGDVVV
VSPKAVLFLGKCGGVKKKNQLGDLVL
LKPKCLINTGVAGGFINEMNVGDIVI
YQPVAIINQGTSGGHDPKLNVYDIVL
FKPDVIINTGSAGALDESLNVGDVLI
FKPDIIINTGSAGALDESLNVGDVLI
YKPEKVINTGSAGGFHHSLNVGDVVI
FKAQAIINTGSAGAVASHLAIGDVVV
HKFDVVLLLGLGGAVDPALKLGDVCI
YQIDQILNIGTCGSLNKNFKQNDIIL
FKPEVIINTGSAGGMAEGLAVGDVII
YKPEKVINTGSAGGFHHSLNVGDVVI
ASPDVMVSFGFGGGVLPGLSVGDLVM
FIPRLVINTGCAGAYTASGLRVGDLA
FKAQAIINTGSAGAVASHLAIGDVVV
YQPDMVLNTGSAGGFDSSLNLGDVVI
IHPKAVIFLGKCGGLKLENALGDYLL
CQPDVIINTGSAGGLDPKLQIGDIVV
PDLDLLLFSGVAGAADAALQQWDVVL
FGCEKIIFSGVAGGLSADLKVGDLIL
TKPNMVINTGSAGGLAENLNVGDIVI
YKPEKVINTGSAGGFHHSLNVGDVVI
PDLKAALMLGMCGGLRSHYQVGDYFV
YGVNMVINTGSAGGIGEGLKVGDLVI
FQIEQLINIGICGCLNEKLQLFEMVL
FQVDVLINVGVAGGVGEEVYPGDVVI
IHPKACLFLGKCGGIDKKNQIGDLIL
YQPDMVLNTGSAGGFDSSLNLGDVVI
FQVDALINTGSAGAVAEGIAVGDVVI
FKVDALINTGSAGALAPDLAIGDVVV
FKVDAIINTGSAGAVATGLNVGDVVV
YRPKLIINQGTAGGHDPKLYRGDIVI
FKAQAIINTGSAGAVASHLAIGDVVV
FKVEKIIFTGVAGAVNPEIKVTDIVI
FGVRAVVFAGVAGALSPQVAVGDVVV
FQVDALINTGSAGAVAEGIAVGDVVI
YAPDVVINTGSAGGFDASLNVGDVVI
QGATSVIFTGVAGGVHPDLRVGDIVV
FDVDTIIRVGSCGALQENVNLYDVII
YKPEKVINTGSAGGFHHSLNVGDVVI
FDVDVVINSGSAGGIGAGLHVGDVVV
FKVDAIINTGSAGAVATGLNVGDVVV
FSPSMIINTGSAGGFASDLQVGDVVI
FKPEVIINTGSAGGMAEGLAVGDVII
FKPEIIINTGSAGGIGEGLAIGDVII
FAPDCVINTGSAGGLGKGLKVGDVVV
FAADCVINTGSAGGLGKGLKVGDVVI
FHVDAIIFTGVAGALSPSLEVADLVI
FKPDVIINTGSAGALDESLNVGDVLI
FKPDVIINTGSAGALDESLNVGDVLI
FKPDVIINTGSAGALDESLNVGDVLI
CSNITIIRIGTSGGIGLEPGSVVITQ
CCDVTIIRIGTSGGIGIAPGSVVITD
CSNITIIRIGTSGGIGLEPGSVVITQ
CTDVTVVRIGTSGGIGLKPGTVVVTK
CRDVTIIRIGTSGGIGIEPGTVVITD
CKDVTIIRLGTSGGIGLEPGTVVVTK
CRDVVLFRLGTSGGVGLAPGTVVITD
