# Supplementary material for: A tale of two symmetrical tails: Structural and functional characteristics of palindromes in proteins
Source: BMC Bioinformatics. 2008 Jun 11;9:274. doi: 10.1186/1471-2105-9-274 (PMC2474621; doi:10.1186/1471-2105-9-274)
Supplement: Additional file 1 — Conserved Blocks that overlap with palindromes in proteins. [file 1471-2105-9-274-S1.zip › Blocks/1WA5C-EAISSIAD.txt]

IKTLIVSLMLSASPRIQSQLSEALTVIGKHDFPKAWPALLPELIAN
IKTLIVTLMLHSPVALQKQLSDAVSIIGKYDFPKKWPQLIDEMVER
IKREIINLMLKSTTIIQVQLGEVIGYIANFDFPDRWDTLLPDLISK
IKKEIVPLMISLPNNLQVQIGEAISSIADSDFPDRWPTLLSDLASR
IKANIVHLMLSSPEQIQKQLSDAISIIGREDFPQKWPDLLTEMVNR
IKANIVHLMLSSPEQIQKQLSDAISIIGREDFPQKWPDLLTEMVNR
IKANIVNLMLSSPEQIQKQLSDAISIIGREDFPQKWPDLLTEMVTR
IKANLLQLLLTAPPLIQAQLSEALAAAAASDFPARWESLLPSIVSS
VKANIVNLMLSSPEQIQKQLSDAISIIGREDFPQKWPDLLTEMVAR
VKDEVVGLMISLPERLQIQLGESVSIIADSDFPHNWEDLVSSLVAR
VKKEVIPLMIQLPGNLQVQIGEAISVIAESDFPQRWSTLMDDLISK
IKNEIVPLMIALPGNLQVQIGESISVIADSDFPERWPTLLDDLVSK
VKKEIVPLMIQLGSHLQVQIGESIAVIADSDFPERWPTLLDDLVDK
IKQELVGLMISSPPTIQTQLGEAISIIADSDFWERWDTLTQDLVSR
IKGLIVPMMLKSPAAIQKQLSDAVSIIGKYDFPTKWPELMDEMIEK
VKSSIINLMLRSPEQIQKQLSDAISIIGREDFPQKWPNLLTEMVNR
IKANIVNLMLTSPEQIQKQLSDAISIIGREDFPLKWPDLLTEMVNR
IKERLIGLMISSPANIQAQLGDAISVIADSDFWRRWDTLTQELVSR
TISTSTGATPPAPTNVRTQLEEAIALVAEKDFPHDWPNLMDDLAPK
LKQELINLMISVPQVLQTQLGEAVSVIADSDFWERWDTLVNDLVSK
LVPMMIALGTPQTSRLQSQIGEGLSHIASLDFPGEWEGLCDELVNS
IKRELISLMISVPAGIQSQLGEAVSVIADSDFWERWDTLVDDLVSR
LVPMMIALGTPQTSRLQSQIGEGLSHIASLDFPGEWEGLCDELVNS
VRDTITRAMFRAAPNVQRNLAEAITMIAEIDFPKAWPNALDCIVQV
VRDTITRAMFRAAPNVQRNLAEAITMIAEIDFPKAWPNALDCIVQV
VRATIIESMLRSSGAVQRNLAEAIALIAQVDFPTAWADALSLIVKV
KSLLLNFILSAVNNTTQSQLVESLSMIGVSDFPQQWPSILPELIKQ
IKANIVHLMLSSPEQIQKQLSDAISIIGREDFPQKWPDLLTEMVNR
