# Supplementary material for: A tale of two symmetrical tails: Structural and functional characteristics of palindromes in proteins
Source: BMC Bioinformatics. 2008 Jun 11;9:274. doi: 10.1186/1471-2105-9-274 (PMC2474621; doi:10.1186/1471-2105-9-274)
Supplement: Additional file 1 — Conserved Blocks that overlap with palindromes in proteins. [file 1471-2105-9-274-S1.zip › Blocks/1WB9A-ETANILHNATE.txt]

MIETSFILQGATERSLAILDEIGRGTSGKEGISIAYAT
LSEASHIIRTCSSRSLVILDELGRGTSTHDGVAIAYAT
LNETSLILKHATCHSLVLLDELGRGTATYDGTAIAASV
LSETASILRHATAHSLVLVDELGRGTATFDGTAIASAV
LAETKKILDMATNRSLLVVDELGRGGSSSDGFAIAESV
CTETASVLQNATQDSLVILDELGRGTSTFDGYAIAYSV
MLEVSNILNNATEKSLVILDEVGRGTSTYDGIAISKAI
MLETKYALQKATQNSLILLDEIGRGTSTYDGMALAQAI
MNETANILRNATEKSLIIMDEVGRGTSTNDGLAIAYSI
MTEISNILHNATCNSLILIDELGRGTSNKDGLALAWSC
MAETANILHNATDRSLVILDEVGRGTSTYDGLAIAQAV
MVETAAILNQATDRSLVILDEIGRGTATFDGLSIAWAA
MNETANILNHATAKSLVLLDEIGRGTATFDGLAIAWSV
MEEVALVLKEATERSLVLLDEVGRGTSSLDGVAIATAL
MLETKEVLSKATEKSMVIIDELGRGTSTIDGEAISYAV
LSETKKILDECGPKSLVILDELGRGTSTYDGHAIAYAV
MMEANNAISHATKNSLILFDELGRGTATYDGMALAQSI
MMEANQAIKRASDNSLILFDELGRGTATYDGMALAQAI
MSETANILHNASERSLVLMDEVGRGTSTFDGLSLAWAA
MTETANILHNATEYSLVLMDEIGRGTSTYDGLSLAWAC
MTEMANILHQATAQSLVLIDEIGRGTSTYDGLSLAWAC
MTEMANILHQATANSLVLIDEIGRGTSTYDGLSLAWAC
MTETANILHNATENSLVLMDEIGRGTSTYDGLSLAWAC
MTETANILHNATEQSLVLMDEIGRGTSTYDGLSLAWAC
LTDTAEIIRKATSQSLVILDELGRGTSTHDGIAIAYAT
LTDTAEIIRRASPQSLVILDELGRGTSTHDGIAIAYAT
MLDILHILKNCNKRSLLLLDEVGRGTGTHDGIAISYAL
LSETAVMLTSATRNSLVVLDELGRGTATSDGQAIAESV
MLDVSNILNNATKRSLIILDEVGRGTSTYDGIAISKAI
MLEAKNAIVNATKNSLILFDEIGRGTSTYDGMALAQAI
MMEISNILHNATSNSLVLIDELGRGTSTNEGLSLAWSC
MAETANILHNATDRSLVILDEVGRGTSTYDGLAIAQAV
MAETANILHNATDRSLVILDEIGRGTSTYDGLAIAQAV
MTETANILHNATEYSLVLMDEIGRGTSTYDGLSLAWAC
MSEANHAIQKASSRSLIIFDELGRGTATYDGMALAQAI
MLETSAILAQSTKNSLIILDEVGRGTSTYDGVSIAWSV
MLETSAILAQSTKNSLIILDEVGRGTSTYDGVSIAWSV
MMEANQAIKRASDNSLILFDELGRGTATYDGMALAQAI
MMEANQAIKRASDNSLILFDELGRGTATYDGMALAQAI
MEEVALILKEATENSLVLLDEVGRGTSSLDGVAIATAV
MEEVALVLKEATERSLVLLDEVGRGTSSLDGVAIATAL
MNEMALILLKSTNKSLVLLDEVGRGTSTQDGVSIAWAI
MSETAHILRAATRDSLVIMDEVGRGTATEDGLSIAQAV
MTELASILRAATDESLVLLDEVGRGTATTDGLAIARAV
MVELANILNNASPKSLVLLDEIGRGTSTYDGYSIAKAV
MVELANILNNASPKSLVLLDEIGRGTSTYDGYSIAKAV
LSETASILMHATAHSLVLVDELGRGTATFDGTAIANAV
LKETDIMLKNATKHSLLLVDELGRGTSTFDGTAIASAV
LSETAEIVRFAGPWSLCLVDELGRGTSTHDGYTIAHAM
LGETSNILRHSTRDSLVIMDELGRGTSTKDGGCIARAV
LEDISNLLKQSTKYSLAILDELGRGTSSFDGTAIALST
CTETASVLQKATVDSLVLLDELGRGTSTFDGYAIAYAV
CTETASILENATEDSLVLLDELGRGTSTFDGYAIAYAV
RMGASDSIQHGRSTFLEELDELGRGTSTHDGVAIAYAT
CTETASVLQKATVDSLVLLDELGRGTSTFDGYAIAYAV
CSETASVLQNATEDSLVLLDELGRGTSTFDGYAIAYAV
MSETANILHNATDKSLVLMDEVGRGTSTFDGLSLAWAA
MSETANILHNATDKSLVLMDEVGRGTSTFDGLSLAWAA
MTEVASILNSATKKSFVVLDEIGRGTSTYDGISIATAI
MSEANHAIQKASSRSLIIFDELGRGTATYDGMALAQAI
MTETANILHNATEYSLVLMDEIGRGTSTYDGLSLAWAC
MLEAQKALTYATEDSLIIFDEIGRGTSTYDGLALAQAM
MTETSQILHHATHQSLVLMDEVGRGTSTYDGLSLAWAC
MTETSYILHHATAQSLVLMDEIGRGTSTYDGLALADAV
MTETANILHNATRNSLVLMDEIGRGTSTYDGLSLAWAS
MSETAYILHHATEQSLVLMDEVGRGTSTFDGLALAHAV
MSETAYILHHATEQSLVLMDEVGRGTSTFDGLALAHAV
MSETANILHNATDKSLVLMDEVGRGTSTFDGLSLAWAA
MVETASILTQAGPRSLVILDEIGRGTATYDGLAIAWAC
MVETAAILNQAGERALVILDEIGRGTATFDGLSIAWAA
MWEVSHILKNATKNSLILLDEVGRGTSTYDGLSIAWSV
MWEVSNILKNATENSLVLLDEVGRGTSTYDGLSIAWSV
MVETAAILNQATDRSLVILDEIGRGTATFDGLSIAWAA
MVETAAILNQAGEHSLVILDEIGRGTATFDGLSIAWAA
MTEAAAILHRATPNSLVLMDEIGRGTSTFDGLALAWAI
MTEVASILNNATNKSFIVLDEIGRGTSTYDGISIATAI
MSEVANILHSATSKSLIILDEVGRGTSTYDGMSIAQAV
MLEARNAIVHATKDSLILFDEIGRGTATYDGMALAQAI
MLEARNAIVHATKDSLILFDEIGRGTATYDGMALAQAI
MLEAQKALTYATEDSLIIFDEIGRGTSTYDGLALAQAM
MAETSYILHHATPQSLVLMDEIGRGTSTYDGLALADAV
MAETSYILHHATPQSLVLMDEIGRGTSTYDGLALADAV
MNEAASILNNATERSLLLLDEIGRGTSTFDGMSIAWSM
MVETAAILNQAGEHSLVILDEIGRGTATFDGLSIAWAA
MTETANILHNATEYSLVLMDEIGRGTSTYDGLSLAWAC
MKETANILNHYTEDSLILFDEVGRGTSTYDGMSIAWSI
MTETANILHNATAQSLVLMDEIGRGTSTYDGLSLAWSA
MMEANQAVKRASDKSLILFDELGRGTATYDGMALAQSI
MMEANQAVKRASDKSLILFDELGRGTATYDGMALAQSI
MMEANHAIKAATPNSLILFDELGRGTATYDGMALAQAI
MNETANILNHAGDRSLVLLDEIGRGTATFDGLAIAWSV
MTETANILHNATANSLVLMDEIGRGTSTYDGLSLAWAS
MLEARHAISNATDRSLILLDEIGRGTSTYDGMALAQAI
MLEAQKALTYATENSLIIFDEIGRGTSTYDGLALAQAM
LSETASILRHATAHSLVLVDELGRGTATFDGTAIANAV
LSETASILLHATNHSLVLLDELGRGTATYDGTAIASAV
LSETASILMHATAHSLVLVDELGRGTATFDGTAIANAV
MLEAKNAIANASERSLILFDEIGRGTSTYDGMALAQAI
MLEAKNAIANASERSLILFDEIGRGTSTYDGMALAQAI
MLEAKNAIANASERSLILFDEIGRGTSTYDGMALAQAI
MNEAADILNNVSSRSLVLFDELGRGTSTYDGISIAWAI
MTEAAAILAASTPASLVLMDEIGRGTSTYDGLALAWAI
MTEAAAILAASTPASLVLMDEIGRGTSTYDGLALAWAI
MTEAAAILAASTPASLVLMDEIGRGTSTYDGLALAWAI
MVETAAILNQAGERALVILDEIGRGTATFDGLSIAWAA
MIEMSSILRNSTSNSLVLIDELGRGTSMHDGLSLAWAC
MAETANILHNATDRSLIVLDEVGRGTSTYDGLAIAQSV
MTETANILNNASEHSLVLMDEVGRGTSTFDGLALAWAI
MWEVSNILKNATSKSLIILDEVGRGTSTFDGLSIAWAV
MTETAAILHNATEESLVLMDEVGRGTSTFDGLSLAYAC
MMETARILRQASKRSLVILDEIGRGTSTFDGMALAWAV
MMEANQALRHATPNSLILFDELGRGTATYDGMALAQAI
MMETAAILRNATPRSLVVLDEIGRGTSTFDGVSIAWAV
MTETANILNHATPRSLVLLDEIGRGTATFDGLAIAWAV
MTEMANILHQATAQSVVLIDEIGRGTSTYDGLALACAC
MSEANDALQHATKRSLVLFDEIGRGTATYDGMALAGAI
MQEANNALQHATANSLVLFDEIGRGTATYDGMALAQAI
MKETANILNHYTEDSLILFDEVGRGTSTYDGMSIAWSI
MTEAAGILRNATAQSLVLVDEIGRGTSTFDGLALAFAI
MTETANILHNATEQSLVLMDEIGRGTSTYDGLSLAWAC
MQEASNILNNLTPRSLVLFDELGRGTSTYDGISIAWSI
MAETAFILNQATQDSIVLLDEIGRGTSTFDGLSIAWSV
MAETANILHHASDRSLVLLDEIGRGTATFDGLSIAWAV
MSETASILNQATSNSLVLLDEIGRGTSTFDGLSIAWSV
MSETANILHNATDRSLVLMDEVGRGTSTFDGLSLAWAA
MSETANILHNATDKSLVLMDEVGRGTSTFDGLSLAWAA
MVETARILNTATSRSLVILDEIGRGTSTYDGLSLAWAI
MVETAAILNQASERALVILDEIGRGTATFDGLSIAWAA
MTETANILHNATEYSLVLMDEIGRGTSTYDGLSLAWAC
MLEAQKALTYATEDSLIIFDEIGRGTSTYDGLALAQAM
MLEAQKALTYATEDSLIIFDEIGRGTSTYDGLALAQAM
MLEAQKALTYATEDSLIIFDEIGRGTSTYDGLALAQAM
MLEAQKALTYATEDSLIIFDEIGRGTSTYDGLALAQAM
MLEAQKALTYATEDSLIIFDEIGRGTSTYDGLALAQAM
MLEAQKALTYATEDSLIIFDEIGRGTSTYDGLALAQAM
MAETANILHHATELSLVLLDEIGRGTATFDGLSIAWAV
MEEVALVLKEATERSLVLLDEVGRGTSSLDGVAIATAL
MIETAYILNSATRNSLVIMDEVGRGTSMEDGLAIAQAV
MTETANILHNATKNSLVLMDEIGRGTSTYDGLSLAWAS
MTETANILHNATANSLVLMDEIGRGTSTYDGLSLAWAS
MIETATIVNQATDRSLVILDEIGRGTGVYDGLSIAQAV
MTETSYILHHATAQSLVLMDEIGRGTSTYDGLALADAV
LSETRKILDMATNRTLIVLDELGRGGSSSDGFAIAEGV
MTEMVQILRSSTENSLLLLDEVGRGTGTHDGISISYAL
MLESSFMLKGATKRSLAILDEIGRGTNAEDGVGIAYTT
LSETKKILSEATPRSLVILDELGRGTSSYDGVAVAQAV
LSETKKILSNATPNSLVILDELGRGGSSSDGYSIAESV
MLECSHILKNMTSNSLIILDEIGRGTGTNDGIAIAYSI
ELSETKKVFDATPQSLIVLDELGRGGSSADGFAIAEAV
LCECAEILRNATSKSLVLLDEIGRGTTTTDGIAIAHSV
MIETSYILKGATNRSMAILDEIGRGTSRSEGVAIAYAT
MSEVLHILNSSTPRSLLLLDEVGRGTGTHDGLSISFAI
LSETKKILDLVTNRSLLVVDELGRGGSSSDGFAIAEAV
LSETKRILDLATNRSLLVLDELGRGGSSNDGFSIAESV
LSETVEIINSCTSKTLLLLDEVGRGTSTRDGNAIAWAL
LTDTAEIIRKATSQSLVILDELGRGTSTHDGIAIAYAT
CAELLQEALRPDARSLFLLDEFGRGTDSTTGDALAEAV
LNETSAILKHATADSLVLLDELGRGTATYDGTAVAGAV
CAELLQEALRPDARSLFLLDEFGRGTDSTTGDALAEAV
LEDISNLLKQSTKYSLAILDELGRGTSSFDGTAIALST
LKETDIMLKNATKHSLLLVDELGRGTSTFDGTAIASAV
LSEASNILHNCSSRSLVIIDELGRGTSTHDGVAIAYAT
LMETASVLSSATKNSLVALDELGRGTSTSDGQAIAASV
ILETASMLSLASRNSLVALDELGRGTSTSDGQAIAESV
MSETANILHNATERSLVLMDEVGRGTSTFDGLSLAWAA
MMEANQALRYATPNSLILFDELGRGTATYDGMALAQAI
MMEANQALRYATPNSLILFDELGRGTATYDGMALAQAI
MMEANQALRYATPNSLILFDELGRGTATYDGMALAQAI
MTEVASILNSATNKSFIVLDEIGRGTSTYDGISIATAI
MLETSAILAQSTKNSLIILDEVGRGTSTYDGVSIAWSV
MLETKDALVKATPHSLILLDEIGRGTSTYDGMALAQAI
MTETAQILRQATSQSLVLIDEIGRGTSTYDGMALAYAS
MTETAQILRQATSQSLVLIDEIGRGTSTYDGMALAYAS
MMEANQAIKRASDNSLILFDELGRGTATYDGMALAQAI
MTETAQILRQATSQSLVLIDEIGRGTSTYDGMALAYAS
MTETANILNNATAESLVLMDEIGRGTSTFDGLSLAWAS
MTEAAAILNDATPHSLVLMDEIGRGTSTFDGLALAWAI
MLEAKNAIVHATKNSLILFDEIGRGTSTYDGMALAQAI
MLEAKNAIANASERSLILFDEIGRGTSTYDGMALAQAI
MTEAAAILNDATPHSLVLMDEIGRGTSTFDGLALAWAI
MNEASDILNNISSRSLVLFDELGRGTSTYDGISIAWAI
MLEAKNAIVHATKNSLILFDEIGRGTSTYDGMALAQAI
MTEMANILHQAGANSLVLIDEIGRGTSTYDGLSLAWAC
MNETANILRNATEKSLIIMDEVGRGTSTNDGLAIAYSI
MTETANILHNATEQSLVLMDEIGRGTSTYDGLSLAWAC
MTEVANILHSATERSLVVLDEVGRGTATFDGLSIAWAI
MSETANILHNASDRSLVLMDEVGRGTSTFDGLSLAWAA
MSETANILHNASDRSLVLMDEVGRGTSTFDGLSLAWAA
MTEMANILHQATEQSLVLIDEIGRGTSTYDGLSLAWAC
MTEMANILHQATAQSLVLIDEIGRGTSTYDGLSLAWAC
MTEMANILHQATAQSLVLIDEIGRGTSTYDGLSLAWAC
MTEMANILHQATEQSLVLIDEIGRGTSTYDGLSLAWAC
MTEMANILHQATAQSLVLIDEIGRGTSTYDGLSLAWAC
MTEMANILHQATEQSLVLIDEIGRGTSTYDGLSLAWAC
MTEMANILHQATAQSLVLIDEIGRGTSTYDGLSLAWAC
MTETANILHNATEHSLVLLDEIGRGTSTFDGLSLAWAV
MLEARNAIVHATKDSLILFDEIGRGTATYDGMALAQAI
MLETSAILAQSTKNSLIILDEVGRGTSTYDGVSIAWSV
MSETANILNNATPRSLVILDEIGRGTSTYDGLSIAWAV
MTETANILHNATENSLVLMDEIGRGTSTYDGLSLAWAC
MTETSQILHHATHQSLVLMDEVGRGTSTYDGLSLAWAC
MVETATILNHASSHSLVILDEIGRGTSTFDGLSIAWAA
MVETATILNHATQHSLVILDEIGRGTSTFDGLSIAWAT
MLEAKNAIANASERSLILFDEIGRGTSTYDGMALAQAI
MTETANILHNATSKSLVLMDEIGRGTSTYDGLSLAWAS
MTETANILNNATSQSLVILDEIGRGTSTYDGISIAWSV
MTETSAMLKNATKDSLVILDEVGRGTSTFDGMCLAQSI
LSETASILLHATNHSLVLLDELGRGTATYDGTAIASAV
MMEANNAISHATKNSLILFDELGRGTATYDGMALAQSI
MTETANILHNATENSLVLMDEIGRGTSTYDGLSLAWAC
MLEAQKALTYATEDSLIIFDEIGRGTSTYDGLALAQAM
MLEAQKALTYATENSLIIFDEIGRGTSTYDGLALAQAM
MTELSTILDAADGRSLVVLDEVGRGTSTRDGYAIAQAT
MVELANILNNATPKSLVLLDEIGRGTSTYDGYSIAKAV
MVELANILNNASPRSLVLLDEIGRGTSTYDGYSIAKAV
MTELATILDAATENSLVLLDEVGRGTSTADGLAIARAV
LDECSRILREAGPKSLVILDELGRGTSTYDGMAIAGAV
LSETSDILQTITPRSLVVLDELGRGTSTYDGIAIAYAT
MCEVGEILNRATHRSLVIADEIGRGTSNLTGIAVGFAT
VSETADILGSLTSRSMVILDELGRGTSSRDGYCLAAGV
MLEASRIINECTPRSLVIMDELGRGTSTFDGQAIAFAV
LSETADILKQATPRSLVILDELGRGTSTHDGVAIAQAV
LSETKKILSEATPRSLVILDELGRGTSSYDGVAVAQAV
LSETADILKQATPRSLVILDELGRGTSTHDGVAIAQAV
LSETKKILSEATPRSLVILDELGRGTSSYDGVAVAQAV
LDECSRILREAGPKSLVILDELGRGTSTYDGMAIAGAV
LSETSDILQTITPRSLVVLDELGRGTSTYDGIAIAYAT
MLQCKNIISMMSNRSLIILDEIGRGTGTIDGISLAYSI
LSETKKILSNATPRSLVILDELGRGGSSSDGFAIAESV
LSETKKILSEATPRSLVILDELGRGTSSYDGVAVAQAV
LQDISSILSKATSSSLALIDELGRGTSTFDGTAIAVAT
LAETSAVLKYATKRSLVILDELGRGTSTFDGYSIAYSV
LSETADILHSASARSLCLVDELGRGTSTHDGMAIAYAT
DETSRILRAPQLPHSLVLMDELGRGTSSFDGAAVAAAT
QETSRILRSPRVSSSLVLLDELGRGTSSFDGIAVAAAT
LSETADILRHADPWSLCLVDELGRGTSTHDGYAIAHAT
LQDISSILSKATSSSLALIDELGRGTSTFDGTAIAVAT
LEDISNLLKQSTKYSLAILDELGRGTSSFDGTAIALST
LEDISNLLKQSTKYSLAILDELGRGTSSFDGTAIALST
LEETADILNHSSEDSLVIIDELGRGTSTFDGTAISIAT
LTDTAEIIRKATSQSLVILDELGRGTSTHDGIAIAYAT
CTETASILENATEDSLVLLDELGRGTSTFDGYAIAYAV
MTETAAILHNATRRSLVVLDEIGRGTSTFDGVSIAWAV
MVETAAILAQASDRSFVILDEVGRGTSTYDGLALAWAV
MAETSYILHHATPQSLVLMDEIGRGTSTYDGLALADAV
MNETANILNHATSRSLVLLDEIGRGTATFDGLSIAWAV
MQETANILHHATPRSLIILDEIGRGTSTYDGLSIAWAV
MTEAASILRNATAQSLVLVDEIGRGTSTFDGLALAFAI
MTETANILHNATANSLVLMDEIGRGTSTYDGLALAWSA
MTETANILHNATSQSLVLMDEIGRGTSTYDGLSLAWSA
MVETAAILNQADDHALVILDEIGRGTATWDGLSIAWAV
MVETAVILNQASERALVILDEIGRGTATFDGLSIAWAA
MTETANILHNATASSLVLMDEIGRGTSTYDGLSLAWSA
MTETANILHNATANSLVLMDEIGRGTSTYDGMSLAWSA
MVETAAILNQADDRALVILDEIGRGTATYDGLSIAWAT
MTETSYILHHATAQSLVLMDEIGRGTSTYDGLALADAV
MTEAAAILHNATPSSLVLMDEIGRGTSTFDGLALAWAI
MTETSYILHHATAQSLVLMDEIGRGTSTYDGLALADAV
MTETSYILHHATAQSLVLMDEIGRGTSTYDGLALADAV
MTEMANILHQATADSLVLIDEIGRGTSTYDGLSLAWAC
MTEAAAILNDATPQSLVLMDEIGRGTSTFDGLALAWAI
MLEAAQILIAATPNSLVLMDEIGRGTSTFDGLALASSI
MMEAAGILRNATPKSLIVMDEIGRGTSTFDGVSIAWAV
MIEVANILNNASDNSLVILDEIGRGTSTYDGLSIAQAV
MNEAASILNNATSSSLILLDEIGRGTSTFDGMSIAWSM
MIETANILNQATNKSLVLMDEVGRGTATTDGLAIAHAC
MNETANILNHATEKSLVLLDEIGRGTATFDGISIAWSV
MTEAAAILNDATPHSLVLMDEIGRGTSTFDGLALAWAI
MSETANILHNATERSLVLMDEVGRGTSTFDGLSLAWAA
MAETANILHNATDRSLVILDEIGRGTSTYDGLAIAQAV
MSETANILHNATDKSLVLMDEVGRGTSTFDGLSLAWAA
MVETAAILAQATPDSFVILDEVGRGTSTYDGLALAWSV
MNEAASILNNATSKSLLLLDEIGRGTSTFDGMSIAWSM
MNEAASILNNATRSSLILLDEVGRGTSTYDGMSIAWAM
MVETAAILNQAGERSLVILDEIGRGTATFDGLSIAWAA
MTEAAGILNGATERSLVILDEVGRGTSTYDGMSLAWAI
MTETANILHNATERSLVLLDEIGRGTSTFDGLSLAWAV
MQEVAGILKHATRRSLVILDEVGRGTSTADGLSIARAV
MTETAHILHHASERSLVILDEIGRGTSTYDGLSIAWAV
MMEANQALRYATPNSLILFDELGRGTATYDGMALAQAI
MTETAAIINQATDKSFVILDEIGRGTGTYDGLSIAWSV
MVETASILNTATSRSLLILDEIGRGTSTYDGLAIAQAV
MVETASILNTATSRSLLILDEIGRGTSTYDGLAIAQAV
MVETATILNQADDRALVILDEIGRGTATYDGLSIAWAT
MTETAAIINQATDKSFVILDEIGRGTGTYDGLSIAWSV
MSETANILNHATSRSLIILDEIGRGTSTFDGVSIAWAV
MVETQEALTRATDRSLILLDEIGRGTSTYDGMALAQAI
MYEVAHILRHVTPHSLIILDEVGRGTATYDGLSIAWAV
MNEAASILNNATSKSLLLLDEIGRGTSTSDGMSIAWSM
MTETAVILNTATPRSFIVLDEVGRGTATYDGLALAWAV
MTETATILHNATEHSLVLMDEIGRGTSTFDGLSLAWAS
MNEAADILNNATAKSLLLLDEIGRGTSTYDGLAIAWSM
MTEAAAILNDATPQSLVLMDEIGRGTSTFDGLALAWAI
MTEAAAILHHATPASLVLMDEIGRGTSTFDGLALAWAI
MTEAAAILHHATNQSLVLMDEIGRGTSTFDGMALAFAI
MTETANILHNATDKSLVLLDEIGRGTSTYDGLSLAWAC
MSETANILHNATDKSLVLMDEVGRGTSTFDGLSLAWAA
MMEANQAIKRASDNSLILFDELGRGTATYDGMALAQAI
MLEAQKALAHATEHSLIIFDEIGRGTSTYDGLALAQAM
MNEAANILNNATGKSLILLDEIGRGTSTYDGMSIAWAM
MTEAAQILHTATPHSLVLMDEIGRGTSTFDGLALAGGI
MTEAAAILNDATPQSLVLMDEIGRGTSTFDGLALAWAI
MNETANILNHATKKSLILLDEIGRGTATFDGLSIAWAV
MSEVANILGNATSKSLLVLDEIGRGTSTYDGLSIAWAV
MLEARNAIVHATKDSLILFDEIGRGTATYDGMALAQAI
MIETANILNQATNQSLVLMDEVGRGTATTDGLAIAHAC
MSELAAILHGVTHRSLVILDEVGRGTSTLDGLAIAQAA
MSETANILHNASERSLVLMDEVGRGTSTFDGLSLAWAA
MTEAAAILNDATPQSLVLMDEIGRGTSTFDGLALAWAI
MLEAKNAIANASERSLILFDEIGRGTSTYDGMALAQAI
MMEANQAIKRATPNSLIIFDELGRGTATYDGMALAQSI
MMEANQAIKRATPNSLIIFDELGRGTATYDGMALAQSI
MTETAYILNNASAKSLVIMDEIGRGTSTFDGLALAKAC
MTETANILHNATENSLVLMDEIGRGTSTYDGLSLAWAC
MTETANILHNATKHSLVLMDEIGRGTSTYDGLSLAWAS
MSETAYILHHATEQSIVLMDEVGRGTSTFDGLALAHAI
MAETSYILHHATPQSLVLMDEIGRGTSTYDGLALADAV
MAETANILHNATDRSLVILDEVGRGTSTYDGLAIAQSV
MLETSAILAQSTKNSLIILDEVGRGTSTYDGVSIAWSV
MNEASDILNNISSRSLVLFDELGRGTSTYDGISIAWAI
MVETAAILNQADDHALVILDEIGRGTATYDGLSIAWAT
MVETAAILSQATNRSFVILDEVGRGTSTYDGLAIAWAV
MAETAAILNQATDRSLVILDEVGRGTGIHDGFSIALAV
MIETAAVINQATERSFVILDEIGRGTGTYDGLSIAWSV
MTEMANILHQATEQSLVLIDEIGRGTSTYDGLSLAWAC
MSEANDALQYATKRSLVLFDEIGRGTATYDGMALAGAI
MTETAAILNQAGPKSLVVVDEIGRGTATLDGLSIAWAT
MLEARHAIAHATQNSLILFDEIGRGTSTYDGMALAQAI
MDETANILNHATARSLVLLDEIGRGTATFDGLSIAWAV
MTETANILHNATENSLVLMDEIGRGTSTYDGLSLAWAC
MIETAAVINQATERSFVILDEIGRGTGTYDGLSIAWSV
MTEASAILHGATEQSLVLMDEIGRGTSTFDGLALAFAI
MSETANILHNATERSLVLMDEVGRGTSTFDGLSLAWAA
MLEAQKALTYATEDSLIIFDEIGRGTSTYDGLALAQAM
MVETAAILNQAGEHSLVILDEIGRGTATFDGLSIAWAA
LSETASILRHATAHSLVLVDELGRGTATFDGTAIANAV
LSETSSILQHATEHSLVLLDELGRGTATFDGTAIAGAV
MTEAAAILNDATPQSLVLMDEIGRGTSTFDGLALAWAI
MIECNNILRNATSRSLILLDEVGRGTSTYDGISIAEAI
MNEAANILNNATERSLLLLDEIGRGTSTFDGMSIAWSM
MMETARILRQATRRSLVILDEIGRGTSTFDGLALAWAV
MTETANILHNATAKSLVLMDEIGRGTSTYDGLSLAWSC
MMEANRAIMSATANSLILFDEIGRGTATYDGMALAQAI
MTETANILHNATEHSLVLLDEVGRGTSTFDGLSLAWAV
MVETAVILNQASERALVILDEIGRGTATFDGLSIAWAT
MTEAAHILNHATSRSLIVLDEIGRGTSTFDGISIAWAV
MIETAFILNNATENSLVLLDEIGRGTSTFDGLSIAWSV
MTETATILNNATAQSLVLMDEIGRGTSTYDGLSLAYAT
MVETAAILNQADDRALVILDEIGRGTATWDGLSIAWAT
MTETANILHNATEYSLVLMDEIGRGTSTYDGLSLAWAC
MTETANILHNATEYSLVLMDEIGRGTSTYDGLSLAWAC
MTETANILHNATEYSLVLMDEIGRGTSTYDGLSLAWAC
MLEAQKALTYATEDSLIIFDEIGRGTSTYDGLALAQAM
MMEANQAVKRASDKSLILFDELGRGTATYDGMALAQSI
MTETANILHSATADSLVLLDEIGRGTSTFDGLALAWAV
MAETSYILHHATPQSLVLMDEIGRGTSTYDGLALADAV
MLELANILNNATAGSLVILDEIGRGTSTLDGCAIARAV
MSEMTDILHNATESSLILLDEVGRGTSTTDGRAIARAT
MVELANILNNATPKSLVLLDEIGRGTSTYDGYSIAKAV
MMELATILNHATEKSLVILDEIGRGTSTLDGYCIAKAV
LSETKKILSEATPRSLVILDELGRGTSSYDGVAVAQAV
MLETSNILKSATSESLIIIDELGRGTSTYDGFGLAWAI
LSETADILKQATPRSLVILDELGRGTSTHDGVAIAQAV
LSETKKILSEATPRSLVILDELGRGTSSYDGVAVAQAV
VSETAAILRGATARSLVVLDELGRGTSTHDGAAIAHAV
LSETKKILSEATPRSLVILDELGRGTSSYDGVAVAQAV
LSETADILKQATPRSLVILDELGRGTSTHDGVAIAQAV
VSETAAILRQATPRSLVVLDELGRGTSTHDGRAIAGAV
LSETKKILSEATSRSLVILDELGRGTSSYDGVAVAQAV
VSETARILRSAGPRSLVILDELGRGTSTHDGAAIAQAV
LSETQKILSEATPRSLVILDELGRGTSSYDGVAVAQAV
LSETSDILKQATPRSLVILDELGRGTSTHDGVAIAQAV
LEETSDILKNSTQNTLVILDELGRGTSTNDGVAIAYST
LEETLQIVKNSNQNSLVLIDELGRGTSTYDGVALASGV
MEEVKNSIMYGTYNSIAIFDELGRGTSTFDGVAIAFGI
MEETSNAVKQGSKHSLIIMDELGRGTSTFDGVAIAYSI
LNETSLILKHATCHSLVLLDELGRGTATYDGTAIAASV
LSETAEIVRFAGPWSLCLVDELGRGTSTHDGYTIAHAM
LNETSTILKHATRKSLVLLDELGRGTATYDGTSIAGAV
MSEASNILEACTPKSLVIMDELGRGTSTHDGVAIAAAT
LSEASNILHNCSSRSLVIIDELGRGTSTHDGVAIAYAT
MTETAVILNTATPRSFIVLDEVGRGTATYDGLALAWAV
MMEANNAISHATKNSLILFDELGRGTATYDGMALAQSI
MKETANILNHYTEDSLILFDEVGRGTSTYDGMSIAWSI
MKETANILNHYTEDSLILFDEVGRGTSTYDGMSIAWSI
MAETANILHHASERSLVLLDEIGRGTATFDGLSIAWAV
MAETANILHHATERSLVLLDEIGRGTATFDGLSIAWAV
MVETAVILNQASERALVILDEIGRGTATFDGLSIAWAA
MTETANILHNATANSLVLMDEIGRGTSTYDGLALAWSA
MTETSHILHHATRRSLVILDEIGRGTSTFDGLSIAWAV
MTEAASILRNATAQSLVLVDEIGRGTSTFDGLALAFAI
MIETAAILNQATARSFVILDEIGRGTATFDGLSIAWAA
MTETAYILNNASAKSLVIMDEIGRGTSTFDGLALAKAC
MTETAAILHQAGPRSLVVVDEIGRGTSTLDGLAIAWAV
MSEVANILKSATSKSLIILDEVGRGTSTYDGMSIAHAV
MMETATILNQMGPRSLVIVDEIGRGTSTWDGLAIAWAV
MTETANILHNASEHSLVLMDEIGRGTSTYDGLSLAWAC
MVETAAILNQAGENALVILDEIGRGTATYDGLSIAWAT
MVETAAILNQADDRALVILDEIGRGTATYDGLSIAWAT
MVETAAILNQSGERALVILDEIGRGTATYDGLSIAFAA
MSETANILHNATDCSLVLMDEVGRGTSTFDGLSLAWAA
MTETAAILNTATDRSLILLDEVGRGTSTYDGLAIAWAC
MSELAAILHGVTHRSLVILDEVGRGTSTLDGLAIAQAA
MMEANQAIKRASDNSLILFDELGRGTATYDGMALAQAI
MMEANQAIKRASDNSLILFDELGRGTATYDGMALAQAI
MMEANQAIKRASDNSLILFDELGRGTATYDGMALAQAI
MMEANQAIKRASDNSLILFDELGRGTATYDGMALAQAI
MSETANILNHATSRSLIILDEIGRGTSTFDGVSIAWAV
MSETAYILHHATEQSLVLMDEVGRGTSTFDGLALAHAV
MSETAYILHHATEQSLVLMDEVGRGTSTFDGLALAHAV
MSETAYILHHATEQSLVLMDEVGRGTSTFDGLALAHAV
MSETAYILHHATEQSLVLMDEVGRGTSTFDGLALAHAV
MSETAYILHHATEQSLVLMDEVGRGTSTFDGLALAHAV
MTETANILHNATCQSLVLMDEIGRGTSTYDGLSLAWAC
MVETAAILNQASDRSLVILDEIGRGTATFDGLSIAWAA
MMETARILRQATSRSLVILDEIGRGTSTFDGLALAWAV
MTETANILHHATAQSLVLMDEVGRGTSTFDGLSLAWAS
MVETAAILAQASERSFVILDEVGRGTSTYDGLALAWAV
MNETANILNNATERSLIILDEVGRGTSTFDGISIAWAI
MIETANILNQATNKSLVLMDEVGRGTATTDGLAIAHAC
MVETAVILNQASERALVILDEIGRGTATFDGLSIAWAA
MTETATILHNATEHSLVLMDEIGRGTSTFDGLSLAWAS
MTETANILHNATEYSLVLMDEIGRGTSTYDGLSLAWAC
MLETSAILAQSTKNSLIILDEVGRGTSTYDGVSIAWSV
MMEANNALTHATDRSLILFDEIGRGTATYDGMALAQAI
MIETAQILNLASHCSLVLMDEVGRGTSTTDGLAIAHAC
MTETANILHNATKNSLVLMDEIGRGTSTYDGLSLAWAS
MNESASILNNLSGRSLVLLDEIGRGTSTYDGISIAWAI
MKETNVALMNATRNSLLLFDEIGRGTATYDGMALAQAI
MNECRIIVNEATEKSLIIMDEVGRGTSTYDGISIARAL
MNETASILNNISDRSLVLLDEIGRGTSTYDGISIAWAI
MLEAQKALTYATEDSLIIFDEIGRGTSTYDGLALAQAM
MLEAQKALTYATEDSLIIFDEIGRGTSTYDGLALAQAM
MVETAAILNQSGERALVILDEIGRGTATYDGLSIAFAA
MTETANILHNASDRSLVLMDEVGRGTSTFDGLSLAWAC
MTETANILHNATSKSLVLMDEIGRGTSTYDGLSLAWAS
MTETANILHNATKNSLVLMDEIGRGTSTFDGLSLAWAC
MTETANILHNATKQSLVLMDEIGRGTSTYDGLSLAWAS
MVETAVILNQASERALVILDEIGRGTATFDGLSIAWAA
MLEAAQILIAATPNSLVLMDEIGRGTSTFDGLALASSI
MYEVAHILRHVTPQSLIILDEVGRGTATYDGLSIAWAV
MNESASILNNISKGSLVLLDEIGRGTSTYDGISIAWAI
MVETAAILNQATARSLVILDEIGRGTATFDGMSIAWAS
MVETATILNQADDRALVILDEIGRGTATYDGLSIAWAT
MTETAYILNNASAKSLVIMDEIGRGTSTFDGLALAKAC
MNEVANIVNNATRNSLIILDEVGRGTSTYDGLSIAWAV
MLEAKNAIANATQNSLILFDEIGRGTSTYDGMALAQAI
MTETANIMHNATARSLVLMDEVGRGTSTFDGLSLAWAC
MMEANNALTHATDRSLILFDEIGRGTATYDGMALAQAI
MTETANILHNATKQSLVLMDEIGRGTSTYDGLSLAWAS
MVETAAILNQADDRALVILDEIGRGTATYDGLSIAWAT
MTETANILHNATAESLVLMDEIGRGTSTFDGLALAWAT
MYETKQIIDHATAKSLVIIDELGRGTSNLEGMAIAQSV
MIETASILNQAGPRSFVIIDEIGRGTGTQDGLAIAQAV
MMESANILRHATPKSLVILDEIGRGTSTFDGVSIAWAV
MVETASILNTATSRSLLILDEIGRGTSTYDGLAIAQAV
MLEAKNAIANASERSLILFDEIGRGTSTYDGMALAQAI
MVETAAILAQASDRSFVILDEVGRGTSTYDGLALAWAV
MWEVSNILKNATSKSLVLLDEVGRGTSTYDGLSIAWSV
MTETANILHNATAQSLVLMDEIGRGTSTYDGLSLAWSA
MSETANILHNATDRSLVLMDEVGRGTSTFDGLSLAWAA
MSEVANILKNATPKSLIIFDEVGRGTSTYDGLSIAWAV
MTETANILHNATAQSLVLMDEIGRGTSTYDGLSLAWSA
MMEANKAVRLATDRSLILFDELGRGTATYDGMALAQSI
MTETANILHNATPESLVLMDEIGRGTSTYDGLSLAWSA
MVETAAILNQAGERALVILDEIGRGTATFDGLSIAWAA
MTETANILHNATEHSLVLMDEVGRGTSTFDGLSLAWAT
MSEMANILNNATANSLVILDEIGRGTSTFDGLSIAWAV
MSEVANILKSATSKSLIILDEVGRGTSTYDGMSIAHAV
MMEANQAVKRASDKSLILFDELGRGTATYDGMALAQSI
MMEANQAVKRASDKSLILFDELGRGTATYDGMALAQSI
MMEANQAVKRASDKSLILFDELGRGTATYDGMALAQSI
MMEANQAVKRASDKSLILFDELGRGTATYDGMALAQSI
MMEANQAVKRASDKSLILFDELGRGTATYDGMALAQSI
MTETAALLMQSTPRSLIILDEVGRGTSTYDGMAIARAV
MMETARILRQASKRSLVILDEIGRGTSTFDGMALAWAV
MVETAAILNQATERALVILDEIGRGTATFDGLSIAWAA
MNETANILNNATPQSLVILDEIGRGTSTFDGLAIAWAV
MNETANILNNATPQSLVILDEIGRGTSTFDGLAIAWAV
MTEAAAILNDATPQSLVLMDEIGRGTSTFDGLALAWAI
MTEAAAILHNATPSSLVLMDEIGRGTSTFDGLALAWAI
MTETANILNNATRNSLVLMDEIGRGTSTYDGLSLAWAC
MQEANRALKDGTSNSLVLFDEIGRGTATYDGMALAQSI
MQEANRALSHATANSLILFDEIGRGTATYDGMALAQAI
MAEANLALQEASAHSLILFDELGRGTATYDGMALAQAI
MIEVANILNNASDNSLVILDEIGRGTSTYDGLSIAQAV
MVETAAILNQATPESFVILDEVGRGTATWDGLAIAWAA
MTETANILHNATAQSLVLMDEIGRGTSTYDGLSLAWSA
MAETANILHHASERSLVLLDEIGRGTATFDGLSIAWAV
MTETANILHNASASSLVLMDEIGRGTSTYDGLSLAWSA
MSETANILNNATAQSLVLMDEIGRGTSTFDGLSLAWAA
MTEAAHILHAATAHSLVLMDEIGRGTSTFDGLALASGI
MTEAAQILHTATPHSLVLMDEIGRGTSTFDGLALAGGI
MTEAAAILNDATPQSLVLMDEIGRGTSTFDGLALAWAI
MSEANEALQHASSRSLVLFDEIGRGTATYDGMALAGAI
MSEANDALQHATKRSLVLFDEIGRGTATYDGMALAGAI
MVETAAILNQATDRSLVILDEIGRGTATFDGLSIAWAA
MWEVSNILKNATENSLVLLDEVGRGTSTYDGLSIAWSV
MTETANILHNATEYSLVLMDEIGRGTSTYDGLSLAWAC
MWEVSNILKNATENSLVLLDEVGRGTSTYDGLSIAWSV
MNEAASILNNATATSLLLLDEIGRGTSTFDGMSIAWSM
MNETASILNNLSGRSLVLMDEIGRGTSTYDGISIAWAI
MTEAAAILNDATPQSLVLMDEIGRGTSTFDGLALAWAI
MYEVAHILRHVTPHSLIILDEVGRGTATYDGLSIAWAV
MTETANILHNATEQSLVLMDEIGRGTSTYDGLSLAWAC
MTEVANILRNATKNSLLILDEIGRGTSTFDGLSIAWAV
MLEANAALSHATASSLILFDEIGRGTATYDGMALAQAI
MMEANQAIKRATPNSLIIFDELGRGTATYDGMALAQSI
MSEANEALQHASSRSLVLFDEIGRGTATYDGMALAGAI
MTETANILHNATAQSLVLMDEIGRGTSTFDGLALAWAT
MTEMANILHQATEQSLVLIDEIGRGTSTYDGLSLAWAC
MIETANILHNGSPRSLIILDEIGRGTSTYDGLSIARAV
MNETANILRNATEKSLIIMDEVGRGTSTNDGLAIAYSI
MTETANILHNATEYSLVLMDEIGRGTSTYDGLSLAWAC
MTETANILHNATEQSLVLMDEIGRGTSTYDGLSLAWAC
MNETANILNHATEKSLVLLDEIGRGTATFDGISIAWSV
MVETAAILNQAGERSLVILDEIGRGTATFDGLSIAWAA
MTETANILHNATSQSLVLMDEIGRGTSTYDGLSLAWSA
MVETATILNQATERALVILDEIGRGTATFDGLSIAWAA
MVETAAILNQADDRALVILDEIGRGTATYDGLSIAWAT
MNEVSLILKNATERSLVILDEIGRGTSTYDGISLAWSI
MTETANILHNATEQSLVLMDEIGRGTSTYDGLSLAWAC
MSEMATIVNLATKKSLLIVDEIGRGTSTFDGLSIAWST
MTETAALLAQSTRRSLIILDEVGRGTSTYDGMAIAQAV
MVETAAILAQATPDSFVILDEVGRGTSTYDGLALAWSV
MSETANILHNATDKSLVLMDEVGRGTSTFDGLSLAWAA
MSEANHAIQKATSRSLIIFDELGRGTATYDGMALAQAI
MTETANILHNATAQSLVLMDEIGRGTSTYDGLSLAWSA
MTEAAGILHHATPASLVLMDEIGRGTSTFDGLALAWAI
MVETAAILTQASPRSLVILDEIGRGTATYDGLAIAWAC
MTEAAQILHAATPHSLVLMDEIGRGTSTFDGLALASGI
MMEAANILRNATPKSLVILDEIGRGTSTFDGVSIAWAV
MTETAYILNNASAKSLVIMDEIGRGTSTFDGLALAKAC
MTETANILNNATANSLVLMDEIGRGTSTYDGLSLAWAC
MTEAAGILNGATERSLVILDEVGRGTSTYDGMSLAWAI
MTETSHILHHATNKSLIILDEIGRGTSTFDGLSIAWAV
MTETANILHNATKNSLVLMDEIGRGTSTFDGLSLAWAC
MVETAAILNQADDRALVILDEIGRGTATYDGLSIAWAT
MTETANILHNATERSLVLLDEIGRGTSTFDGLSLAWAV
MAETANILHNATDRSLVILDEVGRGTSTYDGLAIAQSV
MVETAAILSQATDRSFVILDEVGRGTSTYDGLALAWAV
MMETANIVNNATCRSLVILDEVGRGTSTLDGISIAQAV
MTETAAIINQATDKSFVILDEIGRGTGTYDGLSIAWSV
MVETAAILNQATSKSLVILDEIGRGTAINDGLSIALAA
MTETAAILHNATRRSLVVLDEIGRGTSTFDGVSIAWAV
MNETANILNHAGERSLVLLDEIGRGTATFDGLSIAWAV
MNETANILNHAGERSLVLLDEIGRGTATFDGLSIAWAV
MVETAAILNQASDRSLVILDEIGRGTATFDGLSIAWAA
MTEAAAILAASTSNSLVLMDEIGRGTSTYDGLALAWAI
MNEVAQILCHATGRSLVILDEVGRGTSTFDGLSIAWAV
MTETANILHNATHQSLVLMDEIGRGTSTYDGLSLAWAS
MAETSYILHHATPQSLVLMDEIGRGTSTYDGLALADAV
MQEVAGILKHATRRSLVILDEVGRGTSTADGLSIARAV
MVETAAILNQATERSLVILDEIGRGTATYDGLSIAWAT
MNEAANILNNATARSLILFDEVGRGTSTFDGLSIAWAI
MTETANILHYATRQSLVLMDEVGRGTSTFDGLSLAWAC
MTEAAAILNDATPQSLVLMDEIGRGTSTFDGLALAWAI
MVETAAILNQAGPRALVILDEIGRGTATFDGLSIAWAV
MTEAANILHNATAQSLVLMDEVGRGTSTFDGLALAFAI
MVETAAILNQAGEHSLVILDEIGRGTATFDGLSIAWAA
MLEAQKALTYATEDSLIIFDEIGRGTSTYDGLALAQAM
MSETASILNQATSSSLVLLDEIGRGTSTFDGLSIAWSV
MTETANILHHASPESLILMDEVGRGTSTFDGLALAWAI
MNETANILNHATARSLVLLDEIGRGTATFDGLSIAWAV
MMETAAILRNATPKSLVVLDEIGRGTSTFDGVSIAWAV
MAETANILHHASDRSLVLLDEIGRGTATFDGLSIAWAV
MAETANILHHATSRSLVLLDEIGRGTATFDGLSIAWAV
