# Supplementary material for: A tale of two symmetrical tails: Structural and functional characteristics of palindromes in proteins
Source: BMC Bioinformatics. 2008 Jun 11;9:274. doi: 10.1186/1471-2105-9-274 (PMC2474621; doi:10.1186/1471-2105-9-274)
Supplement: Additional file 1 — Conserved Blocks that overlap with palindromes in proteins. [file 1471-2105-9-274-S1.zip › Blocks/1WU7A-VDKGGREV.txt]

GYLHIGHAK
IYIPDGHTK
LLDESGHDE
IFHSFGHHR
LAKEAIHVK
LFKVSGHIE
PASDSGHIR
LYRTSGHYP
VYIASGHVE
VFIASGHAT
VLKASGHVE
IWRASGHVD
VLKASGHVD
VLKTSGHVD
VLKTSGHVD
VWVASGHVD
VFIASGHVE
VLKTSGHVD
VWVASGHVA
VWKASGHLD
TWQESGRWY
LWQESGRWE
LWEESGRWD
LWEKSGRLD
LWKMSGRWD
LYETSGHWD
LWEQSGHWD
LWETSGHWQ
LWMTSGHWQ
LWKTSGHWN
LWETSGHWA
LWEKSGHWQ
LWEKSGHWE
LWETSGHWG
LWETSGHLE
LYKTSGHWD
LWQTSGHLD
LWETSGHWG
IWKQSGHWD
LWEKSGHAE
LWEISGHWE
LYKISGHWD
LWEKTGHWD
LWEISGHWF
LWEKTGHWQ
LWKQSGHYD
VWKISGHYD
LYKTSGHWD
LFHTSGHLD
FWEKSGHWE
LWEKTGHWQ
LWERSGHWS
LWERSGHWE
LWETSGHWG
LWEASGHWE
LWEKTGHWD
LYKTSGHWD
LFETSGHLD
IWKISGHYT
IWKQSGHYA
LWERSGHWD
LYKTSGHWD
LWERSGHWD
LWQKSGHWD
LWQKSGHWD
LWEKTGHWE
VLRHSGHEA
RFKETGHQN
SIACKGHPL
TVSCKGHPL
TYKQSGHWQ
LFKQSGHWQ
VLKASGHVD
VLKASGHVD
ALKASGHVD
VWKASGHLA
IWKASGHLA
VFIASGHVE
VLHYSGHEA
VWRTSGHVD
VLKTSGHVD
LLKKSGDET
LWKTVEHAA
SVEKAIHTV
LWKRVEHAA
PAMTRGRYR
LYWQFIHEK
VLEAAGALE
LWKLTNRWD
LWQATDRWN
KFKETGHEN
LWKESRRLN
LWENSGRLS
LWQKTGRWE
LWQHTGRWE
LWEKTGRWK
LWEKSGRLD
YQKEKTHIK
KIKELGHEN
LWIESGRFE
PYEATGRWQ
LWKESGRWY
IWQKSGHWD
LWEVSGHWD
LWEISGHWE
LWHQSGHWD
LWEKTGHWD
VWKISGHYD
LYKTSGHWD
KISCKGHPL
RLACKGHPL
LFKISGHYQ
LYKISGHYV
LYIKSGHLA
LFHTSGHLD
FWEKSGHWD
LKDCLGRVW
KISCKGHPL
EIKCLGHPL
RISCKGHPL
KISCKGHPL
LWETSGHWG
LWEASGHWA
LWEKTGHWD
LYKTSGHWD
LYKTSGHWD
LYKTSGHWD
LYKTSGHWD
LWKTSGHYD
LWKISGHWD
LYKTSGHYP
LWKRSGHWD
IWKQSGHYA
LWQKSGHWD
LEKEKDHVE
LLDETGHDE
WVTQGGHDD
VFQASGHLD
VFRASGHLE
LFELKGGEE
SISCYGHPL
VFEASGHVE
IVKLAGYQE
VLEASGHVE
LLDETGHEE
LAKKAGQDV
FHDETGHEE
VFKASGHLD
EMERTGHQE
LLDSTGHEE
EMERTGHQE
FLDSTGHEE
VFKASGHLE
NIEKFIHEE
VFIASGHVE
VFEASGHVE
KLRETGHEE
VFIASGHVG
ILDNSGHQE
ILDNSGHQE
VFVASGHVG
TVSCKGHPL
VLETSGHVS
VLKTSGHVD
IWEKSGRWQ
LEKEKDHVE
LWKKSGHWD
LWEQSGHWE
LHDALGRPH
LWQATNRWD
LWEQSGHWE
LWEQSGHWE
LWEASGHWQ
LWEASGHWQ
LWQATNRWD
LWEESGHLQ
VWKCIHKWF
VLKASGHVE
LWKKTGRLD
LKKESDHIK
AANNSGHFL
LWMTSGHWQ
LWEKTGRWD
VLKASGHVD
LWMTSGHWQ
LWEKTGRWE
GYLHIGHAK
PAMTKGRYR
LWETSGHWD
VLKASGHVE
PAMTKGRYR
LWMTSGHWQ
VLKTSGHVD
IVDISIHEK
LWKTSGHYQ
LWMTSGHWQ
VLKASGHVD
LEKEKNHIE
LEKEKDHIE
FWHSSAHIL
KFKETGHSN
LWETSGHAA
ILKPSGISD
VLKASGHVD
VLKASGHVD
KFKETGHSN
LWEKSGHWA
MFKETGHQN
VYKNSIHSY
FQKEKDHIE
AWKISGHYA
LWQESGRYN
LWEESERWE
LWEETGRSE
LWQESGRWE
LWQESGRWE
LWQESGRWE
LWQESGRWE
LWQESGRWE
LQKPKGTAD
LWRESGRYD
VWVASGHLE
LWRESGRYD
LWRESGRYE
LWRESGRYN
LWRESGRYE
LAKSAGETE
LWKESGRWE
VWVASGHLG
LWMESGRFD
LWHESGRWA
SVEKAIHTV
LFKTSGHWQ
LWKTSGHFD
LWKESGRWD
LWQESGRWN
LWQESGRWD
VWVASGHVG
LWQESGRWE
LWQESGRWE
LWQESGRYD
LWEETGRWE
LWKQSGRWD
RFKASGHES
VWKASGHVS
LWQESGRYD
LWRESGRYD
LWQETGRWD
LWQESGRWD
VWVASGHVA
LFKETGRWD
LWEESGRWG
VWEASGHLN
LWDATGRWE
LWDATGRWE
LWRESGRYE
LYKTSGHWD
IFEDTGLFA
LFERSGHLG
VWVTSGHVE
MFKQTGHVN
LYKRSGHYP
LWRESGRYE
VFETKGGDR
LYEISGHWE
LWQESGRWE
RLQEVGHES
VWVASGHVS
LYETSGHLH
PYEATHRWE
LWRESGRYG
LWETSGHWG
IFEETGLFA
LFEKSGHLG
VWVTSGHVE
LWQESGRWE
LWKKSGHWD
VWEASGHVS
FWEQSGRWS
LYIKSGHWE
VWKASGHID
FMKEKEHVE
MFKETGHTN
LPEQSIKWQ
LYKTSGHWD
LWERSGHWD
LWVETGRWD
FYKTSGHWD
LWRESGRYE
FYKTSGHWD
LWRESGRYE
LYKTSGHWD
LWRESGRYG
LWRESGRYE
LYKTSGHWD
LWQESGRWD
LFKTSGHWQ
LWEETGRSE
LWERSGHWD
LWRLSGHLD
IWKNSGRYE
LWEESGRWS
TWEASGHLG
LYKTSGHWD
LWEQSGHWE
LWRATSRWD
LWMTSGHWQ
LWEQSGHWE
LWMTSGHWQ
LWDAGIKAE
LWMTSGHWQ
LWETSGHWQ
LWRATSRWD
LWMTSGHWQ
LWETSGHWQ
LLKTSGKLR
LEKEKNHIE
VWVASGHVD
VWEASGHLN
VWEASGHLN
VWEASGHLN
VWEASGHLN
VWEASGHLN
SYKYGGGDE
SYKYGGGDE
SYKYGGGDE
FKDKSGRDL
TFINTPHLE
FLDKKGRSL
FPDEISRWH
FQRAAAHEW
AYIESGRHT
LPGESGSWE
LYKAKSGEE
LYKAKSGEE
IKKPRGTYD
FHDKSNRLL
LPDESGLWA
FSKIKGTYD
LPSHSARWQ
LFKRSIGEV
LFKRSIGEV
LQKPKGTQD
LQKPKGTQD
AFETKGGDR
LQKPKGTQD
LQKPKGTQD
LQKPKGTQD
LQKPKGTQD
LQKPKGTQD
LQKPKGTQD
LQKPKGTQD
FVDKGGREV
VLEAAGALE
FVDKGGRDV
LLTKSGGET
FLQKKNLWD
YQKEKRHVE
PYETTNRWT
LWQTSGHAD
IWKDSGHLD
LWETSGHWS
VYKQSGHWD
KISCKGHPL
LFHTSGHLD
LWERSGHWS
LWEKSGHWA
LYKTSGHWD
LYKTSGHWD
LYKTSGHWD
LWERSGHWD
LWERSGHWD
LWQKSGHWD
SIQVKGHPL
IFDASGHTR
IFDASGHTR
EIHVKGHPL
VFIASGHLE
FKKESEHIK
LWIRSHQDL
VFDASGHLS
IWKQSGHYD
LLDETGHDE
KISCKGHPL
VLKASGHVE
LWEQSGHWE
LEKEKDHIE
VLKTSGHVD
LWETSGHWA
LEKEKEHVE
VLKTSGHVD
LWERSGRLP
LWEQSGHLA
LWAKSGHLE
VLKTSGHVD
LWEMSGHWE
LEKEKDHIE
LWETSGHWG
LWQETGRWD
LWETSGHWQ
VLKTSGHVD
LEKEKDHVE
LWKQSGHWE
LWETSGHWA
LWETTGRWS
LWEQSGHWE
VLKTSGHVD
LEKEKDHIE
LWETSGHWA
NWEKTGRWD
VLKTSGHVD
LWEQSGHWE
LEKEKDHVE
LWKQSGHWE
LWEQSGHLA
LWEASGHWQ
LWEQSGHWE
LWQATNRWD
VLKTSGHVD
LWEASGHWQ
LEREKTHIA
NFDDKRRQE
AANNSGHFL
VLKASGHVD
GYLHIGHAK
LWQTSGHWQ
LWKKSGRLS
LQEQGGEPL
LKKESDHIK
LWGISGHLQ
VLQASGHVA
LWKTSGHYQ
LEKEKNHIE
VLKTSGHVD
IFEKSGGIQ
VLKASGHVD
LWETSGHWQ
KWVQSHRDL
LWETSGHWQ
LWKKTGRLD
PGWKFNHWE
NWEMKGVPL
LWETSGHAA
VLKASGHVE
KFKETGHSN
VLKASGHVD
KFKETGHSN
LWKVSGHID
VLAESGEDE
LWQTSGHLN
KFKETGHEN
IWRASGHID
LLKKSGDES
LWQESGRWE
LWEKTGHWE
LYETSGHWQ
GWRDSYRWQ
FQKEKEHVE
LWRESGRYD
LWQESGRWE
LWEQSGHWE
LYYLSGHLP
LWQESGRYD
LWEISGHWF
LWEASGHWE
LWMESGRFD
RIKATGHEN
LWEQSGHWD
LYKTSGHWD
LWQASGRWE
LWEKSGHWA
LWQETGRWE
LWEKSGHWA
LWQETGRWE
LQKPKGTQD
LWRESGRYE
LYKTSGHWD
PYETTNRWT
LFEVSGHLD
VWEASGHVA
LYEISGHWA
LWEKSGHWA
LWQETGRWE
LYKISGHLL
IEKEKKHIE
VWQASGHLD
LFKRSIGEV
LWQESGRWE
LWERSGHWE
LWQESGRWE
LPQDAGLWE
LWEASGHWQ
TWIASGHVG
LYETSGHWN
LWQESGRWY
SYKYGGGDE
VWERSGHWG
LQKEKDHVE
LWQESGRWE
LWEASGHWQ
LPQDAGLWE
MFKETGHVN
LYVTSGHYA
IWKASGHVD
LYETSGHWD
FADKKGRSL
TWQESGRWY
LWEKSGHWD
LWQESGRWE
LWEKTGHWQ
LWEESGHWD
LFERSGHLG
LWIESGRFE
LWEASGHWA
EFSKIGKWE
VWKASGHLD
FHKEKNHIQ
LYKTSGHWD
LWQESGRWN
LWEKSGHYD
LWQETGRWE
MFKETGHQN
LYKTSGHYP
VLHYSGHEA
LWKKSGHWD
VWEASGHVS
FWEQSGRWS
TWIASGHVG
LYETSGHWN
LWQESGRWY
LWEKSGHWG
LQKEKDHVE
LWERSGHWD
LWRESGRYD
IWQESGRWD
LWERSGHWA
TWEASGHVE
PYEATNRWT
LFHTSGHLD
VWVASGHVE
LWQRSGHYD
LWQESTRWE
AYKTSGHWA
LWQESGRYK
LWEESGRWG
LWEESGRWG
LWQESGRWE
LWRNSGRFE
LWKISGHYQ
LWEETGRSE
IWKASGHVD
LYITSGHYA
MFKETGHVN
MWERTGHWE
LWQESGRWE
VWQASGHLD
FLLEKKHLE
LYKKSGHYN
LFKTSGHWF
IWKESGRWT
LWERSGHAA
LWQETGRWD
LWRRSGRWQ
PYETTNRWT
LWQRSGRWQ
LWKTSGHLD
LWQESGRWE
VWKCSGHYD
MFKATGHQN
MYETSGHFP
LWEKSGHWD
LWKKSERWE
LWEKSGHWE
LWEKSGHWD
LWKESGRWD
LWRESGRYE
VWKKSGHYS
LWQESSRWE
LWERTGHWQ
LWKKTGHWD
LWKQSGRWS
LWMESGRWE
LWKKTGHWD
LWMESGRWE
LWKKTGHWD
LWMESGRWE
LWKKTGHWD
PYKETGRWV
VLENAGHLY
LFHTSGHLP
VWVASGHVG
PYEITGRWE
LFETSQHLN
VWEASGHVK
LWKTSGHLD
LWKETGRYE
LWVESGRWD
MWEKTGHWD
FQKEKDHIE
VWKASGHID
LYKKSGHWD
LWEKSGHAA
LWEESGRYV
IVEQTGLFK
LWRESGRYD
LWELSGHWG
LWRESDRYD
LWEISGHWE
LWEESGRWG
LWEESGRWG
TWIASGHVG
LYETSGHWN
LWQESGRWY
SYKYGGGDE
VWERSGHWG
LQKEKDHVE
LYETSGHWA
VWKTSGHVG
LWEETGRSE
LWEISGHWG
RIKETGHEN
IWKSSYLWD
MFKDTGHVN
LYHQSGHLP
LFHTSGHYQ
VWKASGHVD
VWKASGHID
FNKEKDHIE
LYKTSGHWD
LWETSGHWE
LWRESGRYD
VWVASGHVA
PYEQTHRWT
LFKKSGHLD
LYETSGHWN
LWQESGRWY
VWERSGHWG
LQKEKDHVE
LYETSGHWN
VWERSGHWG
LWQESGRWY
TWIASGHVG
LQKEKDHVE
LWQKTGRWE
LFETSGHLD
VWVASGHVA
LTKEADHVE
PYEATGRWE
LWQETGRWD
LWESSGHWE
LYKTSGHWD
LWKESGRYE
LWDKSGHLE
LWQESGRWE
LFERSGHLQ
LFKQSGRWS
LFKQSGRWS
LFERSGHLQ
LWQESGRWE
LWEESERWE
LWEETGRSE
LWQESGRWE
LWQESGRWE
LWKATGRYE
LWKESGRWD
LWHRSGHWD
VWVASGHVG
LWETSGHWG
LWRESGRYD
IWKASGHVD
MFKETGHVN
LYVTSGHYA
PYETTQRWT
VWEASGHVA
PYETTQRWT
LWEQSGHWE
LEKEKNHIA
LWMTSGHWQ
LWMTSGHWQ
LEKEKTHIA
LWRQSGRWD
LWEQSGHWE
YWHSSAHIM
VLKTSGHVD
IYIPDGHTK
LWMTSGHWQ
LWQTSGHWQ
VLKTSGHVD
VLKTSGHVD
LWQTSGHWQ
LWKKSGRWE
VVKVKNRID
LQQTFHRWG
VLKTSGHVD
VFIASGHVE
VWEASGHLN
TWEASGHLG
LKAQLGHDE
LPGESDRWQ
LFKRSIGEV
LFKRSIGEV
LPGPSARWE
LPGPSARWE
LPGPSARWE
TFINTPHLE
FLDKKGRSL
LPAESYQWE
LPSETNIWQ
IQAPKGVPD
LLELKAHLG
LPGEVERWQ
LFKRSIGET
GFREIGTPA
VPIETPHLE
VPIETPHLE
VPIETPHLE
VQKPKGTVD
LFKRTIGEI
LFKRTIGEI
LFKRTIGEI
IFKAKGDFM
LYQLIDRSE
FFDKSQREL
FFDKSGREL
FFDKSGREL
FFDKSGREL
IQKPKGTSD
LQKPRGTQD
FEDTVGRWT
FEDTVGRWT
LPTQSALWQ
FTDKGGREV
LLECANYQE
LFKRSIGEV
LFKRSIGEV
LFKRSIGEV
LYLESILAD
LPEDSKKWR
LPEDSKKWR
LPEDSKKWR
LPEDSKKWR
LPEDSKKWR
LPEDSKKWR
LPEDSKKWR
LPQDSAKWR
LPQDSAKWR
LPEDSSKWR
LQKPKGTQD
LQKPKGTQD
LQKPKGTQD
VVLNSGYQE
IFEQTSLFE
LPSESYKWQ
LLRKSGGET
FFDHGGRDV
LLTKSGGET
IWKESGRWE
MFKATGHVN
LWRATGRWD
LWRESLRYD
LWKESQRYD
LWKESGRWD
FHKEKEHIQ
LWDETGRWE
MFKETGHVN
LWLESGRWG
LWKKSGRWT
LWQESGRWE
LWRESGRYD
LWRESGRYD
LWQESGRWE
LWQESGRWE
LWQESGRWE
LWQESGRYN
LWLETGRWH
LWQKTGRWE
MFKETGHVN
LWQKTGRWE
LWEKTGRWK
LWQESGRWD
LWQESGRLD
PYDTTGRWV
LWQESGRWE
IWQQSGREA
IWQQSGREA
LWENIQRWL
LWQESGRWD
LWRESGRWD
LWQESGRWE
LWKESGRYD
LWKESGRYD
LWQESGRYN
LWQESGRYN
LLQETHRWD
LLQETHRWD
LWQQSGRWY
LWQESKRWE
LWRRSGRYD
LWEESGRWD
LWIESGRWE
LWQESGRWD
LWQKSGRFD
LWQESGRYQ
LWQESGRYE
LWEESGRYA
LWKESGRWD
RIKETGHEN
ILDNSGHQE
FMKEAEHIK
LAKEAIHVK
LWQESGRWE
FNKEKDHID
IEKEKKHIE
IEKEKKHIE
FKIEKEHVQ
WFKETGVQN
LWQESGRWE
LWEESGRYS
LWRETGRWD
LWRETGRWE
LWRESGRYD
FTKEAEHVE
LWEESGRWE
MFKETGHVN
IWKESGRYD
LWKKSERWE
IWERSGRWK
LWQESGRWE
LWQESGRWE
LWEESGRWD
LWQESGRWE
LWQESGRWE
LWQMTGRFN
LWQLTGRFN
EMERTGHDE
LWQETGRWD
LWQETGRWD
LWQESGRYD
LWQESGRYD
LWQETGRFE
LWRESGRYD
LWRESGRYD
LWRESGRYD
LWRESGRYD
LWVESGRFD
LWMESGRFD
LWRESGRYD
LWEESGRWQ
LWQESGRWE
LWQESGRWE
MFKDTGHQN
LWQESGRWE
LWQESGRWE
LWQESGRWE
LWRESGRYD
LWQESGRWV
LWEESGRWG
LWEESGRWG
LWEESGRWG
LWEESGRWG
LWEESGRWS
LWEESGRWG
LWEESGRWS
LWRESGRYE
LWRESGRYE
LWRESGRYE
LWRESGRYE
LWRESGRYE
LWRESGRYE
LWRESGRYE
LWRESGRYE
LLDAKGHEE
LWQESGRWE
IWRESGRWD
IWRESGRWD
LWQESGRWE
LWQESGRWE
LWQRSGRWQ
LWQKSGRWQ
LWIRSHADL
YYEATGRWT
MFKETGHQN
LWEESGRAE
LWQETGRWA
LWERSGRSE
LWEETGRSE
LWRESGRYD
LWDATGRWE
LWDATGRWE
LWDATGRWE
LWDATGRWE
LWQESGRWE
LWRESGRYD
FWHSSAHIL
LWVTSGHWE
LWEQSGHWE
LWEKSGHWE
LWEKSGHWD
LYVTSGHYA
LWETSGHWG
AWKISGHYA
LWEVSGHWS
LWEKTGHWD
LWEQSGHWD
LWEQSGHWD
LWQKSGHAS
LYKTSGHWD
LWEASGHWD
LWKKSGHYE
LWEKSGHWE
AYKTSGHWA
FWEKSGHWD
KLSCKGHPL
LWEASGHWE
LWEKTGHWD
LWEKTGHWD
LWEKTGHWD
LWEASGHWE
LYKTSGHWD
LYKTSGHWD
LYKTSGHWD
LYKTSGHWD
LWKISGHYD
LFKVSGHWQ
LWEKSGHWD
LWQKSGHWD
LWEASGHWG
TIKCKGHPL
SVECYGHPL
RISCKGHPL
LWIRSHSDL
FTDKGGREV
TWEASGHVE
LLKAKAGEE
LLIHSDHIE
LWKQSGHYE
TISIKGHPL
LLEETGHQE
LMELKNREE
IFEASGHVG
FEKEKEHVE
IFVASGHVK
LWIRSHTDL
VFEASGHLD
IWKQSGHYY
LLKESEHIK
VFVASGHVG
IFDASGHTR
VFRASGHLA
FEDKGGREV
VFEASGHLD
LWKQSGHYE
VFEASGHLD
SLSCKGHPL
SISCKGHPL
MYIASGHVK
ELSCKGHPL
TLKASGHVD
FQDKGGRDL
VFIASGHVG
VLEASGHVD
ILKTSGHVE
IWKTSGHWA
LQREKDHIE
IVSAAGYDL
LWKLSGRLH
LWRTSGHWN
LKKEKDHIE
LEKEKDHVE
VLKTSGHVE
LWEKSGRLD
VLKTSGHVD
LEKEKDHVE
LWKRSGHWD
LEREKDHIE
IWKRSGHWA
VLKTSGHVD
LWKTSGHWQ
LWEVSGHWQ
LEKEKDHIE
LWEKSGHWE
VLKTSGHVD
LNREKDHIE
ILKTSGHVE
KWIKSHRDL
LWRRSNRLD
LWKTSGHWG
LWEVSGHWQ
LWEQSGRLK
LQREKDHIE
LWETSGHWQ
TPLYSGHSE
LQREKDHIE
VLKTSGHVD
LWKTSGHWQ
LWRKTGRIN
LWEKSGHWY
LWEQSGHLA
LWERSGRLG
LWEVSGHWQ
LWQTSGHWQ
LKTPKGTLD
LEKEKDHIE
VLKTSGHVD
LEREKEHVE
LWKVSGHWQ
VLKTSGHVD
LWAKSGHLE
VFAAGGRYD
IWKTSGHWA
LWAKSGHLE
LWHQTGRYT
VLKTSGHVD
VLKTSGHVD
IWKTSGHWA
LWKQSGHWQ
LKTPKGTLD
LWQRTGRWE
LEKEKDHIE
VLKTSGHVD
LWKKSGHWD
LWMTSGHWQ
LWMTSGHWQ
LWEQSGHWE
LWNISDRSK
LWNISDRYK
LWQTSGHWQ
LWMTSGHWQ
VFKASGHVV
VLKSSGHVD
LQLAKGRSL
VLKSSGHVD
LWKTSGHYQ
LWETSGHWQ
VLKASGHVA
FLDESGTVV
LWRKSGRLE
LNKEKEHVE
VFKASGHVD
VLKASGHVE
LYIRKAGEE
LWMVSGHWD
LEREKDHVE
LWMVSGHWE
LWKQSGHYD
LEREKDHIE
PGYKFNHWE
LWEQSGHWQ
FLDESGTVV
LQNIKGTYD
PLKASGHVD
LWKTSGHYF
LWKTSGHYF
SGIHGGHIS
LWEKTGRWD
NIQKSGKSE
MQRESKIWW
VLKASGHVD
ILENSKHFE
LWKISGHWD
LWKKTGRLE
VFVTSGHVT
LWMVSGHWD
LEREKDHVE
LEAEKTHLE
VFKASGHVT
LEREKDHIE
IWETFNEWF
LWKTSGHYQ
AANNSGHFL
LWMVSGHWD
IFEKSGGIQ
IVVQSGLIE
NWITGHRDL
VLKASGHVD
FLDESGTVV
VLKASGHVE
LEREKDHIE
LWKQSGHYD
LWEKTGRWD
LWETSGHWD
FLDESGTVV
LYIRKAGEE
PLKASGHVD
LETEKDHVE
NWITGHRDL
LWNISDRSK
IWENIQHFM
MQRESKIWW
LWMTSGHWQ
ITKEASHVE
LLEEKIEEL
YWHSSAHVL
LWQTSGHSD
FGETFGHFF
VLKASGHVD
LQKEKDHIE
VVDTSGQDQ
LFIRKAGEE
FGETFGHFF
LQKEKDHIE
LQKEKDHIE
LWKISGHLD
KWIQSYRDL
WVTKSGHSD
LWKTSGHAN
LKKEAEHVE
LQKPKGTQD
LYKTSGHWD
LWRESGRYE
VWEASGHVS
LWKKSGHWD
FWEQSGRWT
LYKAKSGEE
LYKAKSGEE
VWEASGHVS
LWKKSGHWD
FWEQSGRWT
LWKKSGRKK
LWKKSGHWK
LWEKSGHWD
LWQETGRWE
LPADAAHWA
LPEQTCRWQ
LWKTSGHLD
LWERSGRWQ
LWQRSGRWQ
LPQALQRWQ
LWKTSGHLD
LWRESGRYD
LWETSGHWD
LWVETGRWD
LWERSGHWD
LFKRSIGEV
IWESSGHWQ
LWEASGHWG
LKKEAEHVE
LWEKSGHWE
LPDESDLWG
FWEASGHWD
LWRESGRYD
LEDDDGQWL
LWEQSGHWE
LPQDAGLWE
LWEASGHWQ
LWQESGRWE
LWQKSGHAS
LLQETHRWD
LWEDSGHWD
LWRESGRYD
LWQETGRWE
LWEKSGHYD
AYIESGRHT
LLKESGRWD
LPSESYKWQ
LWEKSGRLA
LWEKSGHWD
LWEKSGHWG
LWEESGRWE
LPEQSGIWQ
LWRESGRYD
LWEASGHWE
LWEASGHWD
LWRESGRYD
LWRESGRYD
LWETSGHWG
VWERSGHWG
LQKEKDHVE
LWQESGRWY
LWQRSGHYE
VWEASGHVD
LWQESGRWD
LFYTSGHLP
LWEKTGHWQ
LPEESGRWQ
LYKRSGHYP
VWEASGHVS
PYEATNRWT
TWIASGHVG
LWEESGRWS
MFKETGHVN
VLENAGRLE
LQKPKGTAD
TYKQSGHWQ
LWQESGRYK
LPETSGQWE
FQKPKGTAD
LWVETGRWD
LWVETGRWE
LWQTSGHMD
LKREAEHVE
VLRHSGHEA
LYEISGHLD
PYEASNRWT
VWVASGHVG
LWQTSGHLD
LWEKTGHWD
LWEQSGHWD
LWQETGRFD
LKEKTFRFD
FPEESAQWK
MFKETGHSN
LPEQSGLWQ
KFKETGHKN
LWRESGRWD
LYVTSGHLE
PYETTNRWT
LWEKTGHWE
LWEKTGHWE
LWETSGHWG
LWERSGHWD
ILKNFPHLE
LYEISDHWN
LWLETGRWD
LWEKSGHWG
LFKRSIGEV
MWEESGRLP
LWRESGRYD
TWEDKARAQ
IWEASGRWA
VLRHSGHEA
LQKPKGTQD
LQKPKGTQD
LQKPKGTQD
LWERSGHWD
LWEKSGHYT
FQERFAHVV
LWRESGRWE
LWEKSGHWE
LLKESGRLD
LPAQSAKWL
LWETSGHWE
LWELSGHWE
VWVASGHVE
LYVTSGHLE
VWVASGHVE
PYETTNRWT
ALDQFGYEE
IWKESGRYD
TWKASGHVD
LYKQSGHWD
VWEASGHLN
LWEKSGHAD
LWVETGRWD
LWEISGHWE
VWVASGHVE
MFKETGHQN
LWRESGRYD
LYITSGHLE
LWEKSGHWD
LWQKSGHAS
LWKESGRWE
TWIASGHVG
LWEKSGHWG
LQKEKDHVE
LYKTSGHWD
LWKESGRYE
AYKTSGHWE
LWEETGRSE
LPEESPLWQ
PWKEKGVYL
IWQQSGREA
LWKTSGHWG
VWEASGHVA
TWVASGHVG
LYKTSGHWD
LWETSGHWE
LWQESGRWE
LWVETGRWD
LWEATGRWQ
FYKTSGHWD
LWRESGRYE
LQKPKGTQD
LWRESGRYE
LQKPKGTQD
VWKYSGHEE
LWERSGHWD
LLTKSGGET
LWEESERWE
LYKRSGHYP
MFKATGHVN
LFQRSIGAT
LYKRSGHYP
LYEISGHLD
VWEASGHVE
LFETSGHLP
MFKETGHVN
VWEASGHVA
MFKDTGHQN
VWEASGHVS
LWEASGHWQ
LWQESGRWE
LPQDAGLWE
SYQASGRWE
LWEKSGHWD
LYKTSGHWD
LYKTSGHWD
NFINTPHLE
FWQESGRYN
LQKEKDHVE
LWRESGRYE
LYKTSGHWD
LYKTSGHWD
LWRESGRYE
LWQRSGRYE
LWKKSGRWE
FWEKSGHWS
LWERSGHWD
LWERTGHWQ
LWQESQRWE
LWEKSGRWQ
LWKTSGHLD
LWKQTGRYF
VLENAGKLQ
LWRETGRYE
IFEDTGLFA
IWKASGHID
LYKISGHWD
LWQESGRWE
VWVASGHVG
LWQESGRWD
LWEKTGHWD
LWQTSGHWG
TWKASGHID
LWEKTGHWD
LWIETGRWE
LWERSGHWD
LWQKSGHAS
IQKPRGTED
LWEKSGHWD
LWETSGHWY
RFKATGHVN
LWEASGHWQ
LWQESGRWE
LKKEAEHVE
RIKATGHVN
TWVASGHLG
LWETSGHWD
LNKEKDHVE
AYKTSGHWA
LWEKSGHWD
LWERSGHWS
LFKRSIGEV
LFRTSGHYP
LQRPKGTQD
LYKTSGHWD
LYKTSGHWD
IMKTTATIE
LWEQTGHWS
LFKRSIGEV
MWEKSGHWD
KLEEAGRQE
LWRESGRYD
LWEKTGHWD
PYETTNRWT
FQAPKGVPD
LWQESGRFE
LWEETGRSE
LYMTSGHFQ
LPSESAKWQ
TWKASGHVD
LWEESGRWG
LWEESGRWG
VWEASGHLN
LFKRSIGEV
LWEKSGHWA
LWERSGHWD
LFKRYGYQE
IQRPKGTQD
LWENSGHWD
PYETTNRWT
LYVTSGHYE
FQEDGGSDD
LYETSGHWN
SYKYGGGDE
LWEQSGHWD
LWQESGRWY
LWEKSGHWE
LWQRSGHYD
LWQESGRWY
LQKEKDHVE
RIKATGHEN
LYKISGHWD
LWEESGRWA
IWRESGRYE
LWRESGRYD
LFKRSIGEV
VWVASGHVS
LLKESGRWD
FYKTSGHWD
FYKTSGHWD
LWEKSGHWE
LWVETGRWD
LWQKSGHWD
LWEESERWE
MFKETGHVN
VWEASGHVA
VWEASGHVS
LPGESEKWQ
LYKTSGHWD
PYEATNRWS
LYKTSGHWD
VWEASGHVA
MFKETGHVN
LYKRSGHYP
LPEEIGYWQ
LWKTSGHFD
VFRASGYYE
LWHRSGHWD
VWVASGHVG
LWRESGRYD
LWQESGRWN
AWKISGHYA
AWKISGHYA
AWKISGHYA
LWQESGRWE
LWEKSGHWA
LFKRSIGEV
LWQESGRWY
LPSESNLWL
AYKTSGHWQ
AYKTSGHWA
LPAESGSWE
AYKTSGHWA
LWKESGRFY
LYKRSGHWD
LLLAGGQAL
LWEKSGHWD
LWQESTRWD
LWVETGRWD
LWQETGRWD
LWEKSGHWQ
LFERSGHLD
LWRESGRYD
LWETSGHWG
TFINTPHLE
LWQESGRYN
AWKISGHYA
LYFLSGHLP
RIKDTGHEN
KFKETGHEN
LLKKSGDEA
LWQESGRWE
LYKISGHWD
LWEESGRAP
YWQETGRFD
LWEKTGHWD
LWQRSGHYD
LYKRSGHYP
VWEASGHVA
LFKTSGHWQ
LWQESGRWD
LWIESGRYN
LPQEAGLWE
VWKASGHLG
LWQESGRWD
VPIETPHLE
LWEKSGRLD
LWKESGRWT
VWVASGHVE
FQAPKGVPD
LPQDAGLWE
LWQESGRWE
VPIETPHLE
VWKISGHYD
VTKQSGHYR
LKKEAEHVE
TWEASGHIG
TWRYSGHEE
VWEASGHLS
LPETSGQWE
MWEKSGHWQ
LWEETGRWA
LQKPKGTQD
LYKTSGHWD
LWEESGRWE
LWETSGHWG
LWRESGRWE
LWERSGHWG
LFKRSIGEV
FQAPKGVPD
LYVTSGHLE
LWKESGRYE
LIEHYAGWM
LWEKSGHWE
KFKDTGHEN
LWERSGHWE
LYKTSGHWD
LWETSGHWE
LWTESGRWG
LWERSGHWD
LYITSGHLE
SFENSDTLL
LWETSGHWG
PYETTNRWT
VWVASGHVE
LQKEKDHIE
LWEASGHWD
LWQESGRWE
LWRESGRYD
LYETSGHWN
LPEDSKKWR
VWEASGHLN
QWEQSGHWG
LWQESGRWD
LWETSGHWY
LAKSAGETE
LFKRSIGEV
LWERSGHWS
LWEESGRWV
LWKKSGHFD
LWVQSGHWD
LWERSGHWD
LWVETGRWD
LWETSGHWN
LWEKSGHWD
LWQESGRWE
LKDSIGRTW
LWRESGRYE
LQKPKGTQD
FYKTSGHWD
LWRESGRYE
RISESHGFE
LWRESGRYD
LLTKSGGET
LWQKSGHWD
LFQRSIGTT
LYKRSGHYP
MFKATGHVN
LWKESGRWE
LWEKSGHWD
LWQESGRYN
VLKYSGHED
TWIASGHVG
YQRPKGTVD
RGIEVGHIF
LWQESGRWE
LWERSGHWS
LWEESGRYE
LWKQSGRYE
LQKPKGTQD
LWQESGRYE
LYKQSGHWA
LYKTSGHWD
MWEESGRLP
LWERSGHWD
LWRESGRYD
LWERSGHWD
LPEQTRRWQ
VWAASGHLD
LFHTSGHLP
LYKTSGHWY
LWERSGHAE
LWQESGRYD
LYEVSGHLD
VWVASGHVG
LWQESGRWD
LWEKTGHWD
LWEKTGHWE
LWEKTGHWD
LPPESARWE
LWQESGRWE
MFKETGHVN
LWQETGRFD
LYVTSGHFD
FWQETGRFE
LWQESGRWE
LWEASGHWQ
LLQETHRWD
FNKEKEHIE
MYKISGHWD
LWEASGHWD
VWKISGHYD
LWENSGHWD
IQRPKGTQD
LYARSGHLE
VWEASGHVE
LWQESGRWE
LWEKSGRLD
LYKKSGHYE
QWEQSGHWG
LWQESGRWE
LWKISGHTG
LYKTSGHWD
LWEESGRWF
FEKEAEHVD
QWEQSGHWG
LWKTSGHWD
LWQKSGHWD
AYKTSGHWE
LYDCLDRAW
IWQESGRWD
MFKETGHQN
LYVTSGHYA
LPEDSKKWR
LYKTSGHWD
LWRESGRYE
LWEETGRSE
LFKRAIGEV
LFKRSIGEV
LWEETGRSE
LWEKTGHWD
TWKASGHVD
LVDRTGAEL
LWQESGRWY
LWEESGRWE
LWERSGHWD
LWRESGRYD
LWERSGHWA
MWLESGRWH
LWEASGHWD
LWQESGRWE
LWEKSGHWD
VWVASGHVG
LWERSGHWD
LWVETGRWD
LYVTSGHYA
VWEASGHLS
LQKPKGTQD
LYKTSGHWD
LQKPKGTQD
FYKTSGHWD
LQKPKGTQD
LWRESGRYE
RIKATGHAN
LYRKSGHYD
LWVETGRWE
LWQTSGHMD
LLTKSGGET
FPEEAARWK
LYEISGHWS
LWEESGRYE
LWEETGRWD
LYKRSGHYP
LWERSGHWE
LWQESGRWN
LWKESGRFN
SFINTPHLE
VWERSGHWG
SYKYGGGDE
AYKTSGHWA
YQRPKGTVD
LWQTSGHLD
VWKASGHLD
WQDEDGDWL
LPNQTPHWQ
LPQDAGLWE
LQKPKGTQD
LFKRSIGEV
LWRNSSLWK
LVKKGDRIG
LWETSGHWD
LWEKSGHWE
LWEISGHWE
LWEASGHWE
LWQTSGHTD
LWEKSGHWA
LWRESGRYD
LWEASGHWQ
FYKTSGHWD
LWEVSGHWS
LPEDSKKWR
LWEKSGHWE
LYEISGHWS
FSKIKGTHD
LWQKSGHWD
TWDASGHTE
LQKPRGTQD
LPQDAGLWE
LWERSGHWE
LYKRSGHYP
LYKRSGHYP
LFKTSGHWQ
MWEKSGHWE
LWEKTGHWD
VWEASGHVA
LWKTSGHWG
LWEKSGHWQ
LWEKSGHWE
LYKTSGHWD
LWKKTGHWD
LYKISGHLL
LWEKSGHWE
LWEESGHWD
FLDKKGRSL
LYKTSGHWD
VFEDKGEEL
LWETSGHWG
RWLDTIRAT
LYQISGHLD
LWKKTGHWD
LWKKSGHFD
LPEETGKWR
LYRISGHLD
LWEKTGHWD
LWEQSGHWD
LWRATGGGN
LYRTSGHYP
LWEASGHAD
LWETSGHWG
LPEDSKKWR
LWKTSGHYQ
LWEKSGHYD
LYKQSGHWD
LPQDAGLWE
LWERSGHWD
LPGEVERWQ
LPQALQRWQ
LPDPGGRSL
LWQKSGHWD
LWKTSGHFD
LWEKSGHWD
LFETSGHLP
VWEASGHVD
LWEKSGHWD
LWEKSGHWA
TWEASGHLG
VWEASGHVG
LYKISGHLL
VWQASGHLD
LFQKSGHLD
LWETSGHWQ
LWEKSGHWA
LWEKTGHWQ
LWEKSGHWA
TWEASGHLG
IWKASGHVD
VWEASGHLN
QWEQSGHWG
FQDKSGHNI
LWEKSGHWD
VWKASGHLD
LPEEVGRWY
LWEKSGHWE
LWEKSGHWE
VWKASGHID
LYKTSGHWD
LPDQIDRWE
LLEETALFK
LWEKSGHWE
LWEKTGHWD
LWEASGHWQ
LWQRSGHYD
LWKTSGHLD
LPEVLQRWQ
VWEASGHVA
LWKTSGHLD
VWEASGHVA
LWKTSGHWG
LWEKSGHWD
LYKTSGHWD
LYKISGHLD
VWQASGHLD
TWEASGHLG
LWQKSGHWD
LWERSGHWS
LFKISGHWQ
LFKISGHWQ
LWETSGHWG
LWETSGHWE
LWEASGHWQ
VWEASGHLN
LYKTSGHWD
LWEKSGHWD
LFKVSGHWQ
LWEKTGHWD
LWKTSGHFD
LWERSGHWA
LWETSGHWE
VWEASGHVA
LWERSGHWG
VWEVSGHVE
LYKTSGHWD
LYRISGHLD
LLKTSGKLR
VLKTSGHVD
LLKTSGKLR
LKAQLGHDE
VLKTSGHVD
LWRATSRWD
LWMTSGHWQ
LEKEKNHIE
VLKTSGHVD
LEKEKNHIA
LQSESGLTR
IYELADHIQ
VLKTSGHVD
LWEMSGHWQ
LWQTSGHWQ
LEKEKTHIE
VLKTSGHVD
LWERSGHWE
VLKTSGHVD
LWQTSGHWQ
LWKASERWD
LWETSGHWQ
LLEMKAHLG
PEEERIRPE
