# Supplementary material for: A tale of two symmetrical tails: Structural and functional characteristics of palindromes in proteins
Source: BMC Bioinformatics. 2008 Jun 11;9:274. doi: 10.1186/1471-2105-9-274 (PMC2474621; doi:10.1186/1471-2105-9-274)
Supplement: Additional file 1 — Conserved Blocks that overlap with palindromes in proteins. [file 1471-2105-9-274-S1.zip › Blocks/1WZUA-EIARKARKAIE.txt]

VVTVPEEVRVRAKEALDRMLAV
VVTIDPHVAERARWAVERMLFV
EVQVPEHVRAKAKKALDRMLSV
VVTIEPGIAGRARLAVERMLAV
EITMSEDIRLAALRPMQRMLEM
EVTLPKDIIERARRPIERMLEL
VIKVPKAIQEDALLALNRMLSI
EVTVDAEVLDRARLAVQRMIDL
EITVDESLREGALKSIKRMLEM
EINIEENLRQKALTSLENMLIL
QISVSESVAAPARVALERMLSV
QIEIPESILLNAKKPIERMLEM
EITLEPEISSMAKRSLDAMLKM
VIEVDSEEAELAQVGLDRMLEL
QIKVDEHTTKFALKALERMLQL
EVHVDSEIAAAGRRSVQRMIEI
EILLDRKLGEAAKLPLQRMLDF
EIFVDPALIPRAVRPLKRMLDF
KVEVPRDIAEKARRAIERMLEM
EIHVDPQIGQQAVRCITRMLDF
EIQVDAALRESALLPLNRMLDF
EVKVPKDIAERAKEAFERTMRL
EIQIPEETRLAALRPIERMLAM
EVILPKEVIEKAKKPILRMFEL
EVTVDPAIAGAARRAVERMLQI
EVTVDAKIAAPARRAVERMLAI
EVHVDERLRERALVPLNRMLDF
EVHVDERLRERALVPLNRMLDF
EIFVDEALRVKSLIPLNRMLDF
EIHVDEELRQQALIPLNRMLDF
PIKVEDKDRGPALLALQRMLDR
KIEIDEDLRLKAYNSLKNMHKL
EVHVDERLRERALVPLNRMLDF
AIELKDEVARLAKLALTKMMEL
TIELKDEVARLAKLALTKMMEL
QIKVDEQTTKFALKALERMLQL
EIKLEKEIIEKAQKAIERMLRI
RVIVPEDVRARAKEALDRMLAV
VVTVPDEIARRARRAVERMIRV
EVHVDPGIAASGRRSVQRMIEI
EILLDRKLGEAAKLPLQRMLDF
RVVVPEDIAKKARLAIERMFEF
EVTVPEEIAEKARKAIERMLEM
KVEVPEEIARKARKAIERMLEM
EVLVDPAIADRARLAVERMVNL
EIQVDAALREGALLPLNRMLDF
RIEVDQETEAFAKLALERMLAL
EVKVPEDIAERVKRAFENTMKL
EITLPEATMAAALKPIQRMLAM
VVTIDPHVAERARWAVERMLFV
EIFVDPALIPQAIRPLKRMLDF
ELEVNDEIAKKALIPLEKMLEL
RITVDEDTAREAKVALERMLRV
QISVSSDVADPARVALERMLAV
EVYVDERLRERALVPLNRMLDF
EIHLDPEVIEKGRMSVQRMLDL
EIFVDEDLRVKALIPLTRMLDF
QIELPEDLRLAALKPIQRMLEM
EIFVDEALRVKSLIPLNRMLDF
EINIPHDLQKKALKPLMRMLKF
RVELDPDLISQVEEVVEEMFRL
EVHVDPGIAASGRRSVQRMIEI
EILVEKELREKALVPLNRMLDF
EIFVEPALIPNAVRPLQRMLDF
EIFVDEALRVKSLIPLNRMLDF
EIFVDEALRVKSLIPLNRMLDF
EVTVDAKIADPARRAVERMLAI
EVVVKKEIMDKARRPIERMLEI
EIMLDEKIIENARKAIERMLSI
ELEVNNEIAKNALIPLERMLEL
EVTVDPEVAREAVKPIKRMLEI
EIHVDEELRQQALIPLNRMLDF
PVNDQQWVINNAKKALEMMINI
PVNDQQWVINNAKKALEMMINI
PVNDQQWVINNAKKALEMMINI
RIEVPAAIAAEARGALENMLQV
EIFVEAAIAQRARMPIDRMLDF
VISVDKQVTEEAVLALNRMLER
EIFVEAAIAQRARMPIDRMLDF
EITVAEDVAAEARTALARMLAT
EVHVDPETAALGRNSVQRMIAI
VIKVDQDIAKDAILALNRMLTI
EIFVDEALRVKSLIPLNRMLNF
QVGLDEALRLKAKVSLDRMMDI
EVTVDPAIIAPARRSVERMINL
EVHVDPVLAQRARGAVEAMITL
QIKVDKQTTKFALKALERMLQL
PVAIPLDLQDDAHAALQRMLEA
VVRVPEEVAGRARRALEAMVAV
EIHLDPEVIEKGRMSVQRMLDL
VISVDKQVTEEAVLALNRMLER
EVHVDPGIAAAGRRSVQRMIEI
VVKVPEEIRVPAKLALDRMIAI
EITLEEEVRLEAHLALSRMMEL
EVKVPAEIREKALLSIERMLAV
IDYLSPEQMDAARVPIERMLEF
AVELNEELRQQALRPIERMLEL
QIRVDEETTKWSLIALERMLAV
SIELDPEIIKKAYKPIKRMLDM
SIEIEEGVRQKAFIPIQRMLNM
EIILDEEVQNKALRPIKKMLSL
EVFLDNEIQKWAKIALDRMLEL
VISVDKQVTAEAVLALNRMLER
QIRVPEPQASLAKLTLEKMLEV
EIVLDSEIMAKAKVPLQRMLDF
EIFVDPALVPKAIKPLNRMLDF
EITVDPEIAEKAVRPIQRMLEI
QVSVPAAVAGPARAALERMLAA
EILVSPELAVKAVLPIRRMLDF
EIHVDAALREGALIPLNRMLDF
VISVDKQVTEEAVLALNRMLER
EIHVDPQLAERAKLPLDRMLSF
EVTLDEATRLRALTPIERMLAM
RIEVDRETEQFAKLALERMLAL
EVTIDPALAVRARRSVERMINL
VISVDKQVTEEAVLALNRMLER
RVEVPAEIAEKARKAIERMLEM
EVKVPKDVGEKAKEAFLRTMRL
VITVPEDTRLKAKEALDRMLAV
VVTVPKDIQVRAKRALDRMLEV
VVTVPYNVRTRAKEALDRMLAV
VIEVEPREKELAELALERMLEI
VIEVAPEEKELAQVAMDRMLEI
RVTVPEEIRVRALQPIERMLAI
EIFVDPALILRAVKPLARMLDF
EIFVDPAIGERARLPIDRMLEF
VISVDKQVTEEAVLALNRMLER
RITVDDDVAAPARVALERMLAA
EVQVEPDVAAGARRALERMIAV
EIIMDKETIDKARISVEKMAAI
RIEIEEELRLKAKKSLDRMLEM
RIVVEEPLRTAALKPIQRMLEM
EIHVDPALGLRARLPIDRMLAF
EIFVDPAIAARARVPIDRMLDF
EIIMDESIRQAALKPIQRMLEM
EIKLDENIRLKAKKALDRMIRI
QIKVDKQTTKFALKALERMLQL
RITVDPDVATYARKALDQMLAL
EIIVPDDLRVLALRPIKKMLEM
RVELSDDIMRRALVPLERMLAV
DIEVEAGLRERALAPLERMLAF
EVTLSEELRIAALRPIKKMLEL
EIFVDPAIGERARLPIDRMLEF
EITLDPEISSMAKRSLDAMLKM
QITVPEEISTAARRSLERMLAI
RVSVDPDVAANARTAVERMLAV
IITVDPETTRYAVLALERMLER
RIEMDEELRLAARKSLDRMLEM
EIIIDETLRLASLGSIRRMLDM
QIVVDETLAAGALKSIRKMLEM
RITVDPEVATYSRKALDQMLTL
VVTVDPEVAERARRAVERMLAV
EITLDEELRLRALRPIERMLEI
RIKVPEHEAELARLTLQRMLDA
PIVVPAQQAAMAKVALERMLAI
EINVDENLAAQALIPLNRMLNF
EITMSEDIRIAALRPMQRMLEM
RITVPEDIRLRALEAVERMLAI
QISVPEPQASLARLTLEKMLEV
EIFVDEELRIKALIPLTRMLDF
EIFVDDDLRVKALIPLTRMLDF
AVEVDPQVADRARLAVQRMIDL
EVTIDPGIAARARLAVERMLAV
EIFVDEDLRVKALIPLTRMLDF
EIFVDDALRERAKLPLDRMLDF
QVEVEPEMAAKARHAVQAMIDL
EVTVDAKIAAPARRAVERMLAI
EIHVDADIGRRAVTCINRMLDF
EVTVDAKIAAPARRAVERMLAI
EVTVDAKIAAPARRAVERMLAI
EVNLDTKISVMAKESLDAMLRM
VISVDKQVTAEAVLALNRMLER
EIFVDPAIGVRARLPIDRMLDF
EVHVDPALGLRARIPIDRMLAF
VVSVPEDIRLKAKLALDRMLAV
QVEVPPEISRRARRSLERMIEI
EITVPEPLRSEALKPVRRMLEM
EILMTAELAAAARKPLQRMLDF
RIEVDPETETWALLALERMLAL
EIMIPEETRVAALKPIQKMLEL
EIFVDRAIGERARLPIDRMLDF
EIFVEAAIAQRARMPIDRMLDF
EIFVDPALIPQAIRPLKRMLDF
EVTLDTEISNMAKKSLDAMFKM
EIHVDPATGRQAVTCINRMLDF
QIKVPEHETAAAKLALDRMLAI
EITVPEDVAARARASVERMIAI
EIFVDPALIPNAVRPLQRMLDF
EIIMDNETINKARIPVERMTAI
EVLMTPELAAAARKPLQRMLDF
EIFVDPALIPHAVRPLQRMLDF
VVSVPEEIRRKAVGAVERMLKV
VVSVPEEIRVKAVGAVERMLRV
EVNLDTKISVMAKESLDAMLRM
EIFIDEEVRQKALIPLNRMINF
EVTVDEETAAAARRSVERMIAI
EIQVDAALREGALLPLNRMLDF
EIFLDEETRLKSLIPLNRMLDF
EILLDRKLGEAAKLPLQRMLDF
EVTVDPEVAREAVKPIKRMLEI
QVEVDPEVARQARLAVQRMIDL
EVTLDEKTRLAAKKPLDKMLEM
EVTMSEEIISGARKPIEAMMRA
EIHVDEALGKKAMVPLDRMLEF
EVNLDTKISVMAKESLDAMLRM
EISVDPALIPNALRPLKRMLDF
RITVPKDIAAEAKEALDRMLSL
EIQIPEETRLAALRPIERMLAM
EIQVDAALREGALLPLNRMLDF
VVRVPEEVAGRARRALEAMVAV
LIRVPAHEAQLAKVALDRMLSV
