# Supplementary material for: A tale of two symmetrical tails: Structural and functional characteristics of palindromes in proteins
Source: BMC Bioinformatics. 2008 Jun 11;9:274. doi: 10.1186/1471-2105-9-274 (PMC2474621; doi:10.1186/1471-2105-9-274)
Supplement: Additional file 1 — Conserved Blocks that overlap with palindromes in proteins. [file 1471-2105-9-274-S1.zip › Blocks/1YI8A-GALHLGHLAG.txt]

GVDEQGRAQNIDYDK
VDCPPGDPAPESGEG
ADCPPGNPAPTSNHG
SIATQGELVRSLKAG
GIQASGRQHLGNFLG
GRGPSGPMHIGHIIP
GLMPSGEMHLGNKSA
GIQPTGIPHLGNFFG
GIQPTGILHLGNYLG
GIQPTGILHLGNYLG
MIQPTGCFHLGNYLG
GIQPSGTLTLGNYLG
AIQPSGNLTIGNYIG
GLQPSGDLHIGNYFG
GVQPSGALHLGNYLG
GIQPTGDPHIGNYFG
GAQPSGELTIGNYMG
GIQPSGILHIGNYFG
GVQPSGELTIGNYLG
GIQPTGQIHLGNYLG
GIQPSGQLTLGNYIG
GVQPSGELTIGNYLG
GVQPTGNLHLGNYLG
GVQATGSLHLGNYLG
GAQPSGELTIGNYMG
GIQPSGIPTIGNYIG
GIQPTNNLTLGNYLG
GFMPSGKFHFGHKLT
GMRPTGKLHLGHYFG
GDRPTGALHLGHYVG
GDRPTGKLHLGHWIG
GDRPTGKLHIGHYVG
GDRPTGKLHIGHYVG
GMRPTGALHLGHYHG
GDRPTGKLHIGHYVG
GVTTTGIPHLGNYVG
GITPTGTPHLGNYAG
GITTSGTPHLGNYVG
GITTSGTPHLGNYVG
GVQPTGNLHLGNYLG
GFMPSGLPHFGHKMT
GIQPSGVITIGNYIG
GIQPSGSVTLGNYIG
AVQPSGNLTIGNYIG
GDRPTGKLHLGHWVG
GDRPTGKLHLGHWIG
GIKPSGDLTLGNYLG
IQPTADSYHLGNYLG
GAQPSGELTIGNYMG
GVGPSGPMHLGHAMV
GIQPTGQIHLGNYLG
GIQPSGQLTLGNYIG
GFMPSGKVHLGHKMV
GMMPSGKMHFGHKMV
GMMPSGRMHLGHKTV
GMMPSGRMHIGHKMI
VQPTSDSLHLGNALG
GIQASGKQHLGNYLG
GITSTGKLTLGNYIG
VQPTSDSLHLGNALG
GVTTTGIPHLGNYVG
GRGPSGPMHIGHIIP
GRGPSGPVHIGHMVP
GRGPSGPMHIGHIIP
ADCPPGNSTPDSHGD
GVQPTGNLHLGNYLG
GVQTTGALHLGNYLG
RGPSSDSMHLGHMIP
IQPTSGSFHLGNYLG
GDRPTGKLHLGHYVG
GDRPTGKLHLGHYVG
GRAPSLGMHIGHLIP
GRAPSLGMHIGHLIP
GVQPTGNLHLGNYLG
GMRPTGKLHIGHLVG
GVQPSGDIHIGNYLG
GLMPSGEMHLGNKSA
GDRPTGRLHLGHYAG
GITPSGTPHLGNYVG
GSAPTGRPHCGYFVP
GYEPSGEIHLGHMMT
GYEPSGRIHLGHALT
GFMPTGDPHIGHKMV
GYEPSGVLHLGHLLT
GFEISGFIHIGTGIV
GFEISGYIHLGTGLM
GFEISGYIHLGTGLM
GFEISGYIHLGTGLM
GFEPSGKVHLGHKLV
GYEPSGKIHMGHVLT
GYEPSGKIHMGHVLT
GIQPTGIPHIGNYLG
GIQPTGSLHLGNYLG
GFEPSGRMHIAQGIF
GIQPTGSLHLGNYLG
RGASSGSLHLGHLVP
GVQPTGSVHLGNYLG
GVQPTGSVHLGNYLG
GFEPSGRMHIAQGVL
GAQPSGELTIGNYMG
GVQPTGNLHLGNYLG
GIQPTGNLHLGNYLG
GMRPTGRLHIGHLSV
GIRPTGDVHIGNYIG
GDRPTGSLHLGHYVG
GDRPTGSLHLGHYVG
GDRPTGALHLGHLAG
GMRPTGKLHLGHYTG
GDRPTGRLHLGHYFG
GVQPTGNLHLGNYLG
IQPTADSYHLGNYLG
GVQPSGKLHLGNFFS
GIQSTNSLTLGNYLG
GIQPSGTLTLGNYLG
GAQPSGELTIGNYMG
GDRPTGKLHIGHYVG
GDRPTGKLHIGHYVG
GDRPTGKLHLGHYVG
GVQPTGSLHLGNYLG
GVQPSGELSIGNYLG
GMQPSGIPTLGNYIG
GIQPSGIPTIGNYIG
GVKPTGHLTLGNYLG
SIATQGELVRSLKAG
SIATQGELVRSLKAG
GIQPTGILHLGNYLG
IQPTAGSFHLGNYLG
GVKPTGHLTLGNYLG
GVQPTGNLHLGNYLG
GIQPSGTITLGNYLG
GITTTGTPHLGNYAG
GITTTGTPHLGNYAG
GITTTGTPHLGNYAG
GVQPTGNLHLGNYLG
GVQPTGNLHLGNYLG
GVQPTGNLHLGNYLG
AVQPSGQLTIGNYIG
GAQPTGKLTIGNYIG
GDRPTGKLHLGHWVG
GIQPSGELTIGNYFG
GIQPSGNLTIGNYFG
GAQPSGELTIGNYMG
RGPSSKTMHIGHTIP
GIQPSGTPTIGNYIG
GAQPTGQLHLGNYLG
GVQPSGELTIGNYLG
GIQPTGNIHLGNYLG
GFMPSGKVHLGHKMV
VQPTSDSLHLGNALG
GIQSTGSLHIGNYLG
GAQPSGELTIGNYMG
GIRPTGNLHLGNYFG
GVQPTGAIHIGNWLG
GVQPTGALHLGNWLG
GVQPTGDLHIGNWLG
GITTTGTPHLGNYAG
GITTTGTPHLGNYAG
GIQPTGRPHWGNYFG
GAQPSGELTIGNYMG
GIQPSGIPTIGNYIG
GIQPSGIPTIGNYIG
GIQPSGIPTIGNYIG
GIQPSGIPTIGNYIG
GDRPTGKLHLGHYVG
GDRPTGKLHIGHYVG
GVQPTGALHLGNWLG
IQPSSGMLHLGNYLG
IQPSSGMLHLGNYLG
GVQPSGELSIGNYLG
GVQPSGELSIGNYLG
GVQPSGELSIGNYLG
GIQPTGNIHLGNYLG
GITTSGTPHLGNYVG
GAQPSGELTIGNYMG
GTATTGKPHVAYFVP
GTATTGKPHVAYFVP
GTATTGKPHVAYFVP
GTAPTGRPHCGYFVP
ADPTAPDIHLGHTVV
GFEPSGLFHIGWLIW
GYEPSGRVHIGHLPI
GFEISGFVHLGTGII
IAPSKGKMHIGHLVP
GYEPSGVAHIGWLVW
GLMPSGAMHLGNKIT
GFEPSGNPHLGTCLL
GMMPSGKMHFGHKMV
GTAITGKPHIAYLVP
RGPSSDSMHLGHMIP
GTAPTGKPHCGYFVG
RGPSSDSMHLGHMVP
LIQPTGKIHLGNYLG
MIQPTGVFHLGNYLG
GTAPTGKPHCGYFVP
RGPSSDSMHLGHMTP
GTAPTGRPHCGYFVP
LIQPTGKFHLGNYLG
RGPSSDSMHLGHMIP
MVQPTGKFHLGNYLG
RGPSSGSMHMGHLVP
GTAPTGRPHCGYFVA
RGPSSDSMHLGHMVP
LIQPTGKFHLGNYLG
GTAPTGKPHCGYFVP
GIQPTGIPHLGNYLG
GTATTGRPHCGYLVP
RGPSSDSVHVGHTIP
GIQPTGILHLSNYLG
GTATTGKPHVAYFVP
GIKPSGNIHLGNYIG
GFEPSGRMHIAQGLL
RGPSSLSMHLGHLIP
RGPSSGALHLGHLLP
GFEPSGRMHIAQGLL
GFEPSGRMHIAQCIL
MQPTSSALHLGNYLG
GTATTGKPHVGYLVP
GVQPTGALHIGNYLG
RGPSSDSMHLGHLVP
RGPSSDSMHLGHLVP
GTATTGKPHIAYFVP
GTATTGKPHVAYFVP
GTATTGKPHVGYLVP
GIQPTGIPHLGNFFG
GFEPSGRMHIAQGVM
WFEPTSMMGIEQGIM
GFEPSGRMHIAQGIV
RGPSSEALHLGHLIP
GFEPSGRMHIAQGVM
GDRPTGRLHLGHYVG
GITTSGTPHLGNYVG
GMRPTGQMHLGHYHG
GMRPTGQLHLGHLSG
GDRPTGRLHLGHYVG
GIQPSGILHIGNYFG
GVQATGSLHLGNYLG
GVQSSGRLHIGNYYG
GDRPTGKLHIGHYVG
GDRPTGALHLGHYVG
GAQPSGELTIGNYMG
GMRVSGRLHLGHYHG
GMRVSGKLHLGHYHG
GMRVSGRLHLGHYHG
GITTTGTPHLGNYVG
GDRPTGALHLGHYIG
GMRPTGSLHLGHYHG
GIKPTGYPHLGNYIG
GIQPSGTITLGNYLG
GDRPTGALHLGHYIG
GMRPTGSLHLGHYHG
GVQPSGELTIGNYLG
GMQPTSGVTLGNYLG
GIQPSGTLTLGNYLG
GIKPTGEVHLGNYIG
GDRPTGKLHLGHYVG
IQPTSNSFHLGNYLG
GITATGKLTLGNYLG
GIQPSGSVTLGNYIG
GVQTTGALHLGNYLG
GDRPTGSLHIGHYFG
GVQPTGNLHLGNYLG
GVQPSGHLHLGNYLG
AITATGSLTLGNYLG
GDRATGPLHLGHLVG
GVQPSGELSIGNYMG
GDRPTGPLHLGHYVG
GITPSGAMTLGNYLG
GIQPTGNLHLGNYLG
IQPTADSYHLGNYLG
GIKPTGDLTLGNYIG
GIQPSGQLTLGNYIG
GMRPTGPLHLGHYFG
GIQPSGEIHIGNYLG
GVQPSGKLHLGNFFS
GIKPTGYPHLGNYIG
GIQPSGTITLGNYLG
GIQPSGVLHLGNYLG
GDRPTGKLHIGHYVG
VQPTSDSLHLGNALG
GMRPTGKLHLGHFHG
GDRPTGKLHIGHYIG
GDRTTGQLHLGHYVG
GMRPTGSLHLGHYHG
GIKPTGYPHLGNYIG
GMRPTGNLHLGHYHG
GDRPTGKLHLGHYVG
GDTPTGRLHLGHWVG
GDRPTGKLHIGHYVG
GDRPTGRLHIGHYVG
ADPTAPDIHLGHTVV
MQPSADSLHLGNYVG
GIQPSGQLHIGNYFG
GAQPSGELTIGNYMG
GITPSDSMSLGNYLG
GIKPTGYPHLGNYIG
GIQPSGTITLGNYLG
GDRPTGLLHLGHYVG
GDRPTGQLHLGHFVG
GDRATGPLHLGHYVG
YDCTARSLHIGNYLT
GIKPTGYPHLGNYIG
RGPSSEAMHLGHLVP
GTATTGKPHVAYFVP
GTATTGKPHVAYFVP
RGPSSEALHVGHLIP
RGPSSEAMHVGHLIP
GTATTGKPHVAYFVP
RGPSSQAIHVGHLIP
GTATTGKPHVAYFVP
GTATTGKPHVAYFVP
GLQPSGDLHIGNYFG
RGPSSEAMHVGHLIP
GRGPSGPMHIGHIIP
GAQPSGELTIGNYMG
GIQPSGIPTIGNYIG
GIQPSGIPTIGNYIG
GRAPSLGMHIGHLIP
GVQPSGELSIGNYLG
LDPSAPDVHLGHTVV
GFEPSGRIHIAQALI
MDPTAPDLHLGAYVL
GFEPSGLFHIGWLIW
GFEISGYIHLGTGLM
GFMPTGGGHLGHKMV
GFEPSGLPHIAILIY
GLMPSGQMHLGNKLS
GFMPSGKVHLGHKMV
GYAPTGEMHIGHFTT
GFMPTGDPHIGHKLV
GYEPSGKIHMGHVLT
GYEPSGKIHMGHVLT
GFMPTGDPHIGHKLV
GYAPTGEMHIGHFTT
GIEPSGIPHVATAVM
RGPSSDSMHMGHLVP
GTAPTGRPHIAYCVP
RGPSTGSLHLGHTIP
GTATTGRPHCGYLVP
GIQPTGVPHLGNYVG
GTATTGKPHCGYLVP
GTAPTGRPHVGYLVP
GIQPTGIPHLGNYLG
GIQPTGVPHLGNYLG
RGPSSDSMHVGHTIP
GTSPTGKPHCGYFVP
RGPSSGSLHLGHTIP
GTATTGRPHTGYFVA
RGPSSDSMHMGHLVP
GTAPTGRPHIAYCVP
GTAPTGKPHCGYFVP
RGPSSDSMHLGHLIP
RGPSSDSMHLGHMVP
MIQPTGRIHLGNYLG
RGPSSEAMHVGHLIP
GTATTGKPHVAYFVP
GIQPTGILHLGNYLG
RGPSSEAMHVGHLIP
GIQPTGEIHIGNYIG
GFEPSGRMHIAQGLC
GFEPSGRMHIAQGIL
GFEPSGRMHVAQGVF
RGPSSESMHMGHLIP
RGPSTRTMHLGHVIP
GIQPTGIPHLGNFFG
RGPSARSMHIGHVIP
RGPSSESMHMGHLIP
GFEPSGRMHIAQGVF
GFEPSGRMHIAQGLC
GIQPTGEIHIGNYIG
LDQLSQKFVLSSLEG
RGPSSGSLHFGHLLP
GFEPSGRMHIAQCIL
GFEPSGRIHIAQAIL
GFEPSGRMHIAQGIF
RGPSSLSMHLGHLIP
GIQPTGSLHLGNYLG
RGPSAQSMHIGHVIP
RGPSAQSMHIGHVIP
RGPSSESMHVGHLIP
RGPSSEALHLGHLIP
RGPSSEALHLGHLIP
GFEPSGRMHIAQGLL
GFEPSGRMHIAQGLL
RGPSSDALHLGHLIP
RGPSSDALHLGHLIP
GFEPSGRMHIAQCIL
RGPSSESLHVGHLVP
RGPSSESLHVGHLVP
RGPSSEALHLGHVVP
RGPSSGSLHVGHLVP
RGPSSGSLHVGHLVP
RGPSSGSLHVGHLVP
GTATTGKPHVAYFVP
GIQPTGIPHLGNYLG
RGPSSEAMHVGHLIP
GTATTGKPHVAYFVP
RGPSSEAMHVGHLIP
RSPSSEAMHVGHLIP
RGPSSEAMHVGHLIP
RGPSSEAMHVGHLIP
RGPSSEALHLGHLIP
GVQPTGSVHLGNYLG
GVQPTGLVHLGNYLG
GVQPTGLVHLGNYLG
GIQPTGDPHIGNYFG
GLQPSGDLHIGNFFG
FDPTAPDLHLGHTVL
GITTTGTPHLGNYAG
GDRTTGPLHLGHYIG
GIQPSGTITLGNYLG
GIKPTGYPHLGNYIG
IDFSDDKAILANNAD
XXXTSGLVHFGNYLT
LDPTAPDIHVGHTVV
GITTTGTPHLGNFVG
GDRTTGPLHLGHYIG
GIKPTGEPHLGNYIG
FDPTAPDLHLGHTVL
GITTTGTPHLGNYVG
GDRTTGPLHLGHYIG
FDLTATSLHIGNLVQ
FDCTAKSLHVGSLIQ
GIQPSGGIHLGNYLG
GIKPTGTVTLGNYIG
GVQPSGTITLGNYLG
FDATAPSLHVGSLVQ
ADPSRPDLHLGHSVV
ADPSRPDLHLGHSVV
GIKPTGDPHLGNYIG
FDPTAPDLHLGHTVL
GITPSGTPHLGNYVG
GVQPTGNLHLGNYLG
GMRPTGRLHLGNLHG
GMRPTGNLHLGHYHG
ADPTAPDIHLGHTVI
GAQPSGELTIGNYMG
GAQPSGELTIGNYMG
ADPTAPDIHLGHTVI
YDATAASLHVGHLLN
GIQPSGGLTLGNYLG
YDCTAPSLHIGNYLT
GVQPTGNLHLGNYLG
GAQPSGELTIGNYMG
ADPTAPDIHLGHTVI
ADPTAPDIHLGHTVI
GAQPSGELTIGNYMG
GIQPSGNLHLGNYLG
YDATAQSLHVGHLLN
GITTSGTPHLGNYVG
GDRPTGPLHLGHFVG
LDPTAPDIHLGHTVV
GITTSGTPHLGNYVG
GITTSGTPHLGNYVG
ADPTAPDIHLGHTVV
GIKPTGYPHLGNYIG
GDRTTGPLHLGHYIG
GMRPTGSLHLGHYHG
LDPTAPDIHIGHTVV
GITTSGTPHLGNYVG
GDRPTGRLHVGHLFG
GMRPTGRLHIGHFHG
FDPTAPDLHLGHTVL
GDRPTGSLHLGHYVG
LDPTAPDIHLGHTVV
ADPSRPDLHLGHSVV
GMRPTGKLHLGHYTG
GIKPTGTLHLGNYVG
LLTPSGHLTLGNLLG
IQPTADSFHFGNYLG
GVQPTGNLHIGNYLG
GDRPTGALHLGHYIG
GMRPTGSLHLGHYHG
GITTTGTPHLGNYAG
GDRPTGKLHLGHWIG
GIQPTGSIHLGNYLG
FDCTAKSLHVGSLVQ
LDPTAPDIHIGHTVV
GVKPTGEPHLGNYLG
GITTTGTPHLGNYAG
GIQPSGIPTIGNYIG
GITATGKLTLGNYLG
GITATGKLTLGNYLG
FDCTAESLHVGSLLQ
GITTTGTPHLGNYAG
YDPTASSLHVGHLTQ
GIQPTGNLHLGNYLG
GMRPTGKLHLGHFTG
GMRPTGKLHLGHYTG
YDPTAASLHVGHLTQ
GVQPTGNLHLGNYLG
GIQPSGNLHIGNYVG
GDRPTGPLHLGHYVG
GDRPTGKLHLGHYVG
GAQPTGQLTLGNYLG
GDRPTGKLHLGHYVG
GVQPSGELTIGNYLG
GVRPTGRLHLGNYLG
FDPSSPDIHLGHMVA
FDPSSPDIHLGHMVA
GVRPTGRLHLGNYLG
GIQPSGGLTLGNYLG
GIQPSGSLHLGNYFG
MQPTSGSLHLGNYLG
GMRPTGSLHIGHLSV
GDRPTGRLHLGHYFG
GMRPTGKLHLGHFTG
GMQPTGNLHIGNYLG
GMRPTGKLHLGHYTG
GMRPTGSLHLGHYHG
GDRPTGPLHLGHYVG
GMRPTGSLHLGHYHG
GCQPSGELTIGNYLG
GDRPTGKLHLGHYVG
YDPTADSLHLGHLVA
GAQPSGELTIGNYIG
GIKPTGDLTLGNYLG
GMRPTGKLHLGHFTG
GMRPTGSLHLGHYHG
GVQPTGNLHLGNYLG
GMRPTGALHLGNYFG
GIQPSGVLHLGNYLG
GIQPSGQLTLGNYIG
GIQPSGQLTLGNYIG
GVQPTGNLHLGNYLG
GIKPTGTLHLGNYVG
GDRPTGPLHIGHYVG
GLQPSGDLHIGNYFG
GLQPSGDLHIGNYFG
GMRPTGSLHLGHYHG
AKPTADSLHLGNYIG
GMRPTGRLHLGHLHG
GVQPTGTLHLGNYLG
FDPTAPSLHIGNLAS
GIQPTGNLHLGNYLG
GIQPSGSFTLGNYCG
GIQPTGSIHLGNYLG
GVQPSGHLHLGNYLG
GVTPSGTPHLGNYIG
ADPTAPDIHLGHTVI
FDPTAPDLHLGHTVL
LQPTSDSYHLGNYLG
GAQPSGELTIGNYMG
GVTTTGTPHLGNYVG
GITTSGTPHLGNYVG
GDRPTGKLHLGHWVG
GVQATGSLHLGNYLG
FDATAKSLHVGSLIQ
FDCTARSLHIGSLMQ
IQPSGGVPHLGNYLG
GCQPSGQLSIGNYIG
ADPTAPDIHLGHTVI
GITTTGTPHLGNYAG
ADPTAPDIHLGHTVV
GIQPSGVITLGNYIG
GAQPSGELTIGNYMG
FDPTAPDLHLGHTVL
FDPTAPDLHLGHTVL
ADPTRPDIHLGHTVV
YDCTAASLHVGHLLS
FDPTAPDLHLGHTVL
FDPTAPDLHLGHTVL
ADPTAPDIHLGHTVI
ADPTAPDIHLGHTVV
LDPTAPDIHLGHTVV
LDPTAPDIHLGHTVV
LDPTAPDIHLGHTVV
FDPTAPDLHLGHTVL
ADPTAPDIHLGHTVI
ADPTAPDIHLGHTVI
ADPSRPDLHLGHSVV
LDPTAPDIHIGHTVV
GDGPKDALMINNADW
YDATATSLHIGNLIS
ADPTAPDIHLGHTVI
GIQPSGIPTIGNYIG
FDPTAPSLHAGGLIQ
YDPTASSLHVGHLTQ
FDPTAPSLHAGGLIQ
MDPSAPDVHIGHTVV
GVQPSGELTIGNYLG
FDPTAPSLHAGGLIQ
GVQPTGNLHLGNYLG
GDRPTGSLHLGHYVG
GIQPTGSIHLGNYLG
GDRPTGKLHIGHYIG
GTQPSGVLHLGNYLG
GIQPTGSIHLGNYLG
GDRPTGKLHIGHYVG
GIQPSGNLHLGNYLG
GDRPTGKLHLGHYVG
GDRPTGKLHLGHYVG
GVQPTGNLHLGNYLG
GMRPTGRLHLGHYHG
FDPTAPDLHLGHTVL
GDRPTGSLHLGHYVG
FDPTAPDLHLGHTVL
GIQPSGEIHIGNYLG
FDPTAPDLHLGHTVL
FDPTAPDLHLGHTVL
YDPTADSLHLGHLVA
FDPTAPDLHLGHTVL
ADPTAPDIHLGHTVV
YDPTADSLHLGHLVA
YDPTADSLHLGHLVA
YDPTADSLHLGHLVA
YDPTADSLHLGHLVA
YDPTADSLHLGHLVA
YDPTADSLHLGNLVL
GTATTGKPHVAYFVP
GTATTGKPHVAYFVP
RGPSSEAMHLGHLVP
GTATTGKPHVAYFVP
RGPSSEAMHLGHLVP
GTATTGKPHVAYFVP
RGPSSEAMHLGHLVP
GIQPTGIPHLGNYLG
RGPSSEAMHVGHLIP
GIQPTGVPHLGNYLG
GTATTGKPHVAYFVP
RGPSSQAIHVGHLIP
FDPTGDSLHVGHFIA
FDPTADSLHLGHLVP
FDATADSLHVGHLQG
FDPTAGSLHIGHLVP
YDPTADSLHLGHLVA
YDPTADSLHLGHLVA
FDPTAGSLHIGHLVP
FDPTAGSLHIGHLVP
FDPTAGSLHIGHLVP
FDPTAGSLHIGHLVP
LDPSAPDVHLGHTVV
LDPSAPDIHLGHAVV
FDPTADSLHIGHLLP
FDPTAPDLHLGHAVV
FDPTAPDLHLGHTVL
FDPTAPDLHLGHTVL
TDPTADSLHLGHYSS
TDPTADSLHLGHYSS
FDPTADSLHVGHLLA
FDPTAPDLHLGHVVL
FDPTSHSLTVGHLIQ
FDPTADSLHIGNLAA
MDPSAPDVHIGHTVV
FDPTADSLHIGHLAT
IDPTADSLHIGHLCG
FDPTASSLHAGSLLQ
FDPTASSLHAGSLLQ
LDPTAPDIHLGHTVV
VDATSSSLHIGHLIP
VDTTSSSLHIGHLIP
FDPTAPSLHAGGLIQ
FDPTEESLHIGHLLP
FDITADSLHVGHILP
LDPTAPDIHLGHTVV
LDPTAPDIHLGHTVV
LDPTAPDIHLGHTVV
LDPTAPDIHIGHTVV
LDPTAPDIHLGHTVV
FDPTAPDLHLGHSVV
FDPTAPDLHLGHSVV
LDPTAPDIHLGHTVV
FDATAPSLHVGSLIQ
FDPTAPALHIGHWIG
FDPTADSLHVGHFIA
FDPTADSLHIGHFLP
FDPTGPSLHAGHLVP
FDPTAPDIHLGHTVV
FDPTAPDLHLGHTVL
FDPTADSLHLGHLVP
FDPTADSLHLGHLVP
FDPTADSLHLGHLVP
FDCTARSLHIGSLMQ
FDCTARSLHIGSLMQ
FDPTADSLHLGHLVP
CDPTAPDIHLGHTVV
FDPTADSLHVGHFIA
FDPTADSLHIGNLAA
FDPTAPDLHLGHTVL
FDPTADSLHVGNALT
FDPTAPDLHLGHTVL
FDPTAPDLHLGHTVL
FDPTAPDLHLGHTVL
FDPTAPDLHLGHTVL
TDPTGDSLHIGHLIP
FDPTAPDLHLGHFVQ
FDPTAPDLHLGHFVQ
FDCTATSLHVGGLMQ
FDPTAPDLHLGHTVL
GFEPSGKVHLGHALT
LDPTAPDIHLGHTVV
FDPTAPSLHAGHLVP
FDPTAPSLHAGHLVP
FDPTAPSLHVGHLVP
FDPTAPSLHAGHLVP
FDPTADSLHVGHFLT
FDPTAPSLHIGNYVL
FDPTAPSLHAGHLVP
FDPTADSLHIGHLLP
FDPTADSLHIGHLLP
FDPTADSLHIGHLLP
FDPTAPDLHLGHTVL
FDPTAPELHLGHTVL
YDCTAPSLHVGHLLS
FDPTAASLHAGHLVP
FDPTAPSLHVGSMVQ
FDPTSHSLTVGHLVQ
FDPTAPDLHVGHTVL
ADPSRPDLHLGHSVV
IDPTADSLHIGHLVG
FDPTAKSLHIGHLVQ
FDPTAPDLHLGHTVL
FDPTAPDLHLGHTVL
FDPTAPDLHLGHTVL
FDPTAPDLHLGHTVL
FDPTAPDLHLGHTVL
FDPTAPDLHLGHTVL
FDPTAPDLHLGHTVL
FDPTATSLHVGGMMQ
FDCTADSLHVGSLIQ
YDATAASLHVGHLLN
FDCTATSLHIGSLMQ
FDCTATSLHIGSLMQ
FDCTATSLHIGSLMQ
FDCTATSLHIGSLMQ
FDPTADSLHLGHLVP
FDPTADSLHLGHLVP
CDPSRPDLHLGHTVV
FDPTADSLHLGHLVP
FDPTADSLHLGHLVP
FDPTADSLHLGHLVP
FDPTADSLHLGHLVP
FDPTADSLHLGHLVP
FDPTADSLHLGHLVP
FDPTADSLHLGHLVP
ADPTADSLHIGHLLP
ADPTADSLHIGHLLP
ADPTADSLHIGHLLP
ADPTADSLHIGHLLP
ADPTADSLHIGHLLP
ADPTADSLHIGHLLP
ADPTADSLHIGHLLP
ADPTADSLHIGHLLP
ADPTADSLHIGHLLP
ADPTADSLHIGHLLP
ADPTADSLHIGHLLP
ADPTADSLHIGHLLP
YDPTADSLHLGHLVA
FDPTAPSLHLGNLVQ
FDPTAPSLHVGHLVQ
YDPTADSLHLGHLVP
YDPTADSLHLGHLVA
YDPTADSLHLGHLVA
GFEPSGLFHIGWLIW
IDPTGKDLTLGHTVP
FDPTARSLHIGSLVP
FDPTAGSLHVGHLTQ
VDPSRPDLHLGHAVV
FDPTADSLHVGHLIQ
FDPTAPDLHLGHTVL
FDPTAPDLHLGHTVL
FDPTAPDLHLGHTVL
TDPTGPSLHIGHMVP
VDPTGSSLHVGHMLP
FDPSADSLHLGNYIM
FDCTAPSLHAGHLIQ
FDCTASSLHVGSLIQ
FDPTAPDLHLGHTVL
FDPTAPDLHLGHTVL
FDPTAPDLHLGHTVL
FDPTAPDLHLGHTVL
FDPTAPDLHLGHTVL
FDPTAPDLHLGHTVL
FDPTAPDLHLGHTVL
FDPTSPDLHLGHTVL
FDPTADSLHLGHLVP
FDPTADSLHLGHLVP
FDPTAASLHVGSLLQ
GFEISGLVHLGTGLI
GFMPTGDPHIGHKLV
GFMPTGDPHIGHKLV
RAPSNSPMHIAHIVP
GYEPSGKIHMGHVLT
GFMPTGGGHLGHKMV
GRGPSGHTHLGHLMP
GYEPSGNIHLGHMIT
GYEPSGVLHVGHMLT
GMMPSGKMHIGHKMV
RGPSSDAVHLGHTVP
GTATTGRPHCGYFVP
RGPSSDSVHVGHTIP
GIQPTGVPHLGNYLG
RGPSTGSLHLGHTIP
RGPSSDSMHVGHTIP
GTATTGRPHIGYFLA
RGPSSDAMHIGHTIP
GTATTGRPHCGYFVP
RGPSSDALHLGHTIP
GTASTGRIHLGYLVP
GIQPTDVPHLGNYLG
GIQPTGIPHLGNYLG
GIQPTGRPHLGNYLG
GFEPSGRMHIAQGIM
RGPSTESMHLGHLMP
FDPTADSLHMGNLIS
RGPSSGSLHVGHLIP
GIQPTGSVHLGNYLG
GIKPSGSIHLGNYIG
MQPTSSALHLGNYLG
GFEPSGRIHIAQGIA
RGPSAGTMHLGHVLP
GVQPTGALHIGNYLG
GTATTGKPHVAYFVP
GTATTGKPHIAYFVP
RGPSSESMHLGHLVP
RGPSSGSLHVGHLVP
GTATTGKPHVAYFVP
GFEPSGRMHIAQGVM
RGPSSESLHLGHLIP
RGPSSEALHLGHLIP
RGPSSEALHLGHLIP
RGPSSEALHLGHLIP
FDPTAPDLHLGHTVL
GMQPTGNLHIGNYLG
GDRPTGKLHIGHYVG
YDPTADSLHLGHLVA
GVQPSGKLHLGNFFS
FDPTAPDLHLGHFVQ
FDPTAPDLHLGHFVQ
GVQPSGKLHLGNFFS
GIQPSGSLTLGNYCG
GMRPTGNLHLGHYHG
LDPTAPDIHLGHTVV
GVQPTGALHLGNWLG
GVQPTGALHLGNWLG
YDCTAASLHVGHLLS
GIQPTGNLHLGNYLG
ADPTAPDIHLGHTVI
GAQPSGELTIGNYMG
GMRPTGNLHLGHYHG
FDPTAPDLHLGHTVL
GMQPTGRLHLGNYLG
FDATATSLHVGSLVQ
GDRTTGPLHLGHYIG
GMRPTGSLHLGHYHG
LDPTAPDIHIGHTVV
CDPTAPDIHLGHTVV
GVTPSGTPHLGNYIG
GIQPSGIPTLGNYLG
FDCTADSLHVGHMMQ
FDPTAPDLHLGHTVL
GMRPTGPLHLGHYFG
GVQPSGDIHIGNYLG
FDPTADSLHVGHFLQ
FDPTAPDLHLGHTVL
GMRPTGKLHLGHYKG
GCQPSGQLTIGNYFG
FDPTAPDLHLGHTVL
GIQPSGNLTLGNYLG
FDATADSLHIGSLIQ
YDATAKSLHVGHLLN
GIQPSGGLTLGNYLG
GDRTTGPLHIGHYAG
GIQPTGHLHLGNYLG
FDPTAKSLHVGSLIQ
FDPTADSLHLGHLVP
GITTTGTPHLGNYAG
FDPTAPDLHLGHTVL
FDPTAPDLHLGHTVL
GIQPTGDPHIGNYFG
GDRPTGPLHIGHYVG
GDRPTGKLHLGHYVG
LDPTAPDIHLGHTVV
FDLTADSLHVGHLIP
FDPTAPSLHAGSLIQ
FDPTAPDLHLGHTVL
GMRPTGRLHLGHYFG
FDPTADSLHIGSLVP
FDPTAPSLHVGSLVQ
GVQPTGDLHIGNWLG
GVQPTGDLHIGNWLG
LDPTAPDIHIGNAIP
GIQPSGEVHIGNYLG
FDPTAPDLHLGHTVL
YDCTAPSLHIGNYLT
FDPTAPDLHLGHSVL
GITTTGTPHLGNYVG
FDCTATSLHIGSLMQ
GVQATGSLHLGNYLG
FDCTAESLHVGSLLQ
ADPTAPDIHLGHTVI
GDRATGPLHLGHYIG
GVQPSGELSIGNYLG
FDATAKSLHVGSLMQ
GVQSTGTPHLGNLLG
FDPTAASLHVGSLMQ
GITTSGTPHLGNYVG
GVQPSGELSIGNYMG
GDRATGPLHLGHLVG
ADPTAPDIHLGHTVI
GDRATGPLHIGHFVG
FDPTADSLHIGSLVP
GVQPSGELSIGNYLG
ADPTAPDIHLGHTVI
GDRSTGPLHLGHYVG
YDCTAASLHVGHLLS
GITTSGTPHLGNYVG
LDPTAPDIHIGHTVV
LDPSAPDIHLGHAVV
GVQPSGTITLGNYLG
GVQSTGTPHLGNLLG
FDPTADSLHIGSMVQ
CDPTAPDIHLGHTVV
GVTPSGTPHLGNYIG
LDPSAPDVHLGHTVV
FDPTADSLHIGSLVP
GITTSGTPHIGNYLG
GVQPSGELSIGNYLG
ADPTAPDIHLGHTVI
YDATARSLHVGHLLN
FDPTAPDLHLGHTVL
LDPSAPDIHLGHTVV
GMRPTGRLHLGHQSV
FDPTAPDLHFGHTVL
GIQPSGIPTIGNYIG
LDPTAPDIHLGHAVV
GVQPSGDIHIGNYLG
FDPTKPDMHIGHAVG
FDCTAPSLHAGHLIQ
FDCTAPSLHAGHLIQ
FDPTAPDLHLGHSVV
FDPTAADLHLGHTVV
FDPTAPDLHLGHSVV
FDPTAPDLHLGHTVL
FDPTAPDLHLGHTVI
FDCTATSLHIGSLMQ
FDPTAASLHVGSLMP
LDPTAPDIHLGHTVV
GINTSGLIHFGNYIT
GAQPSGELTIGNYLG
XMRPTGKLHLGHYHG
VQPTSDSLHLGNALG
FDPTAPSLHAGHLVP
GDRPTGKLHIGHYVG
GVQPTGNLHLGNYLG
IDPTADSLHIGHLVS
GVQSTGTPHLGNLLG
GVQPTGNLHLGNYLG
GMRPTGSLHIGHLSV
GVQPTGNLHLGNYLG
FDPTAPSLHAGHLIP
LDPTAPDIHLGHSVV
GIQPSGTITLGNYLG
FDPTADSLHLGHLVP
GIQPTGIAHLGNYLG
FDPSSPDIHLGHMVA
GVQPTGNLHLGNYLG
FDPTADSLHVGNLIG
FDPTADSLHVGHFIA
GDRPTGKLHIGHYIG
GAQPSGELTIGNYMG
GITTTGTPHLGNYAG
GAQPTGSLTLGNYIG
YDPTADSLHLGHLVA
GDRPTGKLHIGHYVG
GIQPSGNLHIGNYLG
FDPTAASLHVGHLVQ
FDPTADSLHIGHLLP
FDPTADSLHVGHFLQ
YDPTADSLHLGHLVA
YDPTADSLHLGHLVA
GDRPTGKLHLGHYVG
IDPTADSLHIGHLVS
FDPTAPDLHLGHTVL
GIKPTGTLHLGNYVG
FDPTAPSLHAGHLVP
FDPTAPDLHLGHTVL
GIQPSGQLHIGNYFG
GITTTGTPHLGNYVG
FDPTADSLHIGSLVP
AQPTSDSLHLGNALG
FDCTADSLHVGHMIQ
GVRPTGRLHLGNYLG
GIKPTGHPHLGNYIG
GIQPSGTITLGNYLG
LDPNVPDVHLGHAVV
ADPTAPDIHLGHTVI
GVQPTGNLHLGNYLG
GMRPTGKLHLGHYHG
GDRPTGKLHIGHYVG
GDRPTGKLHIGHYVG
GDRPTGKLHIGHYVG
ADPSRPDLHLGHSVV
FDPTAPDLHLGHVVL
GDRPTGKLHLGHYVG
GDRPTGKLHLGHYVG
YDPTADSLHLGHLVA
YDPTADSLHLGHLVA
GDRPTGPLHLGHFVG
GIQPTGNLHLGNYLG
GIQPSGQLHIGNYFG
FDPTAPDLHLGHTVL
GIQPSGQLHIGNYFG
FDPTADSLHLGHLVP
GVTTTGIPHLGNYVG
FDPTAGSLHIGHLVP
FDPTAPDLHLGHAVV
ADPTADSLHIGHLLP
FDPTADSLHLGHLVP
FDPTADSLHLGHLVP
GVQPTGNLHLGNYLG
GIQPSGGLTLGNYLG
GDRPTGKLHLGHYVG
GIQPSGTLTLGNYIG
GDRPTGKLHIGHYVG
GIKPSGGLTLGNYLG
GMRPTGRLHLGHYHG
ADPTAPDIHLGHTVI
FDPTAPDLHLGHTVL
GAQPSGELTIGNYMG
YDPTADSLHLGHLVA
GAQPSGELTIGNYMG
YDCTARSLHIGNFLT
FDPTADSLHVGHFLQ
YDPTADSLHLGHLVA
GDRPTGKLHIGHYVG
YDPTADSLHLGHLVA
FDPTSPDLHLGHTVL
ADPSRPDLHLGHSVV
LDPTAPDIHIGHTVV
FDPTADSLHVGHFIA
GMRPTGKLHLGHYVG
GIQPSGSLHLGNYFG
GVQPTGNLHLGNYLG
GVQPTGNLHLGNYLG
GAQPSGELTIGNYMG
VQPTSDSLHLGNALG
VDPTGDSLHIGHLIP
GDRPTGKLHVGHYIG
GIQPSGIPTIGNYIG
ADPTADSLHIGHLLP
GCQPSGSLTIGNYMG
FDPTAPSLHAGHLIP
AQPTSDSLHLGNALG
GIKPTGYPHLGNYIG
GMRPTGKLHLGHFHG
ADPTADSLHIGHLLP
YDCTAPSLHVGHLLS
GIQPTGNLHLGNYLG
FDPTAPSLHIGNLAS
GTRPTGILHLGNYFG
ADPTAPDIHLGHTVI
FDPTADSLHVGHFLQ
YDPTADSLHLGHLVA
FDPTAPSLHLGNLVQ
FDATADSLHIGHLQG
GDRPTGRLHIGHYIG
TDPTGDSLHVGHLIP
IDPTGDSMHIGHLIP
GDRPTGKLHIGHYIG
GDRPTGKLHIGHYIG
GDRPTGKLHIGHYVG
GMRPTGRLHLGHYHG
GDRPTGSLHLGHYVG
GAQPSGELTIGNYMG
GDRPTGPLHLGHYVG
LDPTAPDIHIGHTVV
ADPTAPDIHLGHTVI
GVQPTGNLHLGNYLG
GLQPSGDLHIGNYFG
FDPTAPSLTIGNLLP
GIKPSGDLTLGNYLG
GIKPSGDLTLGNYLG
XMRATGRLHLGHYHG
FDPTAPDLHLGHTVL
FDPTADSLHLGHLVP
GITTTGTPHLGNFVG
GITTTGTPHLGNFVG
GMRPTGKLHLGHYHG
GMRPTGKLHLGHYTG
GITPSGTPHLGNFVG
GVQPTGNLHIGNYLG
LDPTAPDIHVGHTVV
GAQPSGELTIGNYMG
GVTPSGTPHLGNYIG
GITATGQLTLGNYIG
FDPTAPDLHLGHTVL
FDATAKSLHVGSLIQ
GIQPTGQIHLGNYLG
GAQPSGKMTLGNYLG
GMRPTGSLHLGHYHG
FDPTADSLHLGHLVP
FDPTADSLHLGHLVP
GIQPTGQIHLGNYLG
GDRPTGRMHLGHYVG
FDPSADSLHIGHLLP
FDPTAPDLHLGHTVL
GITPTGTPHLGNYAG
YDPTADSLHLGNLVL
GDRPTGKLHIGHYVG
GDRPTGKLHLGHYVG
LDPTAPDIHLGHTVV
GAQPSGELTIGNYMG
IDPTRSDIHIGHAVA
FDATAPSLHVGSLIQ
FDPTAPDLHLGHSVV
GIKPTGEPHLGNYIG
IQPTADSFHLGNFLG
GDRPTGALHLGHYVG
GAQPSGELTIGNYMG
LDPTAPDIHIGHTVV
LDPTAPDIHLGHTVV
YDPTAASLHVGHLTQ
ADPTAPDIHLGHTVI
GDRTTGPLHLGHYIG
GCQPSGQLTLGNYVG
FDPTAPDLHLGHTVL
LDPSAPDIHLGHAVV
GIQPSGNLHIGNYVG
FDPTAPSLHAGHLVP
GDRTTGPLHLGHYIG
GAQPSGELTIGNYMG
GAQPTGSLTMGNYIG
FDPTADSLHVGHFVQ
GDRTTGKLHLGHYVG
LDPSAPDIHLGHTVV
FDPTADSLHIGSLVP
GDRPTGKLHIGHYIG
TDPTGDSLHIGHLIP
FDATAPSLHVGSLVQ
GDRPTGKLHIGHYVG
YDPTADSLHLGHLVA
GDRPTGKLHIGHYVG
TDPTADSLHLGHLIP
GDRPTGKLHIGHYIG
TDPTGDSLHIGHLIP
VDPTAKSIHIGNLIP
FDPTAPDLHLGHTVL
YDATADSLHVGHLMT
ADPTAPDIHLGHTVI
GIQPSGNLHLGNYLG
FDPTGPSLHAGHLVP
VDATSSSLHIGHLIP
GAQPSGELTIGNYMG
GAQPSGELTIGNYMG
FDPTADSLHVGHFIA
ADPSRPDLHLGHSVV
GVQPTGNLHLGNYLG
FDPTASSLTIGNLVT
GIQSSGRPHLGNVLG
GITTTGTPHLGNFVG
CDPTAPDIHLGHTVV
GIQPSGGLTLGNYLG
GMRPTGSLHIGHLSV
GVQSSGRLHIGNYYG
GCQPSGSLTIGNYMG
GIQPSGNLHLGNYLG
GDRPTGPLHLGHYVG
FDPTAPDLHLGHTVL
IDPTGDSMHIGHLIP
GVQPTGNLHLGNYLG
ADPTAPDIHLGHTVI
GVQPSGELTIGNYLG
ADPTAPDIHLGHTVV
GVQPTGALHLGNWLG
GAQPSGELTIGNYMG
IQPTADSFHLGNYLG
GVQPSGALHLGNYLG
FDPTAASLHAGGLIQ
FDPTADSLHVGHFIA
FDPTAPDLHLGHTVL
LDPTAPDIHLGHTVV
LDPTAPDIHIGHTVV
GMRPTGSLHLGHYHG
LDPSAPDIHLGHTVV
GVQPSGTITLGNYLG
MDPTAPDIHLGHAVV
VQPTSDSLHLGNALG
LDPTAPDIHIGHTVV
GAQPSGELTIGNYMG
FDPTAPDLHLGHTVL
FDPSRPDLHLGHSLL
YDATAQSLHVGHLLN
GIQPTGNLHLGNYLG
FDPTAPDLHLGHAVL
FDPTAPSLHIGHWLG
GDRPTGKLHLGHWVG
GIQPSGIPTIGNYIG
FDCTASAIHLGHLVP
GIQPTGYVQLGNLLG
GIQPSGGIHLGNYLG
FDCTAKSLHVGSLIQ
FDCTANSLHIGSLMQ
VQPSGGSLHLGNYLG
GMRPTGRLHLGHLHG
YDATATSLHIGNLIS
GITTTGTPHLGNYAG
GMRPTGKLHLGNLHG
GITTSGTPHLGNYVG
GITTTGIPHLGNYAG
GITPSGTMTLGNYLG
GIQPSGIPTIGNYIG
GMRPTGALHLGHYFG
GVQPTGDLHIGNWLG
GIQPSGDLMIGNYIG
GDRTTGPLHLGHYIG
GMRPTGKLHLGHFHG
GIQPSGSLHLGNYFG
GVQPTGALHLGNWLG
GVQPTGALHLGNWLG
GITTSGTPHLGNYVG
GVQPTGGMTIGNYVG
GVQPTGDVHIGNWLG
GIKPTGEPHLGNYIG
GDRPTGRLHLGHYFG
GIQPSGELHLGNYLG
GVQPTGNLHLGNYLG
GDRPTGKLHLGHYVG
GVQPTGNLHLGNYLG
GAQPSGELTIGNYMG
GAQPSGELTIGNYMG
GDRPTGKLHIGHYIG
GMRPTGRLHLGHLLV
GIKPTGDLTLGNYIG
GAQPSGELTIGNYMG
GIQPSGRLHLGNYFG
XMRPTGKLHLGHYHG
GIQPSGGLTLGNYLG
GMRPTGQLHLGHYHG
GVQPTGNLHLGNYLG
GIQPTGNLHLGNYLG
GMRPTGSLHLGHYHG
GDRPTGALHLGHYIG
GMRPTGGLHLGHYHG
GVQPTGNLHLGNYLG
GMRPTGSLHLGHYHG
GMRPTGKLHLGHYTG
GMRPTGRLHLGHYHG
GVQPTGNLHLGNYLG
GAQPSGELTIGNYMG
YDCTASSLHVGHLLS
FDPTAPSLTIGNLLP
GIQPSGELHLGNYLG
GVQPTGNLHLGNYLG
GIQPSGDLHIGNYFG
XMRPTGKLHLGHYTG
GDRPTGKLHIGHYVG
XXXXXEAMHVGHLIP
GTATTGKPHVAYFVP
GTATTGKPHVAYFVP
GTATTGKPHVAYFVP
RGPSSEAMHMGHLIP
GTATTGKPHVAYFVP
RGPSSEAMHMGHLIP
RGPSSEAMHVGHLIP
