# Supplementary material for: A tale of two symmetrical tails: Structural and functional characteristics of palindromes in proteins
Source: BMC Bioinformatics. 2008 Jun 11;9:274. doi: 10.1186/1471-2105-9-274 (PMC2474621; doi:10.1186/1471-2105-9-274)
Supplement: Additional file 1 — Conserved Blocks that overlap with palindromes in proteins. [file 1471-2105-9-274-S1.zip › Blocks/1YZ7A-VTIDAEFEITV.txt]

LLETAKTHVRVKTVKITFYLTLRSMAGDGVERVRKVL
MAEIARENIKPKRVKVRGYFELKSSASDGIERIKKAL
LLSNIKRKLVSPTVKIRADIECSCYGYEGIDAVKASL
IVETARDNVSVPYVTVTGYVSLQSPDGDGVDTIKDAL
LAELAIENIEPGRVKIEAYVDLTCPAPNGVEIIREAL
LKEIIDNYVEVPTVTIDAEFEITVPKPNGVEIIKEAL
LLAQISRRLTPQPIKIRADVEVTCFGYEGINAIKAAL
LLEEASKHAEERKVKMSGLITVRTNEPLGVEKIKEVI
FVEIAKENITIPEVSVSGYFEVYSLASDGVERIKEVL
LKNYISKRLTPQAVKIRADVEVSCFSYEGIDAIKDAL
LINNINRRLTPQAVKIRADIEVACYGYEGIDAVKEAL
LINNINRRLTPQAVKIRADIEVACYGYEGIDAVKEAL
LINNINRRLTPQAVKIRADIEVACYGYEGIDAVKEAL
LINNINRRLTPQAVKIRADIEVACYGYEGIDAVKEAL
LYEVAKESIELTNVEVEGVIEMKSYAPDGIKQIKKAL
ITEVAKRNITPPEVQITGYVDIKSYAPNGVEIIRKAL
IIELARQQVELPPTKISGIIKIVSVEGDGVEKIKAAL
LKEIIDSYVEVPTVTIDAEFEITVPKPNGIEIIKEAL
LKEIVENYVEVPTVTIDAEFEITVPKPNGVEIIKEAL
LMEEIGKHIEEKRVKKSEIVTLRSSDPAGIEKIRKVL
FVEVAKENITIPEVSVAGYFEAYSLASDGVEKIKEVL
IVKIAGENIKLPFVDIAGYVDLTCNLPNGIEVIKQSL
ITKIAGENIKLPFVDIAGYVDLTCNHPNGIEVIKQAL
LLEIIKERIKPKKYEIKALIELYTIETDGINRIRKIF
FVRIARENIVIPKVEISGYLELYSLSSNGIENIKKVL
IYEIASENIELSSVKVSGIVTLTTTEPTGVKIIKNGL
IKKLIREQFQASTYKVRADIDVVCSSRGGIVSIKKVF
LKLYISRRLTPQAIKIRADVEVSCFSYEGIDAIKKAL
LKAQIGRRLTPNPVKVRADIDITCFAYEGIEAIKKAL
LKGQITRRLTPQAVKIRADVEVSCFSYEGIDAIKEAL
LKTYISKRLTPQAVKIRADVEVSCFSYEGIDAIKEAL
LKNYISKRLTPQAVKIRADVEVSCFSYEGIDAIKDAL
LKQYISRRLTPQAIKIRADVEVSCFSYEGIEAIKEAL
LKTYISKRLTPQPTKVRADVEVTCFGYEGIDAIKTAL
LLANIKRKLTSQAVKIRADIECACYGYEGIDAVRAAL
LLKDIKLRLTPQALKLRGRIDVWCFGYEGIDAVKEAL
LLTDIRHRLTPKAVKIRADFEVSCFTYDGIDAVKSAL
LIQDIQLRLAPQALKLRARVDVWCFGKQGIDAVKAAL
LKDQLNTRLRERPVKLSCDISVTICRGILGIETIKDA
LLSDIKLRLTPQALKLRGRIDVWCFGYEGIDAVKEAL
LMSTLKNAMRLKVLTLFAEVEITCFACDGVEAIRDVL
LMETIIQKLKPQPHKVRADLEITCYDYEGIDAIKHAI
LHDNICRRLTPQSVKIRADVDVACTYYDGVDAVKRAL
LLEDIRKKLTPQAVKIRADIEVSCFDYDGIDAVKAAL
LMLTLKNAMRLKVLTLFAEVEITCFACDGVEAIRDVL
LLEDIRKKLTPQSVKIRADIEVSCFDYEGIDAVKAAL
LLSNIQRKLVSQAVKIRADIECACYGYEGIDAVKTAL
LVKNIRRRMTPQPMKIRADIELKCFQFDGVVHIKEAM
LIKNIRRRMTPQPHKIRADIDMKCFQYDGVLHIQEAM
FLKDIRRRMTPQPMKIRADIELKCFQFDGVLHIKEAM
LVKNIRRRMTPQPMKIRADIELKCFQFDGVVHIKVEA
FLKDIRRRMTPQPMKIRADIELKCFQFDGVLHIKEAM
LVKNIRRRMTPQPMKIRADIELKCFQFDGVVHIKEAM
LIDNINRRLTPQAVKIRADIEVACYGYEGIDAVKDAL
LIDNINRRLTPQAVKIRADIEVACYGYEGIDAVKDAL
LIDNINRRLTPQAVKIRADIEVACYGYEGIDAVKEAL
LIDNINRRLTPQAVKIRADIEVACYGYEGIDAVKDAL
LIDNINRRLTPQAVKIRADIEVACYGYEGIDAVKEAL
LIDNINRRLTPQAVKIRADIEVACYGYEGIDAVKEAL
IVQTARNNVSVPYVQVTGYVDLSCPESDGVDIIKEAL
LKPIIEAYVEIPTVTIDAEFEITVPKPNGIEIIKEAL
LMEEIGKHIEEKKVKASDVISLRTIDPGGVEKIKKVI
IIKIAGENIKLPFVDIAGYVDLTCDLPNGIEVIKQAL
IVETARENVSVPYVTVTGYVDLEAPGGDGVEDVREAL
IASIAQENIKLPFVDIAGYVDLTSNLPDGIELIKKAL
FIKVAKENISIPMVKIGGEIDMYSLASNGIELIREAL
INRIAHENVKVPSVDIAGYVDLLCPTSNGVEIIKKAL
LYANIARRMTPQPVKIRADVEVTCFGYEGIDAVKKAL
LTQYISKKLTPSPTKVRADIEVTCFGYEGIDAVKNAL
LRSGIARRLTPKPVKVRADIEVKCFSYAGIDAIKRAL
LKTYIGKRLTPQPTKVRADVEVTCFGYDGIDAIKTAL
LKLYISRRLTPQAINIRADVDVSCFSYEGIDAIKEAL
LTQYIGKRLTPHPTKVRADIEVTCFGYDGIDAVKNAL
LRSGIARRLTPKPVKVRADIEVKCFSYAGIDAIKRAL
LINNINRRLTPQAVKIRADIEVACYGYEGIDAVKEAL
LLATLEHTVRNDTATIHADIEMTCFQCDGVNALRDVL
LLQDIQLRLVPQALKLKCSVDVWCFGPEGINAVKMSL
LLANIKRKLTSQAVKIRADIECACYGYEGIDAVRAAL
LLQDIQLRLVPQALKLKCSIDVWCFGPEGINAVKMSL
LRQTISHYMTIQPLKFRADIEVSCFAIGGVESVKRAL
LLSDIKLRLTPQALKLRGRIDVWCFGYEGIDAVKEAL
LLSDIKLRLTPQALKLRGRIDVWCFGYEGIDAVKEAL
LMTTLEHTMRTEIATIHADIEMTCFQCDGVNALREVL
LIQDIKFRLSPQQLKLRARIHVCCCGYDGIDAVRHAI
LIQDIKFRLSPQQLKLRARIHVCCCGYDGIDAVRHAI
LLTDIRHRLTPKAVKIRADFEVSCFTYDGIDAVRSAL
LINNINRRLTPQAVKIRADIEVACYGYEGIDAVKEAL
LINNINRRLTPQAVKIRADIEVACYGYEGIDAVKEAL
LVKNIRRRMTPQPMKIRADIELKCFQFDGVVHIKVVS
LINNINRRLTPQAVKIRADIEVACYGYEGIDAVKEAL
LIDNINRRLTPQAVKIRADIEVACYGYDGIDAVKDAL
