# Supplementary material for: A tale of two symmetrical tails: Structural and functional characteristics of palindromes in proteins
Source: BMC Bioinformatics. 2008 Jun 11;9:274. doi: 10.1186/1471-2105-9-274 (PMC2474621; doi:10.1186/1471-2105-9-274)
Supplement: Additional file 1 — Conserved Blocks that overlap with palindromes in proteins. [file 1471-2105-9-274-S1.zip › Blocks/2AG5A-AAAQGIGQAAA.txt]

VALVTGGSRGIGAAICVA
IALVTGASRGIGRAIAEL
VALVTGATSGIGLATARL
VALVTGASRGIGKATALA
VALVTGGSRGIGAAISIA
IALVTGSTRGIGRAIAEE
VALVTGATSGIGLAIARR
VAIVTGATSGIGLAVTRL
IALVTGASRGIGRAIAET
IALVTGASRGIGRAIAET
VVIVTGASRGIGKAIALS
VALVTGATSGIGLAIARR
VALVTGATSGIGLAVARL
VAVVTGGTSGIGLAVVKA
VSLVTGSTRGIGRAIAEK
VALVTGASRGIGQAIALE
IALVTGAMGGLGTAICQA
VAVVTGATSGIGLSVARL
VALVTGGTSGIGLAVVRK
VALVTGATSGIGLEIARR
VAIVTGATSGIGLAVARS
TAVITGGAQGLGLAIGQR
VALVTGALGGIGSEICRQ
TAIVTGASRGIGRSIALD
TVLITGGASGIGYAAVQA
VALVTGGSRGIGAAISKA
VAYVTGGMGGIGTAICQR
TAIVTGGSRGIGFSIAKL
RALITGASTGIGKRVALA
VVVITGASRGIGKAIALA
TALITGALQGIGEGIART
VALVTGGTSGIGLAVGRR
KALVTGASGGIGEAIARV
VVVITGASRGIGKAIALA
QALITGGGSGIGLAIARR
VALVSGGARGMGASHVRA
VALVTGAAGGIRFEIARE
IALVTGGIGGIGTSICTR
KALVTGASGAIGGAIARV
VAVITGGGSGIGLAAGRR
VTIITGGTRGIGFAAAKI
IAYVTGGMGGIGTAICQR
VAIVTGGARGIGEAIVRL
TALVTGPGTGIGQGIAKA
TAIVTGGASGIGKAVAQE
VAIITGGASGIGEATARL
TAVITGGGGGIGGATCRR
TALVTGGSKGIGYAIVEE
VALVTGSSNGIGRATAIL
VAIVTGASRGIGREIALN
TAVVTGAGSGIGLAATRR
ITIITGGTRGIGFAAAKL
IALVTGGTSGIGLATAQK
VIVVTGGNRGIGAAIVKL
VAIVTGGARGIGEAIVRL
VALVTGAGQGIGKAIALR
TALVTGGSKGIGYAVVEE
VMLLTGASRGIGHATAKL
VAIVTGAAQGIGQAYAQA
TAIITGASRGIGLAIAQQ
VAIITGSSNGIGRATAVL
IALVTGGSRGIGRATALL
VALVTGAGRGIGAAIAVA
TALVTGGSRGIGYGIVEE
TAVITGSTSGIGLAIART
TALVTGGSRGIGYGIVEE
VAIITGSSNGIGQATARL
VILVTASTRGIGLAIAQA
TVIITGGARGLGAEAARQ
VVVVTGGSKGLGRAMAVR
VIVVTGAAGGIGRALVDI
VAIITASDSGIGKECALL
VALVTGAGRGIGAAIAVA
SVLVTGGNRGIGLAIAQR
VAIVTGGARGIGAAIAKL
VALVTGASGAIGTAIATA
VAIVTGAARGIGAAIAKL
VAIVTGAARGIGAAIAEV
SVLVTGGNRGIGLAIARR
IAVVTGAAQGIGFATAQR
VAIVTGAATGIGNAIVRS
VVVITGGSTGLGRAMAVR
VVAITGAASGLGKAMAIR
VAIITGSSFGIGRATALL
VVVITGGSTGLGRAMAVR
VVVITGGSTGLGRAMAVR
SVIVTGGGSGIGRAVARA
VAIVTGAGAGIGLAVARR
VAIVTGGASGFGAAIARR
SVIVTGGGSGIGRAVARA
VALVTGGASGVGLEVVKL
SVLVTGGNRGIGLAIAQR
KVFITGAEQGIGRATAER
VVAITGAASGLGKAMAIR
VAIVTGATGGLGGPIALG
VAIVTGAARGIGATIAEV
TALVTGGASGIGHAIVEE
NVLITGASKGIGAEIAKT
SVIITGSSSGIGRATAVL
VAIVTGSSNGIGRATAIL
VAVITGGGRGLGAAIALA
VALITGGASGIGAATARL
VVLVTGGVRGVGAGISSV
VAIITGSSSGIGRETALL
VALVTGGGAGLGRAIVDR
VALVTGGGAGLGRAIVDR
SIIITGSSSGIGRSAAVI
VVVITGSSTGLGKAMAIR
VALVTSATRGIGLASAIK
CAIITGAGAGIGKEIAIT
SVLITGGASGLGRAIVAR
KSQFSGGASGIGKAISQT
VAFITGAARGLGRAHAVR
VALITGGASGLGRALVDR
VALITGCDTGLGQGMAVG
VAVVTGAGAGIGKACALA
VALVTGGGAGLGRAIVDR
VAVITGAAQGIGRRVAER
TTLITGGSGGIGFSIAKA
VAIITGGARGIGAATARL
TAIVTGGNSGLGQAFAMA
VALVTGGGAGLGRAIVDR
VASVTGSSGGIGWAVAEA
SVIITGSSNGIGRSAAVI
VAVVTGCDTGLGQGMALG
VALITGGASGLGAAQAKR
VAVVTGSTSGIGFAIARR
VVLITGGASGLGRALVDR
VALVTGGGSGLGRAIVDR
VVVITGSSTGLGKSMAIR
VALLTGGATGIGAAVVAR
TIIVTGGGSGIGRATVEL
RALVTGASRGIGLTLAKG
VVIVTGAAQGIGRGVALR
TALVTGGTRGIGYAIVEE
TAIITGGDSGIGRAVSVL
RVLVTGGSSGIGAAVARA
RALITGAARGIGRAFAEA
NILITGSAQGIGFLLATG
VIIVTGGASGIGLAIVDE
VALVTGAARGIGLGISAW
VVSITGAGSGIGLELVRS
AVLITGGASGLGRALVDR
VVSITGAGSGIGLELVRS
VIAITGAGSGIGLELVRS
TALITGSARGIGRAFAEA
VILITGGAAGLGRALVDR
VALVTGGGSGIGAAVAHL
IAFITGAAQGIGEAVART
VASVTGSSGGIGWAVAEG
TVLILGGSRGIGAAIVRR
TVLITGGCKNIGKQIAQV
VVSITGAGSGIGLELVRS
VALVTVVASGVGLEVVKL
AVLITGGASGLGRALVDR
VALVTASTKGIGFAIAKQ
NVWVTGAGKGIGYATALA
SAVVTGAGSGLGKAIVGR
KALVTGGDSGIGRAAAIA
IVIITGGASGIGADAARL
VILITGGASGLGHALVER
IAIITGGASGIGAEAVRL
VAIITGSSNGIGRATAVL
VALVTGGNKGIGLAIVRD
KTLLTGGDSGIGKAAAVM
VVVITGSSTGLGKSMAIR
VVVTAAAGTGIGSATARR
AVLITGGASGLGRALVDR
VAVVTGGAHGIGLGIVER
VAFVTGAARAQGRSHAVR
RALVTGAGKGIGRDTVKA
LVLITGSTSGIGKAAAKS
VVVITGGSSGIGKAMVEQ
VAVVTGSGRGIGKAMAIE
RALVTGAGKGIGRDTVKA
IVIITGGASGIGAESVRL
VALVTGANKGIGFAITRD
VILITGGASGTGHALVER
VAVVTGGSGVLGGAMAKG
VALVTGANKGIGFAIVRD
VALVTGANKGIGFAIVRD
CALVTGSSRGVGKAAAIR
VVLVTGGCAGLGRAIVDR
VVLVTGGCAGLGRAIVDR
VALVTGANKGIGFAIVRD
VALVTGGGAGIGRAYCLA
VAIITGAANGIGATTARL
VALVTGANKGVGFAITRA
TALVTGSTSGIGKAIASS
NAVVFGGARGIGHAICSV
SIFITGGGSGLGLALVER
SIFITGGGSGLGLALVER
VILLTGSSKGIGLATAEA
SILITGATGSLGRVAARA
VAAITGAASGIGLECART
VSLITGASRGIGRTLALT
LVIITGGSGGLSAVVSRA
LAIITGGSGGLAAVISRA
TALVTGSTSGIGLGIAKA
FITFAGIGKEICLSLAKA
VVLVTGAGAGLGRAYALA
VVLVTGPGGGLGRAYALA
VVLVTGAGGGLGRAYALA
VVLITGASSGIGLALCKR
VVLITGASSGIGLALCGR
VVLITGASSGIGLALCGR
LALVTGAGSGIGRAVSVR
ALVTGGAGSGIGRAISVR
VALVTGANRGIGLAIARE
TAIVTGSSKGIGKAIAER
VALVTGSSSGIGQTVAQR
AAIVTGAAGGIGRATVEA
TILITGSSRGIGKAIALR
TAFITGANQGIGKAIAKK
TALVTGANQGLGKEIAIK
AAIVTGGSRGIGFGIAKL
KVIVTGGSRGIGLGIVKL
TAIVTGGSRGIGFSIAKL
TSLITGASSGIGSAIARL
VCLITGAASGIGKATTLL
VALVTGASRGIGKAIAEL
NALVTGIANNRSIAWGIA
RALITGVANERSIAYGIA
RAFIAGIADDNGYGWAVA
RILVTGVASKLSIAYGIA
VASKLSIASGIAAAMHRE
HAFVTGIANNRSIAWGIA
VALITGGDSGIGRAVSVA
VALITGGASGLGLATAER
VSLVTGGASGLGRATAER
VAVITGGASGLGLATAER
VAVVTGGASGPWLATAKR
VAVITGGASGLGLSTAKR
VAIVTGASSGNGLAIATR
VIAITGGAAGIGLAVAHA
TVLLTGASRGLGVYIARA
VALITGAARGQGRSHAIK
VVMVSGVTRGIGKAIAED
VILVSGSNRGVGKAIAED
VILISGPSRGIGKAIAEN
TIIVTGGNRGIGLAFTRA
CIIVTGGNRGIGLAMSQA
RAVVTGGASGLGAETVRA
RAVVTGGASGLGAETVRA
VALVTGAAKRLGRSIAEG
VALVTGAAKRLGSSIAEA
IALVTGGSRGIGQMIAQG
VAFVTGGAGTICRVQTEA
VCVLTGASRGFGRALAPQ
VAVVIGGGQTLGAFLCHG
VALVTGAGRGIGREMAME
TALITGALQGIGEGIART
TALITGASQGIGEGIARV
MAVITGASSGIGLECVLM
VAVVTGGGQGIGAAIAQL
LIIITGAGGVLCSFLAKQ
VVLITGAGSGIGKKAAVM
VIIITGASSGIGKATALL
VIIITGASSGIGEATAIL
VAVVTGASSGIGEATART
NIAVVGGASGFGLETAKL
VISGAASKRGIGRATAEL
VLITGCSEGGIGNALALK
IILVTGASDGIGREAAMT
IVLVTGATAGFGECITRR
TALVTGATAGFGLAICKK
IVLVTGATAGFGECIARR
VVLITGGSSGIGAAAAKK
VAIITGGDSGIGRAAAIA
KALVTGGDSGIGRAAAIA
VAIVTGATRGIGKAICQK
AVIITGGSSGMGKAMAKK
VAVVTGAGAGIGKACALA
TVLITGASAGIGKATALE
TALITGGGRGIGRATALA
RIWITGASGGLGERIAYL
IAIVTGASSGFGLLAAVK
VALITGGAGGIGSAACRR
LVLVTGGGTGIGKAIATT
TAFVMGASQGIGKAIALK
VALVTGGGTGLGKAIATT
VAVITGASRGIGEAIAKA
VAIVTGASSGIGSATAKS
TSLITGSGTGIGQAIAKK
VAIVTGASSGIGEATAEA
VALVTGCSSGVGAATVRS
VAVITGASSGIGEATAHA
TAIVTGASSGIGRATAER
VVLVTGAVGALGSAVCRA
VAVVTASSSGLGKASAAA
TVLVTGSARGLGRGLALS
IALVTGSSSGLGAAIAKY
IALVTGGGTGIGFSIGKR
IALITGASKGLGRAIAEK
VAVVTGSGRGIGREIAVY
IGLVTGAASGIGLEAMKK
TAVVTGAFQGIGKAIADA
VVIVTGASMGIGRAIAER
NAIVSAASSGIGKGIASV
RVLVTASTEGIGRGIAEA
VAIVTGASKGIGRAVVKL
KVAIIGVSEGLGYAVAYF
VILITGGTRGIGRAITEA
VVVVTGSGRGIGRAIAVR
VCLITGGTSGIGLKTAEL
VSIITGGAKGIGAAIGYR
IAIVTGGASGIGRAIAFK
VAIVTGGSSGIGLAVVDA
RALVIGAGTIGLLATKIF
SVIVSAASAGIGKGIVAV
RVLIAGTGENLGYFTALN
TALITGASKGLGRAIAEE
VAVVTGSGRGIGRAISVA
VVVITGSGRGIGRALALR
IAIITGASKGIGKAIAIK
IAIVTGASSGIGRAIAFK
RVLITASTEGIGKGLART
YALVTGGTRGIGRAITEA
KVIVTAASKGIGFATAKR
TCLITGGTHGIGLATAKL
NIAIVGVGPGLGSAVVYM
VSIVTAASRGIGAGVATV
RIVVTGASGGIGRALIRV
VAVVTGGSTGIGAAVVKT
TVVVTGSGRGIGRAIAVR
KVLITASSRGIGFNLAKE
LAFTTASSKGIGFGVARV
LAVVTAGSSGLGFASALE
LAFTTASSKGIGFGVARV
VALITGASRGIGRAIAIE
VAVITGASRGIGEAIAKA
LAFTTASSKGIGFGVAKV
VAIVTGGGQGIGAAIAQL
NILITASSRGIGFNVAKE
RALITGAASGIGKATAFR
VAIVTGASSGLGVEFARA
VAFVTGGATGIGQATAVA
VAIVTGAGTGNGESIAER
NIVITGASKGLGRELALH
IAVITGGGRGIGRAICLA
TALVTGGNKGIGRAICFA
RILITAASRGIGFNIAKE
RVLLTGASGGIGQELAKE
VAIVTGASSGLGVEFARA
TAVVTGGGKGIGRAICLA
VAVVTGSGRGIGKAMAIE
VAVVTGSGRGIGKAMAIE
VVVVTGASGPKGMGIEAA
KVLITGGSSGLGKRIAQI
VALVTGAGRGIGRGIAIE
VVLITGAAGGIGKVLCKM
VAVVTGSGRGIGKAMAIE
VAVVTGSGRGIGKAMAIE
VALVTGSSGGIGYVTALE
VAVVTGSGRGIGKAMAIE
TTLITGGSGGIGFSIAKA
VVVVTGASGPRGMGIEAA
VAVVTGSGRGIGKAMAIE
VALVTGSGRGIGAAVAVH
VALVTGSGRGIGAAIAIE
VAVVTGSGRGIGKAMAIE
NCVVFGAAKGIGFSIATA
TILITGASSGIGKSTAFE
VALVTGAGRGIGREMALE
VAVVTGSGRGIGKAMAIE
VAVVTGGSRGLGLSAASA
VAVVTGSGRGIGKAMAIE
VYVIVGGNRGIGLSLVKE
VAVVTGSGRGIGKAMAIE
VALVTGGGRGIGAGIALE
VASITGSSSGIGYALAEA
VAVVTGSGRGIGKAMAIE
VVIVTGAGGGLGKAYALF
LVEGANSPAGIGRASAHQ
TAIVTGAAAGIGYGVAEA
VAVVTGSGRGIGKAMAIE
VAVVTGSGRGIGKAMAIE
VAVVTGSGRGIGKAMAIE
VAVVTGSGRGIGKAMAIE
VAVVTGSGRGIGKAMAIE
VAVVTGSGRGIGKAMAIE
VAVVTGSGRGIGKAMAIE
VAVVTGSGRGIGKAMAIE
VAVVTGSGRGIGKAMAIE
TALITGANHGIGRSLAFA
TVAITGGGRGLGVTLTSA
SAIITGAARGIGRAIAHR
VAVVTGSGRGIGKAMAIE
HVLITGGTRGMGEAMVHK
VAVVTGSGRGIGKAMAIE
VAVVTGSGRGIGKAMAIE
VFAITGGASGIGAATCRL
VAVVTGSGRGIGKAMAIE
VAIITGAGRGIGRGIATE
VAVVTGSGRGIGKAMAIE
VAVVTGSGRGIGKAMAIE
VALVTGAGRGIGREMAME
VALVTGAGRGIGAAIAVA
VAVVTGSGRGIGKAMAIE
VAVVTGSGRGIGKAMAIE
VVIVTGASGPTGIGTEAA
VCVVTGASRGIGRGIALQ
VAIVTGGATGIGKAIVKE
VVLITGASSGIGLALCKR
RVLVTGAGKGIGRGTVQA
VVVVTGGGRGIGAGIVRA
TVIVTGANTGIGKQTALE
YVFITGCDSGFGKLLARQ
VCAVFGGSRGIGRAVAQL
VAFVTGGATGIGKAIVKE
TVLITGAGHGIGRLTAYE
VAIVTGGTDGIGYSTAKH
YVFITGCDSGFGKLLARQ
VALVTASTDGIGFAIARR
TVLITGANSGLGRATAAE
VIILTAAAQGIGQAAALA
VVVVTGGGRGIGAGIVRA
VVVVTGANSGIGFETAKS
VAIVTGGATGIGKAIVKE
TALVTGGTRGIGQSMAIA
VVVITGANTGIGKETARE
ACVVTGASRGIGRGIALQ
IVLITGAGHGIGRLTAYE
VALVTASTDGIGFAIARR
VCAVFGGSRGIGRAVAQL
VVVVTGANSGIGFETAKS
VALATASTDGIGFAIARR
TVLISGCSSGIGLELAVQ
VAFITGGGSGIGFRIAEI
VVVITGANTGIGKETARE
VCVVTGASRGIGRGIALQ
VIILTAAAQGIGQAAALA
FCPTSGAGSGIGRAVSVR
VALVTASTDGIGFAIARR
VCVVTGASRGIGRGIALQ
IVLITGAGHGIGRLTAYE
RVLVTGAGKGIGRGTVQA
VCLITGAGSGLGRLFALE
VAIVTGAGGGLGKTYALE
VVIVTGAGGGIGKVYALE
TVIITGSSNGIGRTTAIL
TFVVTGGASGLGLETSRH
TVIITGANSGIGKETAKD
LAFVTGSNKGIGYSIVEK
VIIVTGASSGIGAGTSVL
RVLITGGTDGIGREAALK
VAVISGASSGIGAACARL
VAIVTGGNTGLGKETVME
TVIITGANSGIGKETAKD
VAVVTGASSGIGSAIAKD
IVVITGASSGLGKSLAFE
AAIITGGARRIGHSIAVR
SILITGCNRGLGLGLVKA
VFIVTGANTGIGKETALE
IALITGGGNGLGRLLAER
VFIVTGANTGIGKETALE
VVLVTGGSSGIGAATVEA
LAIVTGASKGFGKAIAQE
VILVTGAGAGIGQALVKQ
NVLVTGSTCGLGLHTAKI
VALVTGAAKRLGSSIAEG
IVLITGASSGIGESCAKI
VAIITGSSSGIGRSTAVL
LAVVTGASGGIGAACARA
VAVVTGANKGIGLAIVKG
VVLITGASSGIGAATAKH
VAIVTGCNQGIGKETVLE
VAVVTGASSGIGSAIAKD
VALVTGSSNGIGRAAAVL
KVIVYGGKGALGSAILEF
TVQIVEEAGGYCKGYVVD
VFIVTGANTGIGKETVRE
VVIVTGASSGIGAAIAQV
VFLVSGTSTGLGLSIVKR
VAVVTASTDGIGFAIAKR
VVLITGASSGIGAATAKH
VVIVTGCNTGIGKETVLE
VAIVTGASSGIGRAAALL
TWLISGSSKGLGFSLLIK
IAIVTGASRGCGRGMLKG
IAIVTGASRGIGRGIALQ
TVFITGANRGIGLGIVRK
VIIVTGASSGIGASAAVH
VAIVTGCNQGIGKETVLE
VALVTGSSNGIGRATAVL
VVLITGAASGIGAAAAEM
VAVVTGASVGIGATTAIE
VILVTGAGAGIGQALVKQ
HVVVTGGSKGIGLCLAVE
VAVVTGASSGIGAACCKD
VALITGSSNGIGRAAAIL
VAVVTGASAGIGAACCRD
HIVVVGGSSGIGKELVYE
LAIVTGGGSGIGQAICKK
VVLITGASSGIGAATAKH
VFIVTGANTGIGKETVLE
VAVVSGASAGIGAACTRA
VVLISGSSKGIGQATAVK
VALVTGAGSGIGRATCRL
IAVITGGNRGIGLRIVEK
RVLVTGGDSGIGRAVTIA
VAIVTAATKGIGLAIAER
VSLVTGGASGLGRATAER
VALVTGAGRGIGREIAKM
VVLITGASSGIGAATAKH
VALVTGASRGIGRGIALQ
TVAISGCDSGFGRLLAVR
VALVTGGASGLGKGAAEV
VSVVTGASSGIGSAIAKD
VAVISGASSGIGAACARL
VVLITGASSGIGAATAIK
VVLITGASSGIGAATAIK
VVIITGGYKGIGLAAVIE
AAIITGGARRIGHSIAVR
VALVTGAGRGIGREIAKM
VALVTGSNKGIGLAIVRD
VALVTASTDGIGFAIARR
VAIVTASTDGIGLAIARR
VVLVTGAGGGLGRTYALA
VALVTASTDGIGLAIARR
TVLISGCSSGIGLELAVQ
LALVTGAGSGIGRAVSVR
LALVTGAGSGIGRAVSVR
VVIVTGGGRGIGAGIVRA
VCLITGAGSGLGRLFALE
IALVTGGDSGIGRAVCNL
VAIITGAASGIGEASARL
TALVTGGSKGIGYAIVEE
TCIVTGSTSGIGSETARQ
VALVTGGDSGIGKAVCHC
TAIITGGTSGIGAETARV
VAIITGAASGIGEETARL
WAMVTGATEGIGRAFAHE
VALITGGGSGIGFEISSQ
VAIVTGGARGIGEAIVRL
VAIVTGGARGIGEAIVRL
VAIVTGGARGIGEAIVRL
TAVVTGANKGIGFAVVKR
VAIITGAANGIGATTARL
VALITGGATGIGESIVRL
RAFIAGIADDNGYGWAIA
RAFIAGIADDNGYGWAIA
TALVTGGTRGIGRAVVEE
VAVITGGASGIGKATAEE
VAVVTGSNKGIGFEICRQ
RAFIAGIADDNGYGWAIA
TCIVTGSTSGIGREIARQ
TALVTGGSKGIGYAIVEE
YAIVTGGNRGIGFEICRQ
SALVTGGTRGIGRAIVEE
VAIITGGASGIGTSAVRI
VAIVTGGAGGIGSAVSRH
TVLVTGGTKGIGHAIVEE
TALVTGGSKGIGEAVVEE
TVIVTGGASGIGLETSRV
TALVTGGTRGIGRAVVEE
VAVITGAASGIGEATAKE
TALVTGGSKGLGKAVVEE
TCIVTGSTSGIGREIARQ
NALVTGGTKGIGEAVVEE
TCIVTGSTSGIGRETARQ
VAIITGGAHGIGKATVML
VVVVTGASRGIGKAIALS
VAIITGGAGGIGETTAKL
RASISAASSKARTCIVGA
YAVVTGANRGIGFEICRQ
TALVTGGSKGLGEAVVEE
VAVITGAASGIGEATAKE
VAVVTGANRGIGYEAARQ
RAFIAGIADDNGYGWAIA
TALVTGAASGIGYAIVEE
SALVTGGASGIGRALCLA
TALVTGGSKGLGEAVVEE
TALVTGGTKGIGRAIVEE
VVVVTGASRGIGKAIALS
SFVVTGATSGIGLEIARQ
VVVVTGASRGIGKAIALS
VAIITGGARGIGAATARL
TALVTGGSKGIGEAVVEE
VVLITGASSGIGEHVAYE
VALVTGGDSGIGKAVCHC
VAIVTGGARGIGEAIVRL
VAVVTGSNKGIGFEICRQ
TALVTGAASGIGYAIVEE
RAFIAGIADDNGYGWAIA
WAIITGPTDGIGKAFAFQ
RAFIAGIADDNGYGWAIA
VALITGGDSGIGRAVGYC
VAIITGGARGIGAATARL
VAVVTGSNRGIGFEIARQ
IVIITGGASGIGAESVRL
VAIITGAANGIGATTARL
TALVTGGASGIGHAIVEE
TALVTGGTRGIGYGIVEE
VALITGGASGIGKATAGK
LKVVTGGNRGIGLEVCRQ
VAIVTGSSRGIGRAIAIH
TALVTGGSKGIGYAIVEE
TALVTGAASRIGYAIVEE
VAVITGAVGGIGEATAKE
RAFIAGIADDNGYGWAIA
VALITGGDSGIGRAVGYC
TCVVTGSTSGIGRETARQ
RAFIAGIADDNGYGWAIA
AAVVTGASSGIGLETTRV
VVVVTGASRGIGKAIALS
IAIITGGASGIGAEAVRL
VAVITGGARGIGEQTAKL
VALITGGASGLGKATASE
VVVVTGASRGIGKAIALS
VAVITGGASGIGEATAKE
VAIVTGGARGIGEAIVRL
VAIVTGSSRGIGRAIAIH
ICVITGATSGLGKATAFA
VAIITGAANGIGATTARL
VAIVTGGARGIGEAIVRL
VVLITGASSGIGEQIAYQ
TALVTGGSKGIGEAVVEE
VAIVTGGARGIGEAIVRL
VAIVTASTQGIGFGITER
VAIVTGGPKQGARIVVIA
VAIVTGGASGIGKETAHL
VAVVTGANRGIGFEMVRQ
VAIVTGGARGIGEAIVRL
VALITGGASGIGETTAKL
TALVTGGTKGIGRAIVEE
VAIITGAASGIGEASARL
TAIITGGTSGIGAETARV
VAVITGGARGIGEQTAKL
RAFIAGVADDNGYGWAIA
RAFIAGIADDNGYGWAIA
VAIVTGGARGIGEAIVRL
VAIVTGATRGMGREIAIH
TVLVVGATSRIGRIVVRK
RAFIAGIADDNGYGWAIA
VAVITGGASGIGEATAKE
TAIITGGTSGIGAETARV
TAVITGATSGIGAETARV
VAIVTGGASGIGKETAHL
SALVTGGASGIGRALCLA
VAIVTGSSRGIGRAIAIH
VAVITGAASGIGKATAAE
VAVITGGASGIGKATAKE
VAVITGAASGIGEATAKE
VAIITGGASGIGKVTAKE
VAVITGGASGIGKATATE
VALITGGASGLGKATASE
VAVITGAASGIGKATAAE
TALVTGAASGIGYAIVEE
VAVITGGASGIGRATAEE
VAVITGAASGIGKASAKE
TCIVTGSTSGIGLEIARQ
TALVTGGSKGIGYAIVEE
TCIVTGSTSGIGLEIARQ
TALVTGAASGIGYAIVEE
VAIITGGASGIGAATARL
RAFIAGIADDNGYGWAIA
IAVVTGGDSGIGRAVCNL
VAVVTGATSGIGLSVTRS
YVIITGTSQGLGEAIATQ
VVSITGAGSGIGLELVRS
HAVITGGGRGIGAAIAHS
IVVITGGGNGMGKAAAER
LAMITGASSGIGLELAEL
VALVAGASSGIGAAVARR
VVVITGASSGIGEATAKL
TALVTGATRGVGFAIARK
AVLITGGASGLGRALVDR
QVVVTGGGRGIGASISTA
SVVVTGGGSGIGRATARA
VIAITGAGSGIGLELVRS
IAYVTGGMGGIGTSICQR
VALVTGATSGIGQPPGCS
VVVITGGSRGIGRATAIA
IAYVTGGMGGIGTSICQR
VILIPGGAAGLGRALVDR
VVSITGAGSGIGLELVRS
VAMVTGAGRGIGAATAER
VAIVTGGTRGIGRAITKE
RALVTGASSGLGRHFAMT
VVVVSGASGQIGGACALE
VAAITGAASGIGLQCAKT
NALVTGIANNRSIAWGIA
VALVTGGSRGIGRAVVAR
TALVTGSAKGIGRAILLA
TALVTGSSRGIGRATALR
VAMVTGAGRGIGAATAER
TIIVTGGSSGIGEAIVKE
KIIIVGGSSGMGLALARR
TALVTGAASGIGLATARR
IALVTHARHFAGPAAVEA
VMIVTGGGSGLGRALVER
AVIVTGGGSGIGRATARA
VAVVTGSTSGIGLGIARA
TAVITGAGRGIGRATALE
VCIVTGGGSGIGRATAEL
TALVTGSTSGIGLGIAQV
VALVTGGASGIGLSVVER
TALVTGASRGIGRAIAEK
VALITGSASGMGKQTALR
TVLVTGAGGGIGSAIANA
TVLVTGASRGIGRAIAEH
VALITGAGSGIGKSTALL
VALITGGTRGIGLATAYA
VALVTGCKRGIGKAMAIG
VALVTGASGALGAAVARV
VALVTGAGTGIGRETALA
VVAVTGAAQGIGLTVATR
KALITGGDSGIGRATAIA
TAVVTGAAGGIGLEIAKE
VAIITGGDSGIGRAVSLA
VWLITGASSGFGRAIAEA
VALVTGATSGIGLAVVRA
TAIVTNVKHFGGMGSALR
IALVTGANKGIGYEIAAG
NVLVTGGTRGIGRAIVEG
IIFVTGATSGFGEAIARK
TAVITGAARGLGRATAVA
RALVTGSTAGIGFAIATE
IIFVTGATSGFGEAIARK
VALVTGGTRGIGAAISKR
VVVVVGASSGIGRVTALR
VAMVTGGAQGIGRGISEK
VALLTGGATGIGAAVVAR
NALVTGIANNKSIAWGIA
PALVTGATRGIGLAVAEA
LYIITGASKGLGQAIALQ
VAIITAGGSGMGAAAARK
VAFITGAARGQGRAHAVK
AVLVTGASRGIGRATALA
NILITGASSGLGRGMAIE
TVLITGGASGIGYAAVQA
YVIITGTSQGLGEAIATQ
FVLITGASSGIGAATAHA
TVLVTGATSGIGRAAALA
VVLVTGGAMGMGLTHCTL
KALVTGASGGIGEEIARL
VALVTGAAQGIGRGVCWR
VAVVTGATSGIGLAVARL
TALITGSTSGIGLGIAEV
KILITGAGSGLGKALSLW
VALVTGGGSGLGRAIVDR
TIIVSGGSQGLGLTTVRC
VMVVTGAAQGIGRGVALR
LAIVTGSGQGIGEGIVYR
KLLVIGGTSGMGLQTARM
IVVITGASSGLGAETARH
VAIVTGSTQGLGTDIARQ
VAVVTGATSGIGLAVARL
VALITGGASGLGRALLDR
TALVTGSSRGIGRATALR
VVVITGSSTGLGKAMAIR
IVIITGGTSGIGLCAAKI
IALITGASSGIGAAQRGL
VALVTGATSGIGLEIARR
VALVTGAGQGIGKAIALR
VALITGCDTGLGQGMAIG
YVIITGTSQGLGEAIATQ
LAYVTGGMGGIGTSMCQR
VAIVTGASSGIGAATARG
VALITGRELGHRRATARA
VVFITGGASGLGRALVER
IAVVTGGMGGIGTSISQR
VALITGAGGGIGRSVALS
LIVGLASNRSIAYGIAKA
KLLVTGGSRGIGRGVVLA
IAFVTGGMGGIGTAISRR
VVTVTGAAQGIGLVVASR
TIIVTGASSGIGLTVSKY
VVIVTGAGSGLGHALTER
VALIVNADDAVGEAVALR
TVLITGATSGIGRAAALA
VALITGAGSGIGKSTALL
TALVTGSSRGIGRATAIR
TALVTGGRTGLGFGIATA
NAVVTGSTSGIGLAYARA
VALVSGAAQGIGLGVARR
VAVVTGAGAGIGKACALA
VAVVTGAGAGIGKACALA
VVLVTGASSGIGRATAVA
VVLITGGGSGLGRATAVR
VVVVTGAASGIGAVIARH
IIIITGAAGGIGASTTRR
VAVVTGGGGVLCSCMAKE
VALVTGGTSGIGLSIAQA
TILITGATSGFGQATAQR
VVSITGAGSGIGLALVRS
WCLVLGASSGIGRAIALG
TVLITGCSSGFGLEIARH
VTIITGGGSGLGKALVER
VFLVTGGAGGIGKATTTA
DVIVTGATSGIGLASHRT
VISGAASPRGIGRSTATL
VIIITGASSGIGKATALL
TVVITGAGTGLGKAMALR
VIVVTGGARGIGRSLCEG
VVSITGAGSGIGFELVRS
TALVTGSSRGMGRAAAIR
VALITGASSGIGEATARA
VALVTGGGSGIGRAVVEL
RILVTGGSRGIGRGIVLA
TAIVTGASRGIGRGIAER
KLLITGGTRGIGRGIVLA
VAVVTGAGQGIGAAVARA
AIFITGAAQGIGLAIARL
GVIVTGGGTGIGRATAHA
TIVVTGGSSGIGAAIVKE
YVIITGTSQGLGEAIATQ
TALVTGGSRGLGAAIARK
VIIVTGAGEGIGRCAAVE
VALITGASSGIGLTIAKR
TALVTGSSRGMGRAAAIR
VALVTGGTSGIGLAVARL
IALVTHARHFAGPAAVEA
VIVVTGGFGVLGTALGQY
HALVTGAGSGIGRACAIE
VAVITGGAAGMGRIQSEL
VAIVTGASSGIGKASAEQ
VWLITGASSGFGRAIAEA
HALVTGAGSGIGRACALE
VAVVIGGGQTLGAFLCEG
TAVITGAAQGIGRRVAER
VAIVTGAGRGIGAATAQR
TTFLTGASSGIGAVLATM
IIVISGCATGIGAATRKV
VWLITGASRGLGRAIAEV
YVIITGTSQGLGEAIATQ
VALVTGGTRGIGAAISTA
VAVVTGGGSGIGAACVRQ
HFIVSGAASGLGAATAQM
VAIITGGSRGIGAAIAQK
TALVTGGSRGLGFSIAQA
VVLITGTGGGQGRVAALK
KVLITAGGSGIGRCIAEA
VALVTGASSGIGWATARA
LQYVTGGQLGQGGGLAHA
TAVVTGGASGIGRATAET
IALVTGSSQGIGQEIAIR
TAIVTNVKHFGGMGSALR
VAIVTGATSGIGLAVARS
VAIVTGGSKGIGAAITRE
VAIVTGATSGIGLAVARS
IAFVTGGMGGIGTSISQR
RAVVTGGASGLGAKTVRA
VIAITGSASGIGAALKEL
VALVTGGSRGIGRAVVLR
NALITGGTRGIGRAVALG
TVLITGGASGIGYAAVQA
VALVTGGAMGMGRTHAET
YVIITGTSQGLGEAIATQ
FVLITGASSGIGAATAHA
VAFITGAARGQGRAEAVR
LAYVTGGMGGIGTSMCQR
VALVTGGSRGIGAEICKA
TIVLTGASHGIGRALADA
RVLLTNADAYMGEATVQV
RVLLTNADAYMGEATVQV
SALVTGANKGIGLETVRR
VAVITGAAQGIGRRVAER
RIVVTGGSRGIGRGIVLA
TAIVTGGANGIGKAIARA
RAVVTGGASGLGAETVRA
AALVTGASRGIGRAIAQR
RAIVTGSNSGIGLGCAEE
VILVTGASGGIDKAIDDN
IVFITGANRGLGLSLCEV
RVLVTGTAQGIGRRIAER
VCLVTGAGGNIGLATALR
VAVITGAGGGMGLALSLK
SVVVTGASTGIGWAIAKF
VALITGGGAGIGRALVER
VAIVTGGAKGIGKAITVA
RALVVGAGSGIGRAVVDV
VAIVTGSTQGLGTDIARQ
VAMVTGAGRGIGAATAER
VAVVAGGSEHTGLAVALR
TAIVTGAGRGVGRACATA
ITLITGGSRGIGRATAFY
VAIITGGSRGIGAAIAQK
LAMITGASSGIGLELAEL
TALVTGASRGIGRAIALQ
VALVTGAASGLGAAQARL
VMVVTGAAQGIGRAVAVR
VVLVTGGAMGMGLTHCTL
LAVITGGANGIGRAIAER
VIVITGASSGIGEATAKL
TLVISGGTRGIGKAIVYE
TAFITGASSGFGRACVEA
NVLITGASKGIGASIAKT
VCIITGGAKGIGYGIAKL
TILITGATSGFGRAAVHR
RALVTGGSGHLGTAICRQ
IAYVTSGMGSIGTAICQK
VALVTGASRGIGAAVADL
TALITGASTGIGLAVARE
VALITGGARRIGKAIVHH
VALVTGAAAGMGLATARG
VVIITGASSGIGEATAKL
VVVITGVSSGIGRATALI
TMLITGVASGIGSEVARL
VILVTGAGDGIGKQAAIS
AVFITGATSGIGKQLALD
VALVTGAANGIGLAIAER
VVVITGGSRGIGAATAKL
IALITGSKGGIGSAISTQ
LVVITGASSGIGEAIARR
YVLLTGASGGIGEPIAHT
VALVAGATRGAGRGIAVE
RAIVTGVSRLSGIGAAIC
VAVVTGGSGVLGREFCLA
VAIITGGDSGIGRAVAYA
VVLVTGGSKGIGKGIAQA
VALVTGSSRGIGKEIALR
VAVITGGSGVLCRAMAYE
TIFITGASSGLGRQLAID
VAFVTGGAGGIGSETCRQ
VAIVTGATRGIGKEIVKT
TIIVTGGSNGMGKAMAAR
IALVTGASRGLGQGMAVG
VVMITGASKGLGKALALT
RVLVTGASGGIGAAISKA
TAIVTGASRGIGRATAME
VVMGVANKRSIAWGIAQS
HALVTSGTKGLGVQVTKA
VAMITGAGRGIGAATAKK
KILITGMISERSIAYGIA
AVLITGASAGFGEAMCRA
TVLITGSNRGIGKAVAFG
IALVTGASRGIGAAIADT
IALVTGASRGIGAAIADT
AVLITGASAGFGEAMCRA
KILITGMISERSIAYGIA
VAFVQGGSRGIGAAIVRR
YALITGASSGIGLALAEA
VAIVTGAGGGIGREIALA
LAIVSGSTAGIGFAIASG
TLLITGASSGFGQALARE
VALVTGGAAGIGRATALA
TALVTGGSSGIGLAIARR
IAFVSGASRGIGEAIAKL
TALVTGSTSGIGLGIALS
NILISGAASGIGAASARL
VALVTGGDSGIGRAVAVA
VALVSGAAQGIGLGVARR
VFLVTGGSSGLGAATAKM
TIIVTGGGSGIGRCTAHE
TLFITGASRGIGREIALR
VMLITGASRGIGAATALL
VILVTGAGRGIGAAAAKT
HVLITGASSGLGRETALH
VVIVTGAGGGLGRAHALL
VAVVTGGSSGIGLATVEL
RVLLTGGARGLGYAFAEA
VAFVTGCSSGIGRALADA
VVLVSGGCSGIGRALALR
VALVTGAGQGIGRAIAEC
QVLVTGGSSGIGAAIAMQ
VALVTGAGRGIGRGIALA
TALVTGATRGIGLALARR
VIIITGGCQGLGRAMGEY
RALVTGAARGIGAAIAET
VALVTGASSGIGATYAEH
TLFITGATSGFGEACARR
LALVTGANSGLGWQAART
TLLLTGASRGIGHATVKY
VVLITGAAGGLGRAIAKR
VALISGAGSELGIGFAIA
IALVTGATAGFGTAICRT
IALVTGATRGIGRAIAEE
VAVVIGGGQTLGAFLSEG
IVAITGASNGMGFEAAEL
KTLITGENKGIGFALAQN
NVFVTGSTRGIGKAIALQ
KVLITGAASGIGLAQTKV
IAAVTGAGQGIGFAIAKR
IILITGASSGIGYQTAEL
LIVITGASSGFGAEIAKL
VVLITGASSGIGQATAEL
TIIITGGYSGIGLEMTKQ
VAVVTGAGSGIGQALAIE
SILVTGGNRGIGLAVARR
VAVITGGCSGIGLGTVEL
AAVVTGGASGLGEATARA
KAFITGGAQGLGAAAGRM
VAIVTGAATGIGVETARA
AALVTGAGRRIGQVLALE
VAFVTGGTRGIGRAICER
RVVITGGGSGIGAGLTAG
VAIVTGGSRGLGLQIARA
VALITGANTGIGQGIAIA
VALVTGGSRGIGAMIVKG
TALVTGATGGIGGAIARA
LAMVTGAAQGIGRAIVER
VAAVTGASRGLGRATAAL
TVVVTGGSTGLGRAIAVE
RVLVVGGSSGIGNGIAHA
SVVITGVSTGIGHAATKV
SIFITGAASGIGLACAKR
VAIITGSSRGIGKAIAER
VALVTGGNRGIGLGMAKA
VAIVTGSTSGIGHAMADA
VVLVTGCASGIGYAQARY
IALITGASYGIGFEIAKA
VAFITGAASGIGKQIGET
NIFITGSTRGIGLAMAHQ
AALVTGGSRGIGAAIARR
LAIVTGGRRGIGRAICCE
RVLVTAGAGGIGFAIADT
TAIVTGSSRGIGRAIAEG
TILITGSTDGVGRVVAQR
HTVIIGGSSGIGLATARK
VAVVVAGGSGMGAAAAKR
VVLVTGATQGIGRAIAEA
TWFITGASSGFGRQLTEL
TILITGASSGFGAMTARA
TAIVTGASKGIGAAIAQR
VALITGANRGIGLETGRQ
KILIVGGGSGMGLALARR
TAIVTGASSGIGRASAEI
NVVVVGGSRGVGRSIVEA
TALVTGANKSIGYETARR
VVVVTGAASGIGKEIALT
TWFITGTSSGFGRLLTDR
TAVVTGASSGIGAIYADR
RVLISGGTKGLGRATVDR
AVLVTGASTGIGAALALA
IAIVTGGGSGLGEATARA
VALVTGASSGIGRATADA
TAIVTGAGTGIGKSVATA
VAIVTGAARGIGAGIAKR
AAIVTGGARGIGLACAEA
VALITGASSGIGRATAVE
TALVTGAATGIGRMAAAA
TVLITGAAGGLGRGAAKG
IAIVTGASSGIGRATAKL
TIVLTGASRGIGHATVKR
VALVAGGTRGAGRGIAVE
TIIITGASSGIGAYCARA
NALVTGSTSGIGLAIARA
QALVTGSSQGIGLALAKG
VAIVTGGSRGIGAAISIA
RILVTGANTGIGQGIVLS
TVVVTGAGGGLGSAIVAL
VAIISGGATGMGGAASEL
VLLVTGGSRGIGAAVCRL
SVLITGGGSGIGAALTEG
VVVITAAAQGIGKASALA
SALITGSARGIGKAFAEA
RAIVTGGAQGIGFAVAEA
HIVVTGGTGALGGAVVGR
SAVITGGASGIGLAVAQR
GAIVTGGFSGMGFAIASA
TAVITGGATGIGRAAATR
IAVITGGSSGIGLATAKR
HALVTGGGSGVGRAIALA
TVLITGAGTGMGRAAALR
IALVTGGAGGIGRATANR
VISGAASPRGIGRSTATL
VAVVTGAGAGIGKACALA
VAIITGAASGFGEGMAKR
TAVITGASGGIGAVYVDR
TAIVTGAGSGIGRAAALI
SVVVTGGSKGIGKGIARV
TALVTGAAQGIGKAIAAR
VALITGGDSGIGRSVAVL
KVALITGTTGIALATARR
VVLITGALTGIGRETAIA
TALVTGASRGMGRSAALA
IAIVTGAGQGIGAATARA
KALVTGASRGIGRSIAEA
SVFITGGGSGIGESLVRH
VVLITGGAGAIGAATAKL
VALVTGAGSGIGQAIAIG
VVLLTGGLGSLGRAQAAA
TAIVTGGARGIGRAIAHK
VAVVTGASRGIGYFIARE
KALVTGASGGIGEAIARV
AALVTGGAKRIGKAIVED
RTLVTGGSDGIGLAIAEA
VALIIGSARGIGKGIALR
RAIITAGASGIGRVVTKK
NIFITGSSRGIGLAIAHK
IALITGASYGIGFAIAKS
TILITGASGGLAQEMVKL
RVLITGVSSGIGLAQARL
NVVITGATSGIGEAIARA
VAIVTGGNTGLGQGYALA
VAVVTGGTGVLGSSWVNA
VALITGGDSGIGRAAAVA
TAIITGGDSGIGRAVSVA
IALVTGASYGIGFAIARS
VALITGSSRGIGKSIAEE
VAIVTGGNSGIGKAISCE
TIAITGATSGLGKLVAIE
VAVVTGAGRGLGRAIALK
HFIVTGGTSGLGLSIVRK
VVVITGASQGIGAGLVRA
KMLVTGGDSAIGRAAAIA
KALVLGGSGSIGSEIVKQ
IAVVTGAGSGIGEAIATL
VAVVTGASTGIGQASAIA
VALITGGDSGIGRSVAVL
RALVTGSSQGIGYALAKG
NVLITGGTSGIGLAGGRR
RAIITGGDSGIGRAVAIA
TALVTGASSGIGAIYADR
SAVITGGLTGQGLAIAEA
TAFVTGGSRGIGAAIAKR
IILITGASSGFGRLTAEA
VAIVTGASRGIGAAIAAR
RIMVTGAAQGIGLAIAEA
VAIVTGAAGDIGRAIAAR
RVVVTGANTGIGQGIAVS
VALVTGSSRGIGAATARQ
TILITGGGSGIGRKLAQR
VALITGAGSGIGRATALA
IALVTGGGTGVGRGIAQA
VALITGSSGGLGLTMAHA
AALVTGGGRGLGLEMAKA
LTIVTGGTRGIGKATALE
TSLITGASGGIGGAIARL
VAVVTGAASGIGKAMAEL
KAFVTGGDSGIGRAAVIA
YVVITGASSGIGYATAKQ
YAFVTGASGEIGQAICIS
VALVTGSSRGLGREIAIA
VAVVTGGSRGIGRDIAIK
VAVVTGAASGMGQQIAVL
VAFILGGSGGIGKAIAEK
SVLVLGGSRGIGAAIVRR
VAIVTASDSGIGKACALL
VAVVTGCDTGLGQGMALG
KALVTGGDSGIGRAAAIA
NILITGAAQGIGYLLATG
NLFISGGASGIGRSVVIA
VALVTGCDTGLGQGMAIG
IILVTGAGDGIGREAALT
KVLITGSAQGIGFLLAKG
SVLVLGGSRGIGAAIVRR
VAIVTASDSGIGKACALL
VAVVTGCDTGLGQGMALG
KALVTGGDSGIGRAAAIA
IAVVTGSNRGLGYAISRK
IVLITGASSGIGNACARI
TIVLTGASAGIGRMLAIS
LILITGVSRGLGYALTER
VAVVTGASRGIGRAIALE
VIAITGASSGIGEATARL
TVIITGASQGIGKATALL
VALVTGATRGLGKGIAIG
QVLLTGGTGGLGLGVTPV
NTLITGASSGIGQAIAIR
HALVTGGSRGIGRAITLK
KALITGATKGIGLAIAQE
VALITGGDSGIGRAVAIA
RALITGASSGIGKATALA
LALVTGASRGIGYFLSLE
VAVVTGAASGIGKAMAEL
KAFVTGGDSGIGRAAVIA
YAFVTGASGEIGQAICMS
VALVTGSSRGLGREIAIA
VAVVTGGSRGIGRDIAIN
VAVVTGAASGMGQQIAIL
VAFILGGSGGIGKAVVQK
IVFITGASSGIGQALARQ
LFILTGASRGLGAALAEA
IALVTGGSRGLGRNMVQK
RALVCGASKGLGFACADA
IALITGASRGLGRNMALH
VVLITGVSSGIGRATAAK
TALVTGASSGMGKEIAKR
HILITGGSGGIGIELIRV
VAVVTGAASGIGKQIALT
VCVVTGGTGVICGAMADA
IAVITGATSGIGKEYAFQ
VAIVTGGTRGIGRAIALK
IVYITGASKGIGRGIARE
VAIITGGDSGIGRAVSLA
SVLITGGDSGIGRAVSIA
IILVTGASDGIGREAALT
TVLILGGSRGIGAAIVRR
VAIVTGAAGELGRGLCSA
TVLVTGASGDIGLGICEK
SIFITGGGSGLGLALVER
IALVTGASRGIGRAIAET
TAIVTGGNSGLGQAFAMA
IILVTGASDGIGREAAMT
IIIVTGGASGIGLAIVEE
SVLVTGASKGIGRAIACQ
IVLVTGATAGFGECITRR
VAVVTGCDTGLGQGMALG
VAIITASDSGIGKECALL
TVLITGATSGIGYEFSKI
VAVVTGGASGLGLATTKR
TTVVAGASSGIGAATATE
TALVTGANKGIGLAIARQ
VAVVAGGTSGIGLSVARH
RALVTGASRGIGAAIAIA
IALVTGGSRSIGASIAQR
RALITGGTSGAGAATVAL
IAVVTGATSGIGLATAKL
TVIVTGASRGIGKGIALR
VALITGADSGIGKAVAIA
RALITGGTSGIGLETARQ
VALVVGGAKGIGLAIAER
AVLITGASTGIGATYAER
TALVTGSSRGIGAAIAEG
GVLVTGGGSGIGASLVEA
VANNRSIAWGIAKACADA
RALVLASSRGLGLGIATA
IALVTGASRGIGYFTALE
KALVTGATGGIGEEIARL
VVVVTGGSTGIGFSVAKL
VAIVTAGGSGMGAAVAKR
TALVTGSSRGLGRAMAEG
GALVTGAASGLGAAVARM
VALVTGAGSGIGQRIAMG
SVFVTGGNKGIGYGIARR
VAIITGASSGIGRATAML
TVIVTGSTSGIGLGIAQR
TAIITGSGRGLGFEIAKG
LAIVTGAAGDIGRAIAAA
VALISGGTSGIGAAIARA
TIVVAGAGRDIGRACAIR
VALISGASRGIGDHIGAA
VALITGSSRGIGRAAALA
KALVTGANTGLGQAIAVG
VALITGAARGIGLGFAQA
FMLLTGASRGIGHATVKL
VALVTGAGSGIGRAAALH
TFLITGASDGIGAVYAER
VAFVTGGAGGIGRATAER
TALVTGACGGIGRAVVAA
VAIVTGAGRGIGRATAKL
AAVVTGGAQGIGLAIARR
RALITGSSQGIGFALAQG
TILITGATSGFGQATARR
TVLVTGSTSGIGLAIAKR
RALITGASSGLGIEFAEL
TALVTGASSGIGAAVVER
IAVITGAASGIGLATTEA
SVIITGAGKGIGRACAQL
TVVITAAGQGIGRATAER
VAVVTGATGGFGVAISQR
KALITGGDSGIGRAVAIA
AVAITGGASGIGFSTAQL
GAGSSGPGFGNGKAAAVQ
TVLISGSGSGMGLLTAQT
IAVITGASKGLGAAIARS
VILVTGASGGIDKAIDDN
RAVITGGARGIGRAIADG
IALVTGASRGIGYFTALE
VAVVTGAAAGLGRAEALG
RAVVTGGASGLGAKTVRA
VALVTGASSGIGRAAALA
KAIVIGGTHGMGLATVRR
HALITAGSKGLGRKVTET
TAVITGGSGVLCSAMARE
TLVISGATRGIGKAIFVR
HILVSGATSGFGLEIAKA
VIVITGASSGIGLVTARM
IALITGASSQGDIGTAIC
TALITGASCGIGKSISET
LYIITGASKGLGQAIALQ
TALVTGGGIRVGRALVMA
VVLITGIAGGIGQATAEL
VALVTGGASGIGKASVAQ
TLVISGATRGIGKAILYR
NVLITGASKGIGAEIAKT
HILVSGATSGFGLEIAKA
IAIVTGGTRGIGKATALE
GVLVLAASRGIGRAVADV
VALVTGGSRGLGFGIAQG
VALVTGGGQGIGKAIAQA
VAVVTGAAAGLGRAEALG
IVVVTGGASGIGLALATR
VALITGGSRGLGLQMAEA
VALISGGDSGIGRAVAVH
HALITGGGSGINLGIAQS
VTLITGASGGIGSALARQ
LVVVTGAARGIGRAIAEL
RALVTGGSKGIGLAAARQ
SAFVTGASKGIGYAVAQA
VVVLTGASSGIGLATAEE
VALVTGSSRGLGRAMALR
LVMGVANARSLGWAIAEQ
TAVVTGGASGLGTETARA
KALVTGASGGIGEEIARM
YMLLTGASRGIGHATVKL
VVLVTAAAQGIGRATALA
VAVITGGNSGIGKATARL
IAIVTGASSGIGRAAALL
RALVLGGSKGLGRGIAEA
HVIITGGSSGIGLAVASI
IALVTGGAGGIGKATANR
IALISGGAGGCGLAASEL
GVLVTGGGSGIGAALVEA
IAVVTGASRGIGYFTALE
AALVTGGARRIGRAIVED
AVVVVGASRGIGKAIAEV
IAIVTGAGSGIGAAVSRQ
SVLITGGASGIGLEIARL
TAAIIASEGGQAVAIAAD
FAVITGAASRRGLGKATA
IAIVTGGTQGLGATIAAL
VAIVTAGGSGMGAGAARR
IAIVTGAGSGIGRAGAAI
SALITGSARGIGRAFAEA
VAVVTGAASGIGLASARR
SVIVTGGGKGIGRATVAL
VAVVTGAGQGIGLACAEA
AAFVTGGSRGIGFACAEA
TVVVTGAATGIGRAVAEA
DILVTGGSSGIGLAIAQG
LAVVTGGGRGIGLASADA
NVVVTGGGRGIGLEVARQ
VLLVTGGSRGIGAAVALA
VAIVTGGRRGIGLGIARA
TYLVTGGGSGIGKGVAAG
VVVVTGANTGIGYHTAAV
VVIVTGAGGGIGRAHALA
VIVVTGAGGGLGREYALT
VALVTGGRRGIGLGIARA
FAVVTGGSTGIGRHLVSA
TAIVTGSNSGIGLGIAHA
NVIITGGAQNIGAGIAKT
VAIVTGAAAGIGRAIAGT
IAVITGSTQGLGAATARL
VAIITAGGSGMGAASARR
PVLVTGGARRIGKAIVED
KALVTGATGGLGEAIARA
TALVTAAGQGIGQASALA
TLVLTGASRGIGHATVKR
TLVLTGANGGIGRAIAEL
VALITGAGSGFGEGMAKR
VIAVTGGSSGLGLRMVHV
VAIITGAGSGFGLGMARR
SVLVTGAGGGLGRALAAL
VFLITGAGSGLGAAVSKM
NVLITGAARGIGRAIAQA
VAAVTGAASGIGFECAKH
NILIVGATSAIAIACARQ
DVVVVIGSGAIGQAIARR
TALVLGASRGIGLETVRQ
RALVTGGSGAIGQAVSEA
TALVTGASRGIGAAIAQV
IVFVTGATAGFGAAVARR
VALVTGASRGIGRAIALE
VALITGASSGLGARFAHV
TALVTGSTSGIGLGIACA
IAYVTGGMGGIGTAICQR
TALITGGSRGLGLQIAEA
VAIVTGGATLIGAAVVRT
VAILTGAASGIGEAVAQR
IAIVTGAGSGFGEGIATT
TIVITGGSRGIGRATAVL
VFIVTGGASGLGAGTTRA
VALVTGATQGIGAATARL
LALVTGSTKGIGHAIAVA
HAVVTGAGRGIGAAIASR
TIVVTGVSSGIGAETARL
AAIVTGGSRGIGAAIARR
RVLVTGASRGIGRAIANR
TALVTGASSGIGAAVVER
TALITGASSGIGFALAGG
VIVVSGVGPGLGTTLAHR
VAVVTGAGSGIGQALAIE
VIAITGGARGIGLATAAA
IILITGGNGHLGKAMCHA
VAVVTGSARGIGRAIVEK
IALVTGSTSGIGYEISKR
IAFISGASSGIGKATAEK
KILITGASSGIGEELTRN
IIFVAGACGRIGKALCEK
IVLVTGAAQGIGTEIAAA
VALITGGDSGIGRAVAVA
VAVVIGGGQTLGAFLCRG
VAVVIGGGQTLGAFLCRG
VAVVIGGGQTLGAFLCHG
VAIVTGGAGDIGRRICIE
VVIVTGGGQGIGRCIAQT
VAFVTGGSRGIGRAIAVR
VVLVTGSSRGLGAAIAKA
VAFVMAGSKGLGKAVALE
VALVTGGAQGIGFKIAER
SALVTGASRGIGRSIALQ
VIMGIANKRSIAFGVAKV
IVLITGGNKGLGYASAEA
VALVTGASRGIGAAIAQR
VALVTGANTGLGQGIALA
TIVVTGVASGIGAEVARL
RVLIAGGSRGIGLAIAEA
VVLITGVSSGIGRAAAEH
TALVTGASSGMGKAIAHR
VVVIIGAGSGTGRATALH
VVLITGAARRIGAQIATT
IALVTGASRGIGAAIADT
SVLVLGGSRGIGAAIVRR
KALVTGADSGIGRATAIA
LAIVTGGVSGLGLAVAQR
RILVTGASSGIGRQIAIS
SILITGAGSGIGAGIATQ
IALISGGDSGMGKETARQ
VALVTGGTGGIGTAICKR
IAYVTSGMGSVGTAICQK
RVLIIGATSAIAEATARR
VVVITGGAQGIGRGIAQA
RALITGGDSGIGAAVAIA
TALITGASAGIGLAIARE
TVLITGATSGFGSAAVRR
RALVTGGSGDLGGAICRH
RCLITAAGAGIGRESALA
VALVTGANTGLGQGIALA
TVLITGCSSGFGLATAHY
TIVVTGVASGIGAEVARL
RVLIAGGSRGIGLAIAQA
VVLITGVSSGIGRAAAEH
IALVTGASRGIGAAIADT
SVLVLGGSRGIGAAIVRR
KALITGADSGIGRATAIA
HVVISGASSGIGQATAEA
HVLITGGAGGIGIELIRV
LAIVTGGVSGLGLAVAQR
VIVITGASSGIGLCTALA
SILITGAGSGIGAGLATV
VALVTGGTGGIGTAICKR
ITLITGGSRGLGRNAAHA
IAYVTSGMGSVGTAICQK
VVLITGAARRIGAQIATT
VVIITGGAQGIGRGIAQA
RALITGGDSGIGAAVAIA
TALITGASAGIGLAIARE
TVLITGATSGFGSAAVRR
RALVTGGSGDLGGAICRQ
RCLITAAGAGIGRESALA
TWLITGASSGFGRGLTQT
VVLVTGCSSGIGYAQARY
ITLITGASYGIGFEIAKA
VAIVTGAGQGIGFAIAKR
IALVTGASAGFGRAIVEH
VAFITGAASGIGKQIGET
NIFITGSTRGIGLAMAHQ
KALVLGGSGSIGSEIVKQ
KILVTGGDSAIGRAAAIA
VAVVTGASTGIGQASAIA
IAVVTGAGSGIGEAIATL
NILLLGGTSEIGISIVSR
VAIVTGSGAGLGRSFAQE
TVLITGAAGGLGRAFAEG
IVLVTGGARGLGRALSES
SILLLGGTSDIAGEIATL
KALITGGDSGIGAAVAIA
VAVVTGGSSGIGAASARA
GVVVTGAAQGIGMAVAHR
IAVVTGATGGMGIEIVKD
VAMVTGGAQGIGRGISEK
SIFISGAANGIGKAVALK
SIVVTGGSLGMGLACAHR
TILITGALGTLGRAQAER
IALVTGASSGIGAATAAK
VWLVTGCSTGFGRYIAEH
VAIVTGGGSGIGAAIANR
VVIVTGASSGIGRAIAIR
VVTVTGAGSGIGRAIALG
IAVVTGGTSGIGLATARH
VALVTGSSRGIGLAAAEA
VFIVTGASSGLGAAVTRM
RALITAGTKGAGAATVSL
ILLITGAGKGIGRAIALE
IALVTGAAGGIGSATARC
VLLITGASTGIGRSTAIQ
VCFMTGASGKLGSEIALA
VAVITGSTKGIGRAIARE
TAVVTGSSSGIGLAICRA
TAVVTGAARGIGQSIALD
VVLVTGCASGIGYAQARY
IALITGASYGIGFEIAKA
VAIVTGAGQGIGFAIAKR
NIFITGSTRGIGLAMAHQ
TALITGSTAGLGAAFARR
VTLITGGGSGIGAAVARR
THVITGAGSGIGAAVARR
RALVTGAGHGIGAAIALG
IAVVTGASSGIGAATARQ
TAVVTGGSRGIGRAIVER
TLVIGGGGAGIGRSIVRS
TALVTGSSRGIGLALARG
VALVTGAGSGIGKAIARR
SVLVTGGNRGIGLAIARA
VAVVTGGSAGIGHATARK
NWLITGVSTGLGRAFAQA
RAVVTGASDGMGLGMAIR
TAVVTGAARGIGRGIAER
AAVVTGGASGIGLATARL
AALVTGAGGALGRATAVR
VALVTGGSGGIGRVVAER
VVVITGASSGFGALTARA
TALVTGATSNIGRAIAEA
VVAITGASGGIGEASALL
VAVVAGGSKGAGLATARL
VYVVTGATRGLGNAAARE
VVLVTGASSGIGEATALR
TALVTGGSRGIGAATVLR
TALVTGGSRGIGRGIALR
TALVTGSSQGIGAAIAAG
VAVVTGAGSGIGRAVAVE
TAVVTGGGRGLGLGISRA
VAVITGGSTGLALAGAKL
NAVIAGGGSGMGFAMAEL
RALVTGGTRGIGAAIVRR
TALVTGAGSGIGRAVALA
VAVVTGANGGLGYVIARE
IAVVTGGSTGIGFATARA
TAVVTGASSGIGAATARA
TVVVTGAARGLGAALARA
VVVVTGATGGVGRAAARA
TALVTGAARGIGAAVAET
TAVVTGGYSGLGLASTRA
TALVTGAASGIGLATARR
TAVVTGGGTGIGLASAVR
RALVTGGGSGIGQATVLR
NVIITGGARGLGAEAARQ
TALVTGASRGIGRGIAER
ITVVTGGSRGIGAATCLR
VALVTGASRGIGYGVAEA
VAVVTGAARGIGAATALR
VVIVTGAGTGIGRATAVA
TALVTGGASGIGLATARL
TALVTGASRGIGQAIATR
TALVTGAAGGIGRACALR
AALVTGAARGIGAATARR
IALVTGAGGGIGRGIALR
TALVTGGSRGIGRAIAQR
VWLITGASSGFGRAIAEA
KALVTAAGQGIGFNTATL
KIILTGASGLIGSAIADA
VAIITGCNTGLGQGMAIG
RALVTGAGQGIGAAIAEG
TVIVTGASSGIGKAIVDE
TILITGALSGIGNTATKL
IALVTGASRGIGRAIAEL
LVVITGASSGIGEAIARR
VAAITGGATGIGHAIAEL
NIVITGGSSGIGLAIAKK
TAIITGSGKGIGAAVAKC
TLVLTGASRGIGHATVKR
TALVTAAGQGIGQASALA
LALVTGASRGIGYFLSLE
KALVTGATGGLGEAIARA
PVLVTGGARRIGKAIVED
VAIITAGGSGMGAASARR
VVIVTGGASGIGEATARA
IAVITGSTQGLGAATARL
VAIVTGAAAGIGRAIAGT
NVIITGGAQNIGAGIAKT
VAIVTGGASGIGAAISKA
TAIVTGSNSGIGLGIAHA
FAVVTGGSTGIGRHLVSA
VALVTGGRRGIGLSIARA
RVIVTGAAQGIGRRVAER
TLVLTGANGGIGRAIAEL
LVLVTGAGRGLGAAISSG
VAAVTGAASGIGFECAKH
NVLITGAARGIGRAIAQA
VFLITGAGSGLGAAVSKM
SVLVTGAGGGLGRALAAL
VAIITGAGSGFGLGMARR
VIAVTGGSSGLGLRMVHV
VALITGAGSGFGEGMAKR
NILLLGGTSEIGIAIVER
SILILGGTSDIGGEIARR
SIFISGAAQGIGRAVAER
TVLITGAAGGLGRAFAEG
TIVVTGAASGIGQATAQA
RALITGGDSGIGAAVAIA
IALVTGASSGIGEASARA
SIIVTGAAQGIGLAVAHR
VAVVTGATGGMGVEIVRD
ICIVTGAAQGIGKGIAER
NALVTGASYGIGFEIAKA
NVWVTGAGKGIGYATAMA
SVLVTGASKGIGRAIACQ
IILVTGASDGIGREAAMT
RILVTGVASKLSIAYGIA
IVLVTGATAGFGECITRR
CAIITGAGAGIGKEIAIT
TALITGALQGIGEGIART
VAVVIGGGQTLGAFLCHG
TAIVTGGNSGLGQAFAMA
VAVVTGCDTGLGQGMALG
KALVTGGDSGIGRAAAIA
IIIVTGGASGIGLAIVDE
VAVITGAARGIGKGCALE
TVLVTGSTRGIGRYFAEG
VAIVTGGSTGIGKAVVKE
TVLVTGSASGLGKAMAEH
VALVTGAASPRGLGRAIA
SFLVTGASSGIGRALVLE
TIVLTGGSSGIGEAILGI
NAVVTGAARGIGKSTALT
NIILTGGSGGLGRAIVKL
VAIITGGARGMGASHVRL
VALITGGSRGIGKAIASL
NAIVTGASRGIGRSIALE
TIIVTGANTGMGLATTIE
IAYITGASSGIGKATAIE
KIIITGASSGIGEMLAKK
VVLITGAAGGIGLEAAKA
VVYITGAASGIGYQMGVE
TAVVTGGASGLGEATVRR
VVLITGGAGGIGQATAKL
SVIVAASSKGLGKATAKQ
VAVITGGNRGIGKSIATG
VAIVTGAAMGMGKATAIL
KALITGGDSGIGRAAAIA
VAVITGGVSGIGAATAKL
VIIVTGAAGGIGKEVVRK
VILVTGANRGQGKAIAQH
NVVITGASGVIGSTFVKA
IAVVTGVSHGDGIGAATC
VVVITGGAGGLGLAMAHN
NVVVVGGTSGINLAIAIA
VALVTGASRGIGRAIAET
VAFVQGGSRGIGAAIVKR
TILVTGAGAGIGRAAAIE
LVLITGGSRGIGAGIAKA
LVVITGASSGIGAAIAKS
HILVLGGSGGIGQAMVNK
RVLVTGSSRGIGKAIALK
NIFITGSSRGIGLAIAHQ
VAIVTGAGQGIGFAIAKR
VAIVTGGTRGIGRAITKE
VVVITGAGGVLCGYMAKE
VALVTGASAGFGAAIVTK
VVLVTGCASGIGYAQAQY
VALITGASYGIGFSIATA
NIFITGSSRGIGLAIAHQ
VAIVTGAGQGIGFAIAKR
VAIVTGGTRGIGRAITKE
VVVITGAGGVLCGYMAKE
VVLVTGCASGIGYAQAQY
VALITGASYGIGFSIATA
TVLITGASAGFGKAMTET
VAIVTGAGQGIGLAIAKR
NVFITGSTRGIGLAIAHK
IALITGASYGIGFAIAKS
NIFITGSSRGIGLAIAHK
TILITGASGGLAQEMVKL
NVVITGATSGIGEAIARA
AVLVTGGTGGLGQGVVPV
QVLITGASSGIGAATAVA
VAIVTGASRGIGRAIALE
RALVTGIANNRSIAWGIA
QVLVTGASKGIGKAIAIQ
VILVTGAGAGIGRQAALT
VALVTGASRGIGRAIAET
VIAITGAGQGLGQMMAVT
TVFLTGAAKGIGFSVMQH
VAVVTGCDTGLGQGMALG
VYVVLGGTSGIGAELAKQ
VALVTGCNTGLGKGMAVA
ISLVTGANRGIGKSIAKE
VALVTGCDTGLGQGMAIG
IILVTGAGDGIGREAALT
NLFISGGASGIGRSVVIA
TAIVTGGGRGLGEQIAEG
VAVITGGDSGIGKSVSVH
RVLITGVSSGIGLAQARL
VAIVTGAAQGMGYEVFHA
VAIVTGAASGMGKAIATL
VILITGGGSGLGKATALQ
VAMVIGGATGIGKAMAEA
TAIITGAAGGLGKGIAER
TAIITGSSRGLGAKIAIT
RSIAFGVAKVLDRLGAKL
SALVTGASRGIGRSIALQ
KALVIGGSGTIGRAIVKR
VVLITGAATEIGKSIAEN
KILVTGGDSAIGRAAAIA
IAVITGASTGIGQASAVA
VAVVTGASSGIGEAIAKK
VALITGGDSGIGRAIAIL
VAVVTGAAQGIGLKIAER
VAFITGGGTGLGKAMTTF
VIVLTAAAQGIGRASALA
AAIVTGGGTGIGKAIAKE
RALVTGAGKGIGRSTVLA
VAIVTGANTGIGKETAKD
RALVTGAGRGIGRGTAKA
VCAVFGGSRGIGRAVAQL
VALVTGANKGIGFAITRD
VAIVTGANTGIGKETAKD
RALVTGAGKGIGRSTVLA
VVLVTGANSGIGFETAKS
VALVTGAAQGIGRAFAEG
VAFITGGGSGIGFRIAEI
RALVTGAGKGIGRSTVLA
VALVTGANKGIGFAITRD
RALVTGAGKGIGRSTVLA
VVLVTGAGGGLGRAYALA
VVLVTGAGGGLGRAYALA
VALVTGANKGIGFAITRE
VAFITGGGSGIGFRIAEI
VAVVTGGASGLGLATAKR
VALVTGAAQGIGKAFTEA
VALVTASTDGIGFAIARR
VALVTGANKGIGFAIMHD
VCVVTGASRGIGRGIALQ
VAVVTGGGTGIGKAVSRE
VAFITGGGTGLGKAMTTF
TVLITGANSGLGRATAAE
VALVTASTDGIGLAIARR
RALVTGAGKGIGRSTVLA
TVLITGAGHGIGRLTAYE
VVLITGASSGIGLALCGR
VALVTGANKGIGFAITRE
VAIVTGANTGIGKETAKD
VVLITGASSGIGLALCGR
VCLITGAGSGLGRLFALE
VAVVTGGGTGIGKAVSRE
VALVTASTDGIGFAIARR
RALVTGAGKGIGRSTVLA
VGLVTGAGGGLGRAYGLA
VAIVTGANTGIGKETAKD
VCVVTGASRGIGRGIALQ
VAVVTGGGTGIGKAVSRE
VAVITGSTRGIGFAIARR
YVFITGCDSGFGNLLAKQ
IVLITGAGHGIGRLTAYE
VVLVTGAGGGLGRAYALA
VALVTGANKGIGFAITRD
VAVVTGGASGLGLATAKR
VAVVTGGATGIGKAISRE
VVLVTGANSGIGFETAKS
VCLITGAGSGLGRLFALE
TVLITGAGHGIGRLTAYE
HVVVTGGSSGIGKCIAIE
TVIVTGANTGIGKQTALE
VVLITGASSGIGLALCGR
VAKVTAGELGGNHLAFRC
VAVVTGANKGIGLAIVRE
VALVTGSNKGIGFAVVRA
VVLVTGAGGGLGRAYALA
VAVVTGSNKGIGLAIVRA
VAVVTGANKGTGLAIVRE
VAVVTGANKGTGLAIVRE
VAVVTGANKGIGLAIVKG
VAVVTGANKGIGLAIVRE
RALVTGAGKGIGRAVAVA
VVLVTGAGGGLGREYALA
LTLVTGGGSGIGRAVCQR
VAVVTGGNKGIGFAIVKE
VVLVTGAGGGLGREYALA
LTLVTGGGSGIGRAVCQR
LVILTGGSGGLAAVVSRA
VALVTGGAQGIGFKIAER
VALVTGGAQGIGFKIAER
VALVTGGAQGIGFKIAER
RVLVTGAGKGIGRGTVQA
VAFITGGGTGLGKGMTTL
VAFITGGGTGLGKAMTTF
VVLITGCSSGIGLHLAVR
VVLITGCSSGIGMHLAVR
VVLITGCSSGIGLHLAVR
NVLITGGGRGIGRQLARE
NVLITGGGRGIGRQLARE
SVLITGGGRGIGRHLARE
VAIVTGGTDGIGYSTAKH
LVSVTGAGSGIGRETALA
LVSVTGAGSGIGRETALA
IAVITGANRGLGKGIAEE
VANKRSIAWGIARSLHEA
KILITGILNEKSIAFGIA
RILVTGLASNRSIAYGIA
RILVTGVASKLSIAYGIA
VANNRSIAWGIAKALAEA
VANSHSIAWGIAKSLAAQ
HVVVTGGSSGIGKCIAIE
VAFITGGASGAGFGQAKV
VYLVTGASRGIGRGLIEA
VALVTGAAQGIGRAFAEA
TAVITGASSGLGLATAKA
TAIITGASSGLGLNAAKA
NVVITGASSGLGLATAKA
IIFVAGACGRIGKALCKK
FIFITGCDSGFGRLLALR
VVVVTGANTGIGKETAKE
VVVITGANTGIGKETARE
VVVITGANTGIGKETARE
YVFITGCDSGFGNLLARQ
VAIITGASSGIGLECALM
TVLLLGGTSEIGLAICER
TVLLLGGTSEIGLAICER
VALVTGASSGIGKAIALE
TAVITGGAQGLGLAIGQR
TAVITGGAQGLGLAIGQR
VVLITGGSSGIGAAAAKK
VILVTGVSRGIGKSIVDV
VILITGASRGIGLQLVKT
TYFIIGGSRGIGFNLVKI
VALVTGGGTGIGKAIATT
TAVITGAATGIGQATAEV
TAVITGSGTGIGLAVARK
VVVVTGGGSGIGFQIAKD
KVIVTAASKGIGLAIAKR
NAIIIGASETFGFFAAKD
RVVVTGANSGLGFEATRA
IAIVTGDSRGIGKAIAER
VALITGASKGLGRAIAEK
RIIITGGATGLGFSMAET
NVIVTGGSKGIGAAIVSR
VYLVTGASRGIGRGLIEA
VIFVTGGAGTICRVQTEA
VAFITGGNSGIGWFTILH
VALITGTSSNLGINIAYR
LALIVGASQGLGADLALK
VLFVTGGAGTICRIQTEA
TFFISGGNKGIGFALVKD
TALVTGASSGIGWYTTLH
VVFVTGGAGTICRVQTEA
TFVITGGHSGVGLAATQL
AIILTGASRGIGLAIAKI
VVFVTGGAGTICKDQTEA
VVFVTGGAGTICRVQTEA
IAVVTGGSRGLGLYCAYG
TVVITGASSNLGIAIGKR
VAVVTGTNSNLGLNIVYR
VVFVTGGAGTICRVQTEA
VVLIAGGSQGLGKQFGQK
VGFVTGGAGTICRVQVEA
VILVTGVSRGIGKSIVDT
LTIVTGACGGLAEALIKG
TCVLTGGAQGLGACILRN
YALVTGASDGIGKEFALQ
VIIVTGASRGIGAATVDR
VIIVTGASRGIGEATVEK
VVFVTGGAGTICRVQAEA
VAVVTGSGRGIGKAMAIE
VWIVFGGTGQIGRSLVKS
WAVITGASDGLGKEFAQQ
TILITGGTRGLGAVTALA
TILVTGGNAGLGKQSILE
VALITGGGSGIGLMMTQS
TVVATGASSGLGFHVIKH
VVFVTGGAGTICSAQTRA
VVVVTGASGPRGMGIEAA
VAVITGGGTGIGLMMARA
HILVTGGSQGLGKAIAKE
VTLVTGGARGLGLVMGQG
VAVVTGAGRGIGRGIALE
IVLVTGASAGIGRATAIN
IALVTGGAGGLGKEIVRE
VIIVTGASRGIGAATVDR
VVIVTGASRGIGEATVEK
VAVVTGSGRGIGKAMAIE
VAVVTGSGRGIGKAMAIE
VAVVTGSCRGIGKAMAIE
VAVVTGSGRGIGKAMAIE
VAVVTGSCRGIGKAMAIE
VAVVTGSGRGIGKAMAIE
VAVVTGSGRGIGKAMAIE
VPVVTGSGRGIGKAMAIE
VAVVTGSGRGIGKAMAIE
VAVVTGSGRGIGKAMAIE
VAVVTGSGRGIGKAMAIE
VAVVTGSGRGIGKAMAIE
VAVVTGSGRGIGKAMAIE
VAVVTGSGRGIGKAMAIE
VAVVTGSGRGIGKAMAIE
VAVVTGSGRGIGKAMAIE
VAVVTGSGRGIGKAMAIE
VAVVTGSGRGIGKAMAIE
LTVITGGAGAIGGALCEG
VAVVTGSGRGIGKAMAIE
VAVVTGSGRGIGKAMAIE
VAVVTGSGRGIGKAMAIE
VALVTGAGRGIGREMALE
VIIITGGARGLGNYMARA
VWLVTGCSSGFGLEFYLN
VVVITGASGPRGMGIEAA
TAIITGGTTGIGRAITLA
VALVTGAGRGIGRGVALE
ILITGISPKGIGASTALA
VVLITGGAKGIGRMIAEG
TYVVTGSNRGIGLEIVRQ
VVIITGAAQGIGAECARL
VLITGCTPGGIGHALCLE
TIVITGASSGIGRSTAFE
LVLITGASGGIGAAVARR
KAIITGGDSGIGRASAIL
VILISGGGRGVGLTQAEA
VGVVTGGARGLGLVMGQG
VLITGPSEGGLGAETAIS
IVLITGATRGIGFETAKH
TFVVSGGASGLGRACVRD
VIIVTGGSKGIGLAVVQD
NAIITGAAGGIGLETSIL
ACLVTGGGTGIGLMNAQA
TALITGATRGIGQAVAIA
VALVTGGGTGIGLMATQA
GSAFVIGASGIGKACALA
TVLATGAAGGLGKVIAET
TALITGGSSGLGFELAKE
VILITGASSGIGSATAKE
IVLITGASSGIGEATAKE
LVLVTGGASGLGREIVKK
SALVTGASSGIGYATAIE
YALITGASSGIGYQLAIA
VAVVTGGGQGIGYAICEA
FALITGASNGIGLELSRV
VSLITGGSRGIGLAVALG
KALVTGASKGLGYALSQR
VASVTGSSGGIGWAVAEA
SAVVTGGISGIGFCISEG
TVAITGGVTGIGRAIAIG
VAILTGASRGIGSSIAEI
VALITGGVKNLGAATAYE
TALITGGARGIGEAISKR
NALITGGTRGLGLHIAES
VAVITGGTRGLGLYCAEA
VSVITGAAGDIGGAIAEG
VASITGSSAGIGLAVAES
VAVVTGAARGIGLAIAET
LAILTGGSGGLAAVVSRA
VVVVTGAGGGLGKQYCLE
VALITGGTNGIGLGMAKG
TALITGGSGGIGYRISKA
TAVITGGSGGLGIAAAKQ
VAIVTGGNSGIGLEYSVC
VVIVTGAGGGLGKAYALF
VAIVTGGARGLGFSMAEG
TAVVSGGSGGIGFAICTK
TALVTGGSGGIGLVIAKK
TVFVTGASSGIGQATVLA
VASITGSSSGIGFAVAEA
TVVVTGGASGLGHEIVKL
VAVITGGSNGLGHYIAYE
YALVTGASSGIGYEVTKE
VAVVTGASSGIGYAVAEG
LTVITGGAGAIGGALCEG
VILITGASTGIGLSIAET
IALVTGASTGVGEGIARA
VALVTGGNSGIGYYTVLH
TIFITGASAGIGQATALE
YAIVTGATGGVGKAIVRK
IAFITGASAGIGKATAIE
IVLITGGSNGLGRCIIHK
VALITGGSGGLGLEIAIA
YAVVTGASDGIGKEFASQ
VVLVTGASRGIGEAIVKN
TIVITGASSGIGRSTAFE
VALVTGGGTGIGLMATQA
LALITGASGGIGAACARQ
TAIVTGGTRGIGQAMAIA
TWLITGCSSGFGLSLTRT
LAIVSGSSRGIGAAIAEN
VWLITGASSGLGREIALR
VIVITGGASGLGLLIAEV
GSQGANSVLGIGRASAHQ
VVVVMGASSGIGAATAAA
TAVVTGANSGIGKMTALE
TVFITGASRGIGKAIALK
VVVITGATSGLGKECAKV
VVVITGATSGLGKECAKV
VAIVTGGTDGIGYSTAKH
VIILTAAAQGIGQAAALA
LALVTGASGGIGAAVARA
VALVTASTDGIGFAIARR
VVVITGATSGLGKECAKV
TVIVTGANTGIGKQTALE
VALVTASTDGIGFAIARR
IVLITGAGSGLGRLLALQ
VVVITGATSGLGKECAKV
IVLITGAGHGIGRQTTYE
IVLITGAGHGIGRQTTYE
IVLITGAGSGLGRLLALQ
YVFITGCDSGFGNLLAKQ
TIIITGCTDGIGKSLTYS
ICFIAGVGDTNGYGWGIA
ICFIAGVGDTNGYGWGIA
ICFIAGVGDSNGYGWGIA
TAFVAGVADSHGYGWAIA
AIVITGASSGIGRGIALE
AIVITGASSGIGRGIALE
ICFIAGVGDSNGYGWGIA
KILIYGGRGALGASCVQF
TLFITGASRGIGKAIALR
IALITGGNRGIGLRIVKK
VALITGANTGIGYETARS
TALVTGGANGLGQSIAIA
VAIITGASSGIGKGTALL
TVLITGCDTGFGNLLAKR
AAIITGGARRIGHSIAVR
NVVYLGGFGGIGKKCVQE
TLFITGASRGIGKEIALK
VALVTGGGSGLGREICLE
VAVVTGAGHGLGRAISLE
IVLITGTGHGIGRELALH
TALITGANCGIGYETARS
VVLITGGGGGVGRLIALN
VAVVTGAGAGLGREYALL
VAVVTGSNCGIGFETVRE
VVLITGASSGLGESLAHV
YALVTGGATGIGLAYVKE
VAVVTGASSGIGAEIARK
VALVTGANSGIGKCLIEC
VFLVSGTSTGLGLSIVKR
TWLISGSSKGLGFSLLIK
RVLVTGGDSGIGRAVTIA
WSVVTGATDGIGRAFAEN
IAVITGGNRGIGLRIVEK
VVLITGASSGIGAATALK
IVLITGAGHGMGKNLSLQ
LIVLTGANSGIGWATLLE
VALVTGAATGLGRAFSEE
VVLITGASSGIGASTAKY
VAVVTGASGAIGGAIAIE
LLRKPGAGSGIGRATTKL
HVVVTGGSSGIGLWAAIE
WAVITGASDGIGKGYAEY
WAVITGGSDGIGKGYAHY
VVLITGGGGGVGRQLALN
VVIITGANTGIGKETAHA
VAVVTGASSGIGAEIAKD
VVLITGASSGLGEALAHS
VAVVTGASSGIGAAVVKS
VAIVTGASSGIGATAVKA
VVVVTGAGAGLGREYALL
VVLITGASSGIGEGTAIY
VALVTGGASGLGRATVER
VVWITGASSGIGRDLAIA
TVIITGANSGIGKETARD
VAVVTASTEGIGYAIAER
VILITGANTGIGKETARE
VVIITGANAGIGKEAAIE
RVLITGAGRGIGLAIARQ
YALITGASSGIGLALAEA
VALVTGAGRGIGRSIAKT
IVVVTGGNSGIGFEIAQA
SLLITGANRGIGLGLLKQ
SVIVTGSSSGIGRATAVL
AAIITGGARRIGHSIAVR
KVLITGSGSGIGRLMALE
VVVITGASSGLGKSLAFE
VAIISGAGAGLGKEYALQ
VVIITGGYKGIGLAAVIE
VAVVTGASSGIGAAITRK
VALVTGAAKRLGSGIAEG
AAIITGGARRIGHSIAVR
IWYVTGTSSGLGLNLVTQ
HIVVVGGSSGIGKELVYE
VCLVTGATRGIGKGIATV
TFVVTGGASGLGLETSRH
VALVTGAGRGIGREIAKM
RILVTGATDGIGKEYARE
VAFITGGGTGIGKRMTTH
VVLITGASSGIGLALCKR
VVLVTGAGGGLGRAYALA
VALVTGAAQGIGRAFAEA
FIFITGCDSGFGRLLALR
VVLVTGAGGGLGRAYALA
VALVTGAAQGIGRAFAEA
TAIITGGTSGIGLEAARV
TAIVTGASSGIGVETARV
NCLVTGANSGIGFATAEG
RAFIAGVADDNGYGWAIA
VVLITGASSGIGEELAYQ
TVIITGASSGLGLATAKV
RVLLTAAGDDVSRGIAST
TAIITGGTGGIGMETARV
VVIITGSSSGIGEHLAYE
WAIITGPTDGIGKAFAFQ
TAIVTGASSGIGEETTRV
VVIITGSSSGIGEHLAYE
HAFITGGSSGIGLALAHR
TAIITGATSGIGAETARV
NCVVTGANSGIGFAAAEG
VVVITGASSAIGEQIAYE
VAIVTGGARGIGEAIVRL
VAIVTGGARGIGEAIVRL
VAIVTGGARGIGEAIVRL
VAIVTGGARGIGEAIVRL
VAIVTGGARGIGEAIVRL
VAIVTGGARGIGEAIVRL
VAIVTGGARGIGEAIVRL
VAIVTGGARGIGEAIVRL
VAIVTGGARGIGEAIVRL
VAIVTGGARGIGEAIVRL
VAIVTGGARGIGEAIVRL
VAIVTGGARGIGEAIVRL
VAIVTGGARGIGEAIVRL
VAIVTGGARGIGEAIVRL
VAIVTGGARGIGEAIVRL
VAIVTGGARGIGEAIVRL
VAIVTGGARGIGEAIVRL
VAIVTGGARGIGEAIVRL
VAIVTGGARGIGEAIVRL
VAIVTGGARGIGEAIVRL
TAIVTGASSGIGAETTRV
VAVVTGANKGIGFALVKR
YALVTGANKGIGFEICRQ
RAFIAGVADDNGYGWAIA
VAIVTGASRGIGRAIAAH
SFVVTGATSGIGLEIARQ
VAIVTGGDSGIGRAVCLC
VVLITGASSAIGEQIAYE
VAIVTGGASGIGEAAARL
VAIVTGGASGIGKETAHL
TAIITGGTSGIGLEAARV
VAVVTGGNKGIGLEVCRQ
IAVVTGGNKGIGLEVCRQ
VAVVTGGNKEIGLEVCRQ
VAVVTGGNKGIGLEVCRQ
AALVTGGGSGIGFEIAAQ
VVIVTGASRGIGKATALA
VAVITGGASGIGACTARL
VAVITGGASGIGACTARL
IALVTGGNKGVGLETCRQ
WAVVTGATDGIGRALAFR
WAVVTGPTTGLGRSMAME
TAIITGGTGGIGMETARV
TAIVTGASSGIGAETARV
TCIVTGSTSGIGRETARQ
SALVTGGGSGIGKALCIA
VALITGGGSGIGFEISSQ
VALITGGGSGIGFEISSQ
VAIVTGASRGIGRGIAAH
VAIVTGASRGIGRAIAIH
VAVITGGASGIGEATAKE
VALVTGGATGIGESIVRL
VAVVTGGNKGLGLEICKQ
VAVVTGGNRGVGLEICRQ
VAVVTGANRGIGHALAAR
VAVVTASTQGIGLAIAER
VVVVTGASRGIGKAIALA
LKSVAAAARERGAPDVLV
TALVTGGSRGIGYGIVEE
TALVTGGSRGIGYGIVEE
VCVITGATSGLGKATAFA
TALVTGGTRGIGYSPQHP
MALVTGGTRGIGRAVVEE
VAIVTGGSRGIGEAIVRA
TALVTGGTRGIGRAVVEE
TALVTGGTRGIGHAIVEE
TALVTGGTRGLGHAIVEE
SALVTGGTRGIGRAIVEE
VCLVTGASRGIGKAIALA
WAIITGPTDGIGKAFAFQ
WAIITGPTDGIGKAFAFQ
TAIITGATSGIGAETARV
TAIVTGASSGIGVETARV
TAIITRGTGGIGMETARV
RVLISGAGGLLGTRLVER
VLVVIGGSYGIGAHIIDV
AALVVGASQGIGLEFARQ
HVIITGGSSGIGLAVASI
TIVVTGVASGIGAEVARL
VILVVGGAGTIGSEVVKL
CALVTGASSGLGVETSRS
IYIMTGGASGIGATTRQL
VVIVTGAGGGLGAAHART
KALVLSASKGIGFAIAKA
KIVIIGASGAIGRAFVDL
ISLITGASRGIGRALALT
IALVTGGSRGIGAATATT
TALITGASSGIGTATARA
VALVAGGTRGTGFAVART
TIVVTGVSSGIGAETART
VALVTGGGSGIGRAVVEL
TALVTGATRGVGFAIARK
TAIVTNVKHFGGMGSALR
TVLISGSGSGMGLLTAQT
VANNHSIAWGISKALAAQ
TYLVTGGGSGIGKGVAAG
VVMVTGATRGIGKAIAQE
VAVVAGGGEHTGPAVAVR
KVVIIGISSGIDLAIAKK
KVLVAGASSGIGRAAALH
TILVTGASSGIGRSIAIE
IILVTGAGDGIGREAALT
RGLIIGIANENSIAFGCA
VALITAAGKGMGAAIARE
TALVCAASKGLGRGCAQA
RILLTGLLSNRSIAYGIA
RVLVIGGSSGIGAAAAHA
VVMGVANQRSIAWGIARS
VALITAAGKGMGAAIARE
RGLIIGIANENSIAFGCA
VAVVTGANSGLGWQIAQT
RILLTGLLSNRSIAYGIA
RVLVIGGSSGIGAAAARA
TALVCAASKGLGRGCAQA
VVIITGASSGIGEATAYK
EVIVAIGSGSIAQAIARR
VANKRSIAWGIARALHRE
EVVVITGAGGMGVAIARR
VALVTGGGSGIGRAVVEL
VALVTGGGSGIGRAVVEL
VAIVAGAVRGTGSVVAVR
RVVVTGAASGIGKALCEE
RALVVGGGSGIGRAVVDA
VAVITGGGSGLGRALVER
IALITGAGSGIGEATAKT
RVLVTAGASGIGRVIAES
SVFITGGGSGIGAALTEG
AIFITGAAQGIGLAIARL
VAFISGANRGIGFETSKK
IILITGGTRRIGETICQK
VAVVTGGTSGIGLATVRI
SILLTGGARGLGAEIAKC
VALVTGAAGGVGQSTVEK
VIVISGVGPGLGRTLALE
VVLVTGGAGHIGRAICQG
TALVTGAGKGIGARIATA
SALVTGAGVGIGRAIACA
VALITGAGQGVGQGIAYG
VLITAAAGAGIGFSAAQR
NCLITGATSGIGRSTALA
VALVTGAARGIGRAYALR
VAVITGASQGIGAGLVDA
PAVVPGSTSGIELAIAKS
RIVVTGAASGIGKALCIA
IALVTGGMGGIGTAISQR
RALIVGAGSGIGRATVDA
VAIITGAASGIGAATAER
IALVTGGSRGIGKKIAEA
VAVITGATSGIGLASARL
TIIVTGGGSGIGRATVEL
SAIVTGSTSGIGLGIAQA
VVVITGASSGIGEATAGL
VWFITGASRGFGALMTKE
VALVTGASTGIGLETIKR
TALVVGASSGIGQAAAVA
VALVTGASRGLGAVMAQE
RALVTGGSGGIGRAIVDE
TAIVTGGAGGVGSAVASL
VVIVTGASSGIGRATAVH
IAIVTGAGSGIGQAGAAI
RALVTGARTGLGQGLALA
VAIVTGGTLGIGLAIADK
TALVTGASRGIGAAIARR
KLLVVGGTSGIGLETAQM
VMIVTGGGSGLGRALVER
VALVTGGSRGIGAAIAKR
VVSITGAGSGIGLELVRS
KLLVVGGTSGMGLETARQ
VAVVTGASRGIGRAVATA
VALVTGATSGIGLAVARL
VALVTGAGSGICAEVARG
VMMVTGAGSGIGRAAARL
TAVVTGAAGGIGLEIAKE
GAAVCGVAGDVCLSDVAN
VAIITGCNTGLGQGMAIG
KVLITGSAQGIGFLLAKG
IVVVTGAGGGIGAAIAKE
VAIVTGAGQGIGFAIAKR
VAVITGGGSGLGRALVER
VALVTGGGSGLGKAIVER
TYLVTGGSSGVGLATVAM
TALVTGSTSGIGLGIAKA
IAIVTGASSGIGRATATV
VVLVTGGCAGLGRAIVDR
IIIVTGGASGIGLAIVEE
VAVVTGCDTGLGQGMALG
VAIITASDSGIGKECALL
VVMVSGVTRGIGKAIAED
VAFVTGGAGGIGRATAVR
SVVVTGGTKGIGRGIATV
VAFVTGGAGGIGRATAER
SVIITGAGKGIGRACAQL
TVVITAAGQGIGRATAER
VAVVTGATGGFGVAISQR
KALITGGDSGIGRAVAIA
VALISGGTSGIGAAIARA
TVIVTGSTSGIGLGIAQR
VVVVTGGSTGIGFSVAKL
TVLITGAARRLGRAIASD
RALVLASSRGLGLGIATA
VVLITGASSGIGEGIARE
AVLITGASTGIGATYAER
IALVTGGSRSIGASIAQR
TALVTGANKGIGLAIARQ
VVIVTGAGGGIGRAHALA
VVLITGASSGIGEATAKA
GAVITGGASGIGLATGTE
VVVVTGANTGIGYHTAAV
VIVVTGAGGGLGREYALT
TAVITGANTGLGFETAAA
AALVTGGTRGMGAAIVRH
NILITGASSGIGEELTRN
IALITGATSGIGYEISKR
TSLITGASGGIGGAIARL
LTIVTGGTRGIGKATALE
VTLITGANRGMGFELAKE
VAAITGAGSGMGRSLAVQ
TILLLGGTSEIGLAICER
TWLISGCSNGLGRCWTES
VALVTGGGAGLGRAIVDR
VLVVIGGSYGIGAHIIDI
RVLVTGGAKNVGKAICRR
TAFVTGGGRGLGAAICGE
TIVITGATSGIGLVTARK
VALVTGGDSGIGRAVAVG
VALVTGGAAGIGHACARL
TALVTASTAGIGLAIAEG
TALVTGAAQGIGAAIADA
RVLVTGGARGLGAAFVEA
VAVVTGGSSGIGYASAEL
VALVTGASRGIGAAVARR
TTLITGAAGGIGQALVRG
AAIVTGAASGIGKEIALE
VVIVTGGGSGIGGAITLA
TALVTAAAQGIGRASAER
RVLVTGGASGIGLAIADA
RAFITGAAGGLGRAIARR
IAVVTGGSRGIGAEVAKL
VTIVTGAAQGIGRGVARR
VAFVTGGMGGLGAAISRR
VAAITGAGSGMGRSLAVE
VVLVTGAARRAGRAFALR
TAIVTGAASGIGKEIALE
TYLVTGASSGIGRAAAIA
VALITGGGTGIGAAVARK
VAIVTGAGRGIGAAIARA
AVLITGGATGIGASFVEH
IVFVTGASAGFGAAIARA
VVLITGASRGIGRASALL
IAYVTGGMGGIGTSICQR
SFLVTGASSGIGRAAAVA
RILVTGAGSGFGREVALR
VALITGASSGLGQRFAQV
TAVVTGAGSGFGEGIAKT
VAIVTGASRGIGRAIALE
VFLITGGASGLGAGTARL
VAILTGAASGIGEAVARR
KVFITGASSGLGLALAAE
RALVTGSTSGIGKAIAAS
IAFVTGGGQGIGEAICKR
TAIITGGDSGIGRAVSVL
VVVITGSATGLGRAMGVR
HALITAGTKGLGKQVTEK
VIVITGASSGIGEQVAMQ
VVIITGGSSGMGKGMATR
VALVTGASRGIGRAIAID
YALVTGGSGGIGSAISKQ
TAVVTGAAQGIGKEIARV
YVIITGTSQGLGEAIATQ
TALVTGSTAGIGKAIATS
IAIVTGATRLNGIGAVVC
VALVTGASRGIGRAIAMR
VAIITGASSGFGLLTTLE
NALITGAGRGIGRAVAIA
VALVTGASRGIGRAIAKR
VAIVTGGAKGIGKAITVA
SVLITGGDSGIGRAVSIA
VAVVTGVSRLDGIGAAIC
RVLVTGGAKNVGKAICRR
TAFVTGGGRGLGAAICGE
TIVITGATSGIGLVTARK
VALVTGGDSGIGRAVAVG
RVLLTGGLGSLGQAQVRK
VALVTGGGSGIGRCCAHE
VAAITGAGSGMGRSLAVE
VAFVTGGMGGLGAAISRR
VTIVTGAAQGIGRGVARR
IAVVTGGSRGIGAEVAKL
RAFITGAAGGLGRAIARR
VALVTGASRGIGAAVARR
TTLITGAAGGIGQALVRG
VAVVTGGSSGIGYASAEL
RVLVTGGARGLGAAFVEA
VVIVTGGGSGIGGAITLA
TALVTAAAQGIGRASAER
RVLVTGGASGIGLAIADA
TALVTASTAGIGLAIAEG
RVVITGAGSGIGRCAAVE
AAIVTGAASGIGKEIALE
VALVTGGAAGIGHACARL
VVLVTGAARRAGRAFALR
TAIVTGAASGIGKEIALE
TYLVTGASSGIGRAAAIA
VAIVTGAGRGIGAAIARA
AVLITGGATGIGASFVEH
IVFVTGASAGFGAAIARA
VAIVTGASRGIGRAIALE
VALITGASSGLGQRFAQV
SFLVTGASSGIGRAAAVA
RILVTGAGSGFGREVALR
IAYVTGGMGGIGTSICQR
VVLITGASRGIGRASALL
TAVVTGAGSGFGEGIAKT
VFLITGGASGLGAGTARL
VAILTGAASGIGEAVARR
KVFITGASSGLGLALAAE
VALITGGGTGIGAAVARK
TAIVTGSTSGIGLGIARA
SALITGGASGIGKDIALT
TAVVTGSTSGIGLAIARA
TAIVTGAARGIGKAIALK
LAVITGADGGMGTEITRA
IIIITGAAGGIGASTTRR
IVFITGASSGIGEGCARK
NILVTGCSRGVGLEICRV
RVFVTGGANGIGKAIVEI
VVVITGGTGVLGKAIAAH
VAWVTGASYGIGFALATA
VALICGGGQSLGEALSYR
TALVTGPGTGIGKGIAEA
IAFVTGGAGGIGSEACRR
LVLVTGSTAGIGKATAEA
TAIITGASRGIGRAIAEL
IAIVTGATSGFGLLTALK
LSIVTGASKGLGAAMAEG
HALITAGSKGLGRKVTEA
KAIIIGASSGIGNALAKQ
RALVTGSTSGIGKAIAAS
TALVTGSTKGIGKAIAIE
TVVITGAGTGLGKAMALR
KVMITGASGGLGERIAYH
TVVITGGAKGIGRDLVAA
TALITGGGRGIGRATAIA
VAVVTGGSGILCSGFAKA
IAFVTGGGQGIGEAICKR
LALITGASGGIGQSISEK
TAVVTGASRGIGRAIALD
VVIVTGGSSGMGKAIAKK
TALVAASSKGLGNAIAKA
TAVITGGSGVLCGAMARE
NIVVMGVANKRSIAWGIA
IALVTGGSRGAGRAIAAE
TAIITGGDSGIGRAVSVL
TAIITGGDSGIGRAAAIA
CALITGSSRGVGKAAALR
TVLITGGASGIGFAFAER
VALITGGDSGIGRAVAVA
TAIVTGSSKGIGKAVAER
TALVTGGGTGIGRAVSLS
TALVTGAGTGIGQAIAVR
IALVTGATRGIGRAIAEE
AILITGASAGFGKAACIT
VALVTGGGTGIGRAIAKQ
TAFVTGGARGIGKSVAIA
RILITGSTRGIGNLLANG
VALVTGCNTGLGQGMALG
VVVITGAGGVLCAYFAKE
VALVTGSSSGIGQTVAQR
VAIITGCNTGLGQGMAIG
KVLITGSAQGIGFLLAKG
IALVTGASRGIGRAIAEL
VALVTGCDTGLGQGMAIG
KIILTGASGLIGSAIADA
IVVVTGAGGGIGAAIAKE
KALVTAAGQGIGFNTATL
NLFISGGASGIGRSVVIA
TILITGALSGIGNTATKL
RALVTGAGQGIGAAIAEG
VAAITGGATGIGHAIAEL
VAVVVGATRGIGLAIAKD
TAFVLGGSKGIGAEIVRT
TAFVTGVSSGIGLAVART
VAIITGAAMGMGAATAEL
VALVTGAGRGIGRALALG
VAIVTGATGGLGRAISLA
VALVTGAARGLGRAIALE
VAVVTGAARGIGHAAAAA
RALVTGASKGLGAAVARR
VAIVTGAGQGIGAAVAKA
RALVVGGGSGIGRAVVDA
RALVVGGGSGIGRAVVDA
WVLVTGGSRGIGRSLVSA
SVFVTGGGSGIGAEITKA
YTVITGASSGIGYETAKL
VIVVTGAGGGLGREYALT
VAIVTAAAAGIGKAIALR
VAIITGASSGFGLLTTLE
RVIVTGAASGIGRATVGL
TALVTGSTSGIGLGIAHQ
SVLVTGASKGIGRAIACQ
TAIVTGSSRGIGKKIAET
KALITGGDSGIGAAVAIA
VALIVNADDAVGEAVALR
VALVTGSASGMGKQTALR
TAVITGAAQGIGRRVAER
VAVVTGAARGVGEGLARS
MAVVTGGAQGIGLATARR
TVLITGCSSGYGLETARH
TAVVTGGNSGIGLASAKR
TALVTGAGRGIGRGIARR
VALVTGATSGIGLETARQ
TAVVTGASRGIGLAVVRT
TVLITGTSSGYGRATALH
TALVTGANKGIGKHIARV
VALVTGGGGGIGRETAKV
TAVITGSTSGIGLAIAKA
KLLVVGGTSGMGLETARQ
KALVTGASRGLGRAIALS
TALVTGASRGMGRATAQR
VALVSGATSGIGLAAARL
VALVTGATSGIGLSVARL
VALVTGGGSGLGRAIVDR
VALVTGGGSGLGRAIVDR
VAIITGGTLGIGLAIATK
VVLITGGGRGIGREICME
VAMVTGGAQGIGEAIVRR
RAVVTGAGSGIGEAIALA
VALVTGAASGIGQALALA
DAVVTGAGSGIGRAFAVE
VVIITGAAGGIGRALVEI
VAVITGAAKGIGLAIARA
RVVITAAGRDFGRTLAIR
NVALITGVRRIGKEVAKA
VALVTGGAGAIGLATAKA
KIFIVGGSSGIGLSLAKR
VANNHSIAWGISKALAAQ
RILITGLLSNRSIAYGIA
RGLIMGVANNHSLAWGIA
VANNRSIAWGIAKAAREA
KGLVMGVANHNSIAWGIA
VALVIGASRGIGYHLALE
LILGLANNRSIAWGIAKA
LILGLANNRSIAWGIAKT
TYIIIGGTSGIGEAVAKH
MIVITGASSGLGAALAHL
TAVVCGASGGIGEAAASL
TALIVGPFTSTVQSLVMG
LFIVTGGSKGLGEQVCLQ
LVVGIANDQSIAFGCARA
TVAVFGATGAIGRAICEW
VAVITGSSRGIGKAIAER
RILVTGGGTGLGKAMAAR
RVLITGASKGIGAAAAEA
RALVCASSKGLGRGCAAA
VILGVANNRSIAWGIAKA
RGLIMGVANDHSIAWGMA
YAFVTGASGEIGQAICLS
VVLILGGSSTLGLAAGRA
KALVFGVANNKSIAYGIS
KALVMGVTNQRSLGFAIA
TLILTGASRGIGKALALE
VALVTGATRGAGRGIALA
VVMGVANQRSIAWGIARS
VALITGASGGVGSAVAKR
KGLITGIINKRSIAYGIA
VALVTGGGRGQGRSHAVH
RVIVTGATNGVGLGTARA
AAVVVGGSRGMGLATARC
EVLVTGGDTELGRAVAEG
VAVISGAARGQGRSHARM
TFIVAGGSTGIGAATAER
RAVVTGCASGIGEQVVRQ
PAIVAGASSGIGEATAIE
TYLITGGGSGIGKGVAAG
KAVVFGIANEKSIAWAIA
KVVVIGGSSGMGLAVAKM
NIILTGGSGGLGRAIVKS
TIVLTGGSSGIGEAILGI
IILVTGASDGIGREAALT
TLVISGATRGIGKAILYG
LIVGVANNKSIAYGIAKA
YALITGGTKGIGLAVARL
RIVVVGATSGIGLDVARL
RILITGVASKLSIAYGVA
IILVTGAGEGIGREAALT
KILIIGSSSEIGNAICRH
RGLIVGIANENSIAYGCA
TVAVLGGTSGIGRAAALA
KILITGMISNRSIAYGIA
VVMGVANQRSIAWGIARS
VAFIAGIGDDQGYGWGIA
VVMGVANKKSIAWGCAKA
QILITGLLSNRSIAYGIA
AVLISGATGLLGTEFALA
VILVTGAGQGIGRAAALA
VAVITGATRGIGKGCAQE
TVLITGVASGIGSEVARL
RVLIVGVASKLSIASGIA
TLIVTGVSSGIGAELARL
VILVTGAARGIGAAAARA
PILITGASQRVGLHCALR
RIWLTGASSGIGLALAKE
HVLIGGASRGIGLALCAA
VVLVIGAGDATGGEIAKR
NVLVCGASQGIGLALCTQ
KMMIVGAGRGLGRALLEG
EVIVLFGAGSIGEAIVRR
RLLVIGGTSGFGMAIARQ
TIVVMGVANQRSIAWGCT
RAIIIGATSGIGKEVAQR
WAIITGADGGMGTEITRA
SVLITGATSGIGKQLAKD
WVLITGCSSGIGYVCAHA
NLLLIGSESHICQGFLKN
NVLVIGASGEIGIAIARK
NIVVMGVANERSIAWGIT
VIMGVANNKSIAWGCAKA
RILIAGVASNRSIAYGIA
VALVAGATRGAGRGIAVE
TILITGASQGLGEQVAKA
IVIITGANSGIGKEAAQR
NIVIIGGSGGIGLAMVQE
VILVTGASDGIGKFTAAT
IAFIAGIGDDNGYGWGIA
LIVGVANNKSIAYGIAKA
TVMLTGAGGSLANAIAQE
GVVVTGAGGGIGAALARR
KIVITGATSGIGRQLAMD
KILIAGIASERSIATGIA
IILVTGAGDGIGREAALN
RILVTGVASNRSIAYGIA
HFIVTGGTSGLGLSIVRK
VIMGIANKRSIAFGVAKV
HFIVTGGTSGLGLSIVRK
VIMGIANKRSIAFGVAKV
YALVTGGSGGIGSAISKQ
VVMGVANQRSIAWGIARS
KAFIAGVGDDQGFGWAIA
RGLIMGVANNHSLAWGIA
VANNRSIAWGIAKAAREA
RFLIAGVASKLSIAYGIA
VVLITGGAKNLGGLISRK
IILITGAGDGIGRAAAMS
VIMGIANKRSIAFGVAKV
VIMGIANKRSIAFGVAKV
HFIVTGGTSGLGLSIVRK
VIMGIANKRSIAFGVAKV
VYVVLGGTSGIGAELAKQ
SVLITGATSGIGKKLAKD
WVLITGCSSGIGYVCAHA
TILVAGAGGLLGTRLVPA
KALITGIANNRSIAWAIA
TMLIVGASRGIGAYVAAH
VAVVTGASRGAGRGIALA
RFLITGASSGIGLETARS
NVVVVGGSRGVGRIIVEA
LAIVTGGYSGLGLETTRA
GVVVTGAGGGIGAALARR
VYVVTGATRGLGNAAARE
IAVVTGASSGIGAATARQ
VVAVTGAGRGIGRAVALA
TVVVSGVGAGLGHQVAAA
TVLIVGGTSGIGRELARR
VAFVAGGTGGIGAAIVRT
NILIVGGNGGIGLAMVKE
MIVITGASSGLGAELAKL
KIVIAGAGGLLGASVVKS
VYLVTGAASGIGRATARL
RAIVCASSKGLGRACAIS
VAAVTGAASGIGLASAEA
TAVVLGAASGIGKSSAEA
VALVTGASRGIGLAIAVA
VALVTAGGSGMGAGAARR
TALVTGAGNGIGRAIAQA
LIVGVANDQSIAWGCARA
NAIVLGGTRGIGRAIAAT
RILVTGGGTGLGKSMAAR
VVLGVANNRSIAWGIAKA
TVKRITAAGGEAFAIAAD
VIIVTGAANSIGRSTCKT
RRAVVVGAGGIGTAVVNR
VILVVGGAGTIGSEVVKL
HFIVTGGTSGLGLSIVRK
LILGIANNRSIAYGIAKA
RGLVMGVANDHSIAWGIA
KIVVTGGSRGLGLGLVEA
KAIVCASSKGLGKGCAMA
TILITGATRGIGWAIAQK
YILITGASSGIGYQLAKT
TALVTGASSGIGAAVARR
NVLIVGASRGIGLGLADA
VAAITGAGSGIGRALAVE
AAIVTGASRGIGRAIARR
RILVTGAGSGFGREVALR
AVLVMGAGDATGGAIARR
TILVTGASQGLGEQVAKA
SLLVLGGTSEIALATVRR
TTLITGANKGLGFETARR
VAVVTGANRGFGRHLAAQ
RILITGATGGIGLETARE
TVLIVGGTSGIGRELACR
VAFVAGIGDDQGYGWGIA
LVLVTGAGSGIGRATAFA
VAVVTGASKGIGAEIAKH
VAFILGGSGGIGKAVVQK
VAVVTGAASGMGQQIAIL
VAVVTGGSRGIGRDIAIK
VALVTGSSRGLGREIAIA
KAFVTGGDSGIGRAAVIA
VIIITGASSGIGEATALL
VAVVTGAASGIGKAMAEL
RVMVTGSAKGIGKGIAEA
TICITGATAGFGEACARR
TAIVTGGSRGIGKAVAET
AVLVTGAGSGIGLATARL
TVLVTGAGSGIGLAIARA
AVLITGASRGIGEATARL
AVLITGAAHGIGRATLEL
SALVTGGASGLGRAAALA
AALVTGGSRGLGLEAALA
TALVTGSAKGIGRAILLA
KALITGASRGIGRAIALR
GVLVTGGARGIGRAIAQA
SFLVTGASSGIGRALVLE
VAIVTGGSTGIGKAVVKE
TVLVTGSASGLGKAMAEH
TAIITGGTVGIGYELSKL
VALVTGAASPRGLGRAIA
LAIVTGSSKGIGKAISEF
TVLVTGSTRGIGRYFAEG
VVVITGSATGLGRAIGVR
HALITAGTKGLGKQVTEK
VIVITGASSGIGEQVAMQ
VVFLTGAASGIGYEMGHA
VVIVTGGSSGMGKGMATR
VALVTGASRGIGRAIAID
YALVTGGSGGIGSAISKQ
TAVVTGAAQGIGKEIARV
YVIITGTSQGLGEAIATQ
IAIVTGATRLNGIGAAVC
IAVITGASSGFGLLTTLE
VAIVTGGASGIGKALAIQ
NALITGAGRGIGRAVAIA
VALVTGASRGIGRAIAKR
VAFVTGAAMGNGAGIAHV
VAIVTGGAKGIGKAITVA
NVLITGGDSGIGRAVSIA
IAVVTGVSRLDGIGAAIC
KFLITGASGGIGQAIVKI
IAIVAGGSSGIGLEITKA
KALVTGSSRGIGKEVVRR
RILVTGAATGIGAAAVSV
VALITGAARGQGRAHAAR
VAFITGAARGQGRSHAVR
VAVVTGASSGIGEATART
VVVITGANTGIGYETAAV
LAVVTGAGSGIGRAIALG
VALITGPTSGIGAGYARR
VAIVTGAARGIGATIAEV
VALVTGAAGGQGRAIAER
VALISGGARGMGAEHARL
VIVVTGAGGGLGREYALT
VAVVTGAGRGLGRAYAHL
RVVVVSGAGGGGIGTTVT
VAIVTGASSGIGLGCATR
TVLVTGASYGIGEATARR
VAVVVGGATGIGAATAAR
RVLVTGGTSGIGNAIATA
TVIVTGANAGLGEVTARE
GVLISGGSSGLGAATVAA
VAVVTGGASGMGEATCHE
VALVTGSSRGLGRAIAGR
KAVVVGGASGMGRASAEL
RWLITGCSTGFGREIAGA
VAVVTGAARGQGRSHAVA
KAIITGGDSGIGRAVAIA
VAVITGAGGGIGLAAARR
TAIITGASRGIGLAIAQQ
VAFITGAARGQGRAHAVR
RVLITGAARGMGRSHAVR
VAFITGVARGQGRSHAVR
VAVITGGAGGIGRALGRR
TFVVTGAASGIGLATARR
RALVVGAGSGIGRAVVDA
VAVVTGGASGLGLATTKR
VAVVTGAGSGIGQALAVE
VAVITGAGTGIGRASALV
VAFITGAARGQGRSHAIT
VAVVTGGGSGIGRAIVER
VAFITGAARGQGRAHAVR
TAVITGGAQGLGFAIAER
VVVVTGAGSGIGRALTQA
TIVITGASDGIGAAAARR
TALVTGGSGGIGKGCARK
RAVVTGASQNIGEALATE
SAIVTGAGSGVGRVSALR
VVFITGGARGIGAEVARR
TIEGIEAAGGKGLALVAD
VALVSGGARGMGASHVRS
VVAITGGARGIGLATAKA
RVLITGASRGIGRAVADR
TAVITGANSGIGLATAER
RALVTGASSGIGKQVAQA
SIFITGAGSGMGREGAKL
VVVITGGARGIGLATATA
GAVVSGGSRGIGRAVAEL
FAVVTGANSGLGFGLAKR
VALITGAARGIGRAQAVR
VVLVTGAGRGIGRSHCQR
TALVTGSSRGIGRAVAQR
AALRDELAAGGGAAHDAA
RAIVTGAGSGIGAATAAR
TVVITGASAGIGRATAKE
VALITGAARGQGRAHAVR
AVVTGAGGDGLGQAIANR
SVLVTGGNRGIGLAIAQR
TVVITGANSGLGAVTARE
VAVITGAGRGLGAAIAVA
TAVVTGGGSGIGLAVVER
VAFVTGAARGQGRSHAVR
AAVVTGGASGIGLATATE
VAVVTGAGAGIGRGIAAG
VAIVTGGASGIGRGIVER
VAFITGAARGQGRSHAVR
VGIVTGSGGGIGQAYAEA
RILVTGAASGIGQATALR
VAVVTGAAAGLGRAEALG
VVVISGVGPGLGTTLAHR
VVIVTGAGGGIGRAHALA
VVLVTGGVRGVGAGISSV
VIVTAAAGTGIGSATAKR
VAIVTGAAQGVGKGIAAA
VAIVTGTSRGVGVGIAHE
NALITGAGGGIGSAIATA
VALVTGASSGLGAETAKL
TILLLGGTSEIGLAICER
VVLITGGNRGLGREMAFG
KALVTGGSRGIGRAIAEA
KALVIAAGQGIGRAIAEA
IAVVTGASRGIGREIALR
IALVTGAARGIGEAIARA
VAVVTGGAQGIGKAVVKK
IVVVTGGTRGIGRAISLH
TVFITGASAGFGAACARL
VVVVTGASSGIGRSIALE
RAIIFGATGGIGRAIAEN
ILFITGCAGGLGKKIAEE
NAVVTGAARGIGKSTALT
NVIITGASSGIGKELARL
VVVITGGSRGIGRATAIA
IAVVTGAGSGIGEAIATL
VAVVTGASTGIGQASAIA
KMLVTGGDSAIGRAAAIA
KALVLGGSGSIGSEIVKQ
TALVTGANKGIGLAIARQ
TAIITGASRGIGLAIAQQ
VALVTGASRGIGRAIAET
VALITGASSGFGEASARL
NVLITGSSRGIGADIARV
VALITGAGRGIGRAIAYK
AALVTGAGRGIGRAIALE
VSIITGSASGIGKATAEK
VALVTGASRGIGAAIADA
VALVTGCNTGLGQGMAVA
VAVVTGCDTGLGQGMALG
VALITGSKGGIGSAISSQ
VIAITGAGQGLGQMMAVT
LVVITGASSGIGEAIARR
NILLTGATGGIGQATAKT
VILVTGAGAGIGRQAALS
QVLVTGASKGIGKAIAIQ
VAIVTGCDTGLGQGMALG
WVFISGGSRGIGKGIVKM
YAFITGATGDIGFAITER
SVLITGCSSGIGLVAAKT
IALVTGASRGIGRATAEL
VALITGAARRLGAVIAKT
VVIVTGGASGIGAGIALA
IIFVTGATSGFGESIARK
VILLTGGGSGLGLALIER
TAIVTGGGTGIGRAISIM
ITLITGGSRGIGRATAFY
VAIVTGASSGIGRATALE
VAVITGGSVGIGRATAVA
RAWITGASSGIGAATALT
HVLLTGGTGGLGLGVTPA
VAAITGSGRGIGRAIARG
VAIVTGASRGIGRAIAEG
TAVITGANGGIGRALCSV
VALVTGAGRGIGRACALA
VAVVTGASAGIGAATARV
AALVTGGDSGIGRAVALA
VALVTGGSRGLGAAIASA
KAIVTGASAGIGEAIARH
VVVVFGASSGIGRASALQ
VALITGGDSGIGRAVAIF
LAVVTGGNRGIGFEVSRQ
VVLITGASGGIGSAVARR
AVLITGAARRVGAGIARQ
VALVTGGTRGIGAATTRL
VALIIGASRNMGRAFAAA
TILITGCSSGIGYHTAKW
LIVITGASSGIGAAAAKR
IALVTGGMGGIGTAICKA
TMIVVGGARGIGAAIVEA
AFIVTGASRGLGYAICET
QALITGGTSGIGLETAKQ
WVLVTGGSRGIGRGLVLE
VAIITGASAGIGYEAAKL
VALITGAASGIGKEIALV
WALVCAASKGLGLGCAQA
FALITGASSGIGREIARA
IALVTGATRGIGLETVRQ
WALVCAASKGLGLGCARA
RILVTGASSGFGRLAAQA
TILITGTSSGYGKAIAEL
TVLITGAARRLGRAIASD
VVLITGASSGIGEGIARE
VILITGASSGIGEGIARE
TALITGASSGIGREFAYA
TALITGAASGIGYELVCI
TALITGASGGIGKAFAQE
VALVTGASRGIGRAIALE
RILVTGVASKLSIAYGIA
IVVVTGAGGGIGAAIAKE
TVLITGASNGLGAEIARQ
LAWITGASSGIGRAVALR
VVVITGASSGVGQATAEA
VILITGASGGIGEGIARE
YTVITGASSGIGYEAAKA
VVIITGAAGGIGRALVEI
NVLITGANKGIGLETARR
VWFITGSSKGFGRVWAEA
IIVITGASGGLAQAIVKQ
IVLVTGGNRGIGEAFVRA
VAIVTGAGGGLGRQHALE
VVLVTGGADGIGWAACQR
LALITGASAGIGAASARI
VAIITGASKGLGRALAEA
RAVVTGASQNIGAALATE
RILLTGASSGIGAAATKQ
TAVITGASSGLGLQCARA
RAVVTGASQNIGEALATE
AIFITGAGSGMGREGATL
TVLVTGANRGMGREYVAQ
VVLITGASSGIGEATAKA
LAIITGANSGLGFGLARR
GAVITGGASGIGLATGTE
TALVTGSSRGIGRAIAEE
TSLITGASGGIGSAIARL
IAIVTGGTRGIGKATALE
TSMVTGGTSGIGREFVTQ
TALVTGGTAGIGRGIAEV
VALVTGGSRGIGAAIAAD
VALITGGNRGIGLAISKA
TAVVTGASSGIGAATARA
WALVSGASGGLGQAFSRH
TALITGADSGIGWHTAKL
RVIVTGASSGIGAATVHL
TALVTGASRGIGLATART
TVLVTGGNRGIGYAIAEE
SALVTGGASGLGAATARA
IAVVTGGSRGIGRGIALR
LALIPGASRPIGRAIARA
IAIVTGATRGIGRAISIA
IVFISGASRGIGAAIAVH
TILITGATSGFGKATAKL
SVLVTGASKGIGRAIARR
VALVTGASAGMGEAIVER
RVLVTAGTKGVGKAVVGL
HALITGSSSGIGAAITQK
ITLITGGSRGIGRATARY
ITLVTGANRGLGRNTALS
WVLITGASGGFGEEFARQ
IALITGTSRGLGRNMALH
VWFITGASRGFGRIWTET
VALITGCDTGLGQGMAIG
IIFVTGATAGFGESITRK
TLLLTGASRGIGHATVKH
TWFITGTSTGLGRVMTER
TVLITGASTGIGATYADR
IALVTGASRGIGRAIAET
IALITGASRGLGRNMALH
VALVTGSSRGIGAATAKR
AALVTGSSRGIGAAIAKR
TILITGGGSGIGRELAQR
VALVTGGGQGIGRAIALR
VAAITGAGSGIGQQLAVL
VALITGASSGIGLTIAKR
TILISGAGQGIGAEIAKT
IAVVSGGATLIGQAVVQA
VAFITGSASGIGLEIAKK
HFVITGGASGLGAAVAEY
NVLLTGASGGIGLALCEA
TALVTGASRGIGEAIAHV
TILITGASSGLGAGMAKE
VALVTGGGRGIGRAICEA
KVLITAGGSGIGRCIAEA
VVLVTGGASGLGGAVVQR
IALITGAGQGIGRGIAVR
VAVVTGGSSGIGLAAVEI
KIIVTGAARGLGLGFAQA
VALVTGASRGIGAAIAEQ
RILVTGSSRGIGKAIALQ
KALVTGATGEIGEAITRC
KALVTGATGGIGEAIARC
VALVTGASRGIGYHLALE
IAVVTGAGSGIGEAIATL
VAVVTGASTGIGQASAIA
KILVTGGDSAIGRAAAIA
KALVLGGSGSIGSEIVKQ
SALVTGASRGIGRSIALQ
VALVTGGAQGIGFKIAER
IAVVTGAGSGIGEAIATL
VAVVTGASTGIGQASAIA
KMLVTGGDSAIGRAAAIA
KALVLGGSGSIGSEIVKQ
SALVTGASRGIGRSIALQ
VALVTGGAQGIGFKIAER
VVVITGSASGLGRAMGVR
HALITAGTKGLGKQVTEK
VIVITGASSGIGEQVAMQ
VVFLTGAASGIGYEMGNA
VVIITGGSSGMGKGMATR
VALVTGASRGIGRAIAID
TAVVTGAAQGIGKEIARV
YVIITGTSQGLGEAIAAQ
RVLITGGNRGLGLQLVKV
TALVTGSTAGIGKAIATS
IAIVTGATRLNGIGAVVC
VALVTGASRGIGRAIAMR
IAVITGASSGFGLLTTIE
NALITGAGRGIGRAVAIA
VALVTGASRGIGRAIAKR
YAFITGANKGIGYELVRQ
VAIVTGGAKGIGKAITVA
NVLITGGDSGIGRAVSIA
VAVVTGVSRLDGIGAAIC
KALVTGAKGGIGSSITKG
VAIVTGCDTGLGQGMALG
TVVITGAASGMGLAASKL
RALELNVCDRNSIGVAIA
VALISGITSGIGEATARL
VIAITGAGQGLGQMMAVT
KVLVTGAKGGIGSSITNV
QVLVTGASKGIGRAVATQ
VAIVTGCNTGLGQGMALG
VILVTGAGDGIGRQAAIS
IILITGASSGIGQATAFK
VIVLTGASSGIGYTTALK
VILVTGGANGIGKGICEY
VALVTGASRGIGRAIAEI
LIVITGASSGIGEATARK
VAIITGGNAGIGKAIASK
TVMITGASSGFGAETARL
VAIITGGDSGIGRAVAIS
AAFITGAGSGIGRATAMA
HVLITGASRGIGRAFAKI
KIVVTGGSRGIGAAIVKL
AVLITGASSGIGAATAIE
NVFITGANRGIGAALVGA
WALITGASSGIGWATAEA
NAIVTGGASGIGFQITKS
VVLVTGCSAGIGLAVAHL
LVVITGASSGIGLACAKY
LVVITGASSGIGLACAKY
VAIVAGGAKSLGKFLALG
VALVTGGSRGIGKMIAAG
HAIVTGASRGIGRAIALG
TLVLTGASRGIGHATGKL
KVVVTGGSRGIGLAIARR
GAGSIGPGWGNGKATAVT
TAVVTGSTSGIGLSYARA
TALITGGNSGIGLATAKL
RAMVTGAAQGIGLAIART
AALVTGGSKGIGFAIAQA
CAVVTGGAQGIGRAIAER
RAFVTAAAAGIGRASAIA
VALITAGGSGMGAAAARR
VALVTGSGRGIGRAIALK
SIIITGAGSGIGRAASLL
TALVTGSTAGIGHAIAKG
VALITGAGGGLGEAYAKL
IALVTGASRGIGYATAKA
TALVTGATGGIGGAIAQA
IAVITGGGAGMGRELARQ
KVLVTGGTKGIGRAIAET
VFLVTGAASGLGAATART
VAIVTGAGNGLGRAHALG
IALVTGAGTGVGRAAALA
VALVTGASKGIGVEIALK
CVVVTGVSSGIGHAIARM
RALVTGASRGIGAAIAKD
VIIVTGAGRGIGREIALL
VAVVTGGNGGIGLGMAQA
SVLITGGGSGLGAATARA
VILVTGASQGLGRQFARV
VVVVTGGGNGIGQALCEA
VAVVTGGASGIGFAAAKR
TMILTGASRGIGHATVIR
VALVTGAARGIGLAAAKR
QVLVVGGSSGIGNGIAQA
RVLVTGAASGMGRATAHV
VAVITGATSGIGWRTAEV
TALVTGANSGLGKAIVTA
VALVTGGTRGIGAAISKA
NVIVTGSASGLGAATAKI
VTLITGASAGIGVELARI
RILITGGGSGLGAAMAAR
VVIITGGSRGIGRATALG
VAVVTAAASGIGAATAAR
IAVVTGASSGIGEAAARA
NIFITGATSDIAICIAES
VVVITGASDGIGYETAIY
VVVITGSATGLGRAMGVR
HALITAGTKGLGKQVTEK
VVIITGGSSGMGKGMATR
VALVTGASRGIGRAIAID
YALVTGGSGGIGSAISKQ
TAVVTGAAQGIGKEIARV
YVIITGTSQGLGEAIATQ
VAIITGGASGIGESTVRL
IAIVTGATRLNGIGAAVC
VALVTGASRGIGRAIAMR
IAIITGASSGFGLLTTLE
NALITGAGRGIGRAVAIA
YAFITGANKGIGYELVRQ
VAIVTGGAKGIGKAITVA
NVLITGGDSGIGRAVSIA
VAVITGVSRLDGIGAAIC
HALITAGTKGLGKQVTEK
VAIVTGGAKGIGKAITVA
VVMGVANQRSIAWGIARS
VALVTGASRGIGRAIAID
VVVITGSATGLGRAMGVR
VIVITGASSGIGEQVAMQ
VVFLTGAASGIGYEMGNT
VVIITGGSSGMGKGMATR
TALVTGSTAGIGKAIATS
IAIVTGATRLNGIGAVVC
VALVTGASRGIGRAIAMR
VAIITGASSGFGLLTTLE
NALITGAGRGIGRAVAIA
VALVTGASRGIGRAIAKR
NVLITGGDSGIGRAVSIA
YALVTGGSGGIGSAISKQ
TAVVTGAAQGIGKEIARV
YVIITGTSQGLGEAIAAQ
KAIVTGGSRGIGFAIAKL
NVFITGSTRGIGKAVALA
VAVITGGGSGMGAETARF
TALVTGASRGIGASIAAE
VALVTGAGSGIGKAIAER
TAVVTGASKGIGLAVVQA
KALVTGGASGIGRATAEL
VAVVTGASRGIGRAVAEA
ATLLTGGDSGIGRAVALA
IVLVNGGSQGIGAAVARA
VALITGASRGIGYGVAEA
VAVVTGAARGIGAATAVR
TAVITGAGSGIGLATARR
TALVTGSSRGIGRALARG
SVLVTGGNRGIGLAIARA
VAVVTGAASGIGLAMARR
VVIVTGAGRGLGRAHALA
VAVVTGGTRGVGAGIARA
AVVTAAAGAGIGGATARR
NVVISGGGTGIGLAAARA
IAVVTGAGSGIGRAVAAE
TAIVTGAGRGLGRAEALE
VVVVTGANSGLGYVTARE
TALITGSTAGIGAAFARR
LVLVTGAGSGIGRATAYA
VVLISGAARGQGEQEARL
TVLITGAGTGIGRATARA
THVITGAGSGIGAAVTRR
TAFVTGAASGIGRASAVL
VVIVTGGGTGIGEATARL
KALVTGANSGIGKATAIG
VALITGGGSGIGAAVARR
VAVITGASQGIGAALVDA
TALVTGAAGGIGRACALR
TAVVTGASRGIGLAIAQA
VAIVTGGAGGLGRATALA
ATLITGANKGLGFETARR
TALVTGSTQGIGAAIAVG
TVVVTGAARGVGAALARH
IALITGANKGIGRAAAEQ
VWLVTGASSGFGRAIAEA
VAVVTGAARGVGEALAQR
VAVVTGAGRGLGREHAML
VIAVTGAGRGIGRAVAAR
VALVTGASSGIGKQTALA
SVFVTGGSRGIGKMLVEA
IALVTGASRGIGKAIALE
SILITGCSSGIGYYTAHG
VILVTGGARRVGAAICRW
VVIVTGGSSGIGHSIVES
VIVIMGASSGIGEATARL
VAVVTGAATGLGLFITLR
VALITGAVYGIGFEIAKS
RVLVTGAASGIGQAQAIA
LALITGSTKGIGKAIAIE
VALITGAVYGIGFEIAKS
RVLITGGDSGIGRAAAIA
IVFITGASSGIGRACAEQ
RILITGANRGIGLELVKQ
TVFITGGNRGIGRAIAEK
VAVVIGGGQTLGAFLCHG
TVFITGGNRGIGRAIAEK
TVLILGGSRGIGAAIVRR
IIIVTGGASGIGLAIVEE
KALVTGGDSGIGRAAAIA
VAVVTGCDTGLGQGMALG
SIFITGGGSGLGLALVER
TALITGALQGIGEGIART
IVLVTGATAGFGECITRR
IILVTGASDGIGREAAMT
VAIVTASDSGIGKACALL
TALITGASTGIGLAVARE
VALVTGASRGIGAAVADL
VALITGGARRIGKAIVHH
IAYVTSGMGSIGTAICQK
RALVTGGSGNLGTAICRQ
TILITGATSGFGRAAVHR
VAVVTGAARGIGQAICEQ
LVVITGASSGIGEAIARR
VALITGSKGGIGSAISSQ
VIAITGAGQGLGKQMALS
TAIVTGAAGGIGRAIIHK
VVIVTGASRGIGAATAKK
VAIVTGCDTGLGQGMALG
SVFITGANRGIGLSLTEL
IALVTGASRGIGRAIAEL
VILVTGAGNGIGRQAALS
TILLTGATGGIGRAIAQE
QVLVTGASKGIGKAIAVQ
SILITGCSTGIGYVCAHA
SILVTGSSRGIGRAIALR
TVFITGATSGFGEACARR
LIIITGGGQGLGRAMAEY
KLLVVGGTSGMGLETARQ
VAMITGAASGIGQALAVA
RAVITGAGSGIGAAIARA
KLLLTGASRGIGHATVKH
VALVTGASRGIGQAIALE
IALITGASRGLGRNMALH
VALVSGGTSGIGQATAEY
TALVTGASSGIGEAVVER
VLIITGGSRGIGAATARL
VAFVSGASRGIGEAIARL
IALITGADSGIGRAVAIA
VAIVTGASSGLGAGAARA
VAFVTGAGSGIGQAIAVG
TVVITGACRGIGAGIAER
VALVQGGSRGIGAAIVNR
TVLITGASSGIGAVYAER
TAIVTGASSGIGRATAEA
RIMITGAGSGLGREMALR
VVIVTGAGGGLGRAHALL
VVVVTGAGSGIGEATAKR
KAVVTGAARGIGASIAET
SALITGSARGIGRSFAQA
TVFITGATSGFGEATARR
VVVITGASSGIGRAAAHA
IAFVSGASRGIGEAIAHL
VIVITGGSRGIGAATALL
VALVTGAAQGIGRGVCWR
TALVTGSTSGIGLGIAQV
RALVTGASSGLGRHFAMT
TIVITGAANGIGRAVAES
IAVVTGGSRGIGKSIVLA
IALITGADSGIGRAVAIA
WAIVCAASQGLGKGCAEA
TVVITGASSGIGFGLAKA
HFIVSGAASGLGAATAQM
VAIITAGGSGMGAAAARR
VALVTGAARGIGLGIAAW
IVVLTGAASGIGKATAQL
RVIVTGAASGLGLAFTEA
VVLVTGAGSGIGRATALA
VALVTGASRGIGQAIALE
VALVQGGSRGIGAAIVRR
VALVTGAGAGIGRATALA
VILVTGAGRGIGAAAAKA
VALVTGAGSGIGRAVALA
RALVTGAARGIGAAIAET
TAFVTGASSGFGRAICCT
YAMITGASSGLGLALAEA
VYVVTGGSSGIGKAIVTE
IVLVTGGSSGIGDAIVES
VVAITGAVGGMGTKFCEE
VVVITGASSGIGAATAKL
LVVITGASSGFGAEIAKL
RVLITGGDSGIGRATAIA
VVIVTGARTGIGLSAATL
VIVITGASSGIGEASAKL
VVVITGASSGIGATTAKQ
TVLVTGAASGIGLAQVQS
VILVTGAAKGIGLATVKR
VILITGASSGIGFQTAKD
VILITGASSGIGKATALK
RVLVTGSTKGIGRAIAVA
VMFITGAAHGFGQVIAEG
VALITGGDSGIGRAVALA
VALITGASRGIGRGIAIE
TAIITGGSRGIGKSIAIK
TWLITGCSSGFGQRLALA
TILVTGASQGLGRQFARL
VALVTGASKGIGAEISAR
AAIVTGGASGLGAATARK
AVLITGGGSGLGAATARA
NVLVTGGSRGIGLAIGKR
VALVTGGSRGIGAASARA
VVVVTGGANGIGKALCEA
VCLVTGGGSGIGRATALR
YALVTGASQGIGRAVAVR
VALVTGAARGIGLATAKK
TAIVTGSTSGIGLACARA
VAAITGAARGIGKACAKR
IAVVTGAGSGIGRAIAAG
SVVVTGASTGIGWAIAKF
VVIVTGAGGGIGHSIALL
TAIVTGAASGIGRGVADR
HAIVIGGAGDIGAAISNQ
NVIVTGGSRGIGLAIARR
HALVTGGGRGIGRAIAAS
TAVITGGCGILGRRFAEG
TALVTGAGGLLGRQHVAA
IAVVTGASRGIGAAIASG
VAIITGASQGIGAALVQG
VVIVTGAGSGIGAAAARR
TALVTGAGRGLGRAFAEK
IAVVTGAGTGVGRAAALA
SVIITGAGSGIGRAAALL
VAVITGSTRGIGLAIAER
TALVTGSTAGIGHAIARG
VALITGAGGGLGEAYAKL
TALVTGSSRGLGRAIAEG
TALITGGNGGIGLATAKL
VVLITGGASGIGAAFVRA
VIAITGASSGIGAAAARH
VALVTGAASGLGLATAKA
VALVTGGASGIGEAIVEL
VAIVTGGNGGIGLGLAHG
IALVTGGSRGLGRNTVLN
VLIVTGALGALGKVVAEI
KALVTGATGGIGGAIAQA
IALVTGASRGIGFATAKA
AAIVTGGSRGIGAAIARR
VAVVTGGSSGMALASARR
VAIVTGAGNGLGRAHALG
RAVITAAAAGIGRACAIA
VAIVTGGAQGFGRAIVQR
TVLITGSTDGVGRYVARR
VAVVTGGTRGIGEAISIA
VAVITGAGSGIGAAIARL
VAVVTGGGAGIGRGIALG
IAVISGGCGGIGQAVRER
TALVTGASSGIGAATVRR
TALVTGASSGIGAATVRR
IVMVSGASRGIGRAVVDR
IALVTGAGTGIGRETAIL
VALVTGAGNGIGRATALR
LVVVTGAGQGIGRAIALG
TTLITGGNSGIGEALARK
VVLVTGGASGIGAAIVRR
TAIITGAGSGIGRASAKL
TAFITGGGQGIGLACAEA
VIIVTGAGRGIGREIALL
VAVITGGNGGIGLGIAQA
TAVVTGASIGIGRAIAKG
VAIVVGAGQSPGEGMGNG
TLLLTGASRGIGHATVIR
TAIISGAASPRGIGLATA
QVLVVGGSSGIGNGIAQA
TVLVTGAASGMGRATARV
NAVVTGSTSGIGLAYARA
VAIVTGSSRGIGRSSAEL
GAGSIGPGWGNGKATAVT
TAVVTGATGGLGYETAMA
TALVTGGSRGIGAAVCRL
IALVTGGSRGIGKMIAAG
VAVITGATSGIGLRTAEV
RILVTGGGSGLGAAMGRR
VAWVTGGGSGIGEAGAEA
VALVTGGTRGIGAAIGKA
CAIVTGSASGLGAATAEI
VILVTGGAQGMGAAHARL
TAIVTGAARGIGKAIALK
VALVTGASYGIGFAIASA
LAIITGASQGIGAVIAAG
KIIIVGATSGIGRGLAEQ
VVVITGAAGGIGEATTRR
VVVITGGAGILGKGIAAY
RIFVTGGAEGIGRAIVEA
IILITGASSGFGKITAQM
IVFITGASSGIGEGCARK
VAVITGAGGVLGGNIAQH
VVLVVGATGGIGQAVVEQ
IIVITGASGGLAEEIIKR
TILITGASGGLAQAIINQ
TILITGASGGLAQAIINQ
VVIITGASEGIGRALAIA
VVVITGASSGIGYAIGKY
ILFITGCAGGLGKKIAEE
NVIITGASSGIGKELARL
LAIVTGSSKGIGKAISEF
IIVITGASGGLAQAIVKQ
NILIIGATSAIAEATAQQ
YTLITGASTGIGRRLAEE
IIVITGASGGLAQAIVKQ
TVLISGSGSGMGLLTAQT
VAFITGGGTGLGKAMTTF
TVFITGASRGIGKAIALK
FIFITGCDSGFGRLLALQ
VAIVTGANTGIGKETAKD
YVFITGCDSGFGNLLARQ
VCLITGAGSGLGRLFALE
VALVTGAAQGIGKAFAEA
YVFITGCGSGFGNLLARQ
YVFITGCDSGFGNLLARQ
YVFITGCDSGFGTLLARQ
YVFITGCDSGFGNLLARQ
VALVTGAAQGIGKAFAEA
VAIVTGANTGIGKETAKD
VCVVTGASRGIGRGIALQ
IVLITGAGHGIGRLTAYE
HVVVTGGSSGIGKCIAIE
VVWITGASSGIGEELAFQ
VVLVTGAGGGLGRAYALA
VALVTASTDGIGLAIARR
LALVTGAGSGIGRAISVR
VALVTGAAQGIGKAFTEA
YVFITGCDSGFGNLLARQ
YVFITGCGSGFGNLLARQ
YVFITGCDSGFGNLLARQ
YVFITGCDSGFGNLLARQ
VAFITGGGTGLGRGMTTT
VAFITGGGTGLGKAMTTT
TVIVTGANVGIGKMTALD
SFMITGANSGIGKAAAMA
VIIVTGANSGIGFETARS
TVIVTGANIGIGKMTALD
VVLITGCSSGIGLSLAVQ
VALVTGASVGIGAAVARA
VVLITGCSSGIGLSLAVQ
VAVVTGAAQGLGRSFVEI
ICVVTGASRGIGRGIALQ
HVVVTGGSSGIGKCIAME
TVLITGCSSGIGLGLAVR
TVIVTGANTGIGKETALE
TVLITGCSSGIGLAIAAK
VTLITGASSGIGAGTALL
VVVVTGGSRGIGAAIVRA
NILITGANRGLGLEMVKQ
VCLVTGASSGIGAGTALL
YVFISGCDTGFGNLLAKR
VALVTGAAQGIGRAMVEE
VAIVTGGAKGIGCSTAKQ
VCAVFGGSRGIGKAVSKL
TVLITGGGRGIGRHLARE
VVLITGGGRGIGRHLAKE
TVIVTGSNVGIGRATAVD
TVLITGANTGIGKETAID
VGIVTGGASGLGRATVER
VCLITGAGSGLGRLFALE
VALVTGAAQGIGRAMVEE
VAIVTGGGTGIGKAIAAE
VVIVTGGTRGIGRGIVKT
VCLVTGASSGIGAGTALL
VALVTGANSGIGKETALD
IVLITGAGSGIGRLMALE
YVLITGCDSGFGNLLAKQ
VALVTASTEGIGLAIARR
IVLITGAGHGIGKITAKI
HVFITGCDTGFGNLLAKR
VVLVTGAGGGLGRTYALA
TVLITGGGRGIGRHLARE
IVLITGAGSGIGRLMALE
TVIVTGANTGIGKETALE
VAFITGGGSGIGFRIAEI
VAVVTGGNKGIGLAIVRA
YVLITGCDTGFGNLLAQR
SVLITGASRGLGLQMVKQ
VCLITGAGSGLGRLFALE
HVVVTGGSSGIGKCVAIE
VCAVFGGSRGIGKAVAKL
VAFITGGGSGIGFRIAEV
TVLITGGNTGIGKETAVD
IVLITGSGSGIGRLMALE
VAVVTGAAQGLGRSFVEI
VAVVTGANKGIGLAIVKG
VVLVTGAGGGLGREYALA
TVIVTGGNTGIGKATATA
LAVVFGGSRGIGRAASKL
VAFITGGGSGIGFRIAEI
RALVTGAGKGIGRETVKA
WAVVTGATDGIGKAYAEE
FVYITGCDTGFGNLLARH
VVLITGCSSGIGLRIAVL
VAIVTASTDGIGLAAAEA
VALVQGSSRGLGLEFCRY
WAVITGGSDGIGRAYAEE
WAVVTGATDGIGKAYAEE
WAVVTGATDGIGKAYAEE
