# Supplementary material for: A tale of two symmetrical tails: Structural and functional characteristics of palindromes in proteins
Source: BMC Bioinformatics. 2008 Jun 11;9:274. doi: 10.1186/1471-2105-9-274 (PMC2474621; doi:10.1186/1471-2105-9-274)
Supplement: Additional file 1 — Conserved Blocks that overlap with palindromes in proteins. [file 1471-2105-9-274-S1.zip › Blocks/2FJUB-EAIEAIAE.txt]

TEEPVIVHGYTFVPEIFAKDVLEAIAESAFKTSEYPVILSFENHC
DEEPIVTHGHAYCTEILFKDCIQAIADCAFVSSEYPVILSFENHC
EYEPIVNHGRTFTKPISFANVIRAIKKFAFIVSPWPLILSLEIHC
PNGPVVCHGHTFTSMIKFNDVIDAIRKYAFVVSPYPLFISLEIHC
EEEPVITHGFTMTTEISFKEVIEAIAECAFKTSPFPILLSFENHV
EEEPVITHGFTMTTEISFKEVIEAIAECAFKTSPFPILLSFENHV
DEEPIITHGFTMTTDIFFKEAIEAIAESAFKTSPYPIILSFENHV
DEEPIITHGFTMTTDILFKEAVEAIAESAFKTSPYPVILSFENHV
DQEPIITHGKAMCTDILFKDVIQAIKETAFVTSEYPVILSFENHC
DQEPIITHGKAMCTDILFKDVIQAIKETAFVTSEYPVILSFENHC
DQEPIITHGKAMCTDILFKDVIQAIKETAFVTSEYPVILSFENHC
NQEPIIYHGYTFTSKILFCDVVRAIRDYAFKASPYPVILSLENHC
NQEPIIYHGYTFTSKILFCDVLRAIRDYAFKASPYPVILSLENHC
NQEPIIYHGYTFTSKILFCDVLRAIRDYAFKASPYPVILSLENHC
NQEPIIYHGYTFTSKILFCDVLRAIRDYAFKASPYPVILSLENHC
DGMPVIYHGHTLTTKIKFSDVLHTIKEHAFVASEYPVILSIEDHC
DGMPVIYHGHTLTTKIKFSDVLHTIKEHAFVASEYPVILSIEDHC
DGMPVIYHGHTLTTKIKFSDVLHTIKEHAFVASEYPVILSIEDHC
EEEPFITHGFTMTTEVPLRDVLEAIAETAFKTSPYPVILSFENHV
EEEPFITHGFTMTTEVPLRDVLEAIAEAAFKTSPYPVILSFENHV
EEEPFITHGFTMTTEVPLRDVLEAIAETAFKTSPYPVILSFENHV
DGKPVIYHGWTRTTKIKFDDVVQAIKDHAFVTSSFPVILSIEEHC
DGKPIIYHGWTRTTKIKFDDVVQAIRDHAFVTSSFPVILSIEEHC
GENGPVVCHGFLTSAIPLKTVIRVIKKYAFITSPYPLIISLEINC
DGRPIVNHGHTMTRPIMFSDVMYTIAKYAFVKSHFPLWISLEVHC
QNEPVVYHGYTLTSKLLFKTVIQAIHKYAFMTSDYPVVLSLENHC
DNEPVIYTGHTMTSQIVFRSVIDIINKYAFFASEYPLILCLENHC
DGMPIIYHGHTLTTKIPFKEVVEAIDRSAFINSDLPIIISIENHC
DGMPIIYHGHTLTTKIPFKEVVEAIDRSAFINSDLPIIISIENHC
DNEPVIYTGHTMTSQIVFRSVIDIINKYAFFASEYPLILCLENHC
GGEPVIYHGHTLTSKILFRDVVQAVRDHAFTLSPYPVILSLENHC
SGEPVVYHGHTLTSRILFKDVVATVAQYAFQTSDYPVILSLETHC
GGEPVIYHGHTLTSKILFRDVVQAVRDHAFTLSPYPVILSLENHC
GGEPVIYHGHTLTSKILFRDVVQAVRDHAFTLSPYPVILSLENHC
DNEPILCNRNNMTTHVSFRSVIEVINKFAFVASEYPLILCLGNHC
DGMPIIYHGHTPTTKIPFKEVVEAIDRSAFINSDLPIIISIENHC
DNEPVIYTGHTMTSQIVFRSVIDIINKYAFFASEYPLILCLENHC
EEEPFITHGFTMTTEVPLRDVLEAIAETAFKTSPYPVILSFENHV
GGEPVIYHGHTLTSKILFRDVVQAVRDHAFTLSPYPVILSLENHC
DGMPIIYHGHTLTTKIPFKEVVEAIDRSAFINSDLPIIISIENHC
DGEPVVHHGYTLTSKILFRDVVETINKHAFVKNEFPVILSIENHC
DGEPIITHGFTMCTEVLFKDVVTAIGESAFKVSDYPVILSFENHC
PGVPIITHGKAMCTNVLFSDVVQAIADTAFLTSPYPVVLSFENHC
DGEPIITHGFTMCTEVSFEDVVHAIGECAFKVSEYPVILSFENHC
KGEPIITHGKAMCTDVFFKDVLVQIRDTAFARSDFPVVLSFENHC
GEDIIITHGGTLCTKIPFKDVVEAISEYAFITSEFPVILSIENHC
DNLPYIFHGHTITSKIKFMDVIKTIKDHAFTSSEYPVILSIEQNC
DNLPYIFHGHTITSKIKFMDVIKTIKDHAFTSSEYPVILSIEQNC
FIDIVIYHGYTMTSKILLRDVLHVIRHYAFVTSEYPVILSIEDNC
KGEPIITHGKAMCTDVFFKDVLVQIRDTAFARSDFPVVLSFENHC
NNEPIVYHGFTLTSKILFKDVIDTIAMGAFVQSEYPVILSFENHC
DGNPIIYHGRTLTSKIRFIDVIKTIKDHAFVTSEYPIILSIEQHC
DGEPIITHGFTMCTEVQFKDVVHAIAECAFKVSEYPVILSFENHC
TEEPVIVHGYTFVPEIFAKDVLEAIAESAFKTSEYPVILSFENHC
EQEPVITHGMTLCTEVLFKDVIEAIKESAFKTSEYPVILSFENHC
DGLPLIYHGHTLVSKIGFRQVVEIIKKSAFITSDLPVILSIENHC
DGLPLIYHGHTLVSKIGFRQVVEIIKKSAFITSDLPVILSIENHC
KGEPIITHGKAMCTDVFFKDVLVQIRDTAFARSDFPVVLSFENHC
DTEPMVQNGQTATSKITISSALRIIREFAFERSRYPLLLKVSVHC
DTEPMVQNGQTATSKITISSALRIIREFAFERSRYPLLLKVSVHC
SLEPVIYHGYTFTSKILFCDALRAIRDYAFKVSPYPVILSLENHC
QNEPVVYHGYTLTSKLLFKTVIQAIHKYAFMTSDYPVVLSLENHC
QNEPVVYHGYTLTSKLLFKTVIQAIHKYAFMTSDYPVVLSLENHC
NGEPVVYHGHTLTSRIPFKDVVAAIAQYAFQTSDYPVILSLENHC
KDDIDVLHGMTLTTPVGLIKCLKAIRAHAFDVSDYPVVVTLEDHL
KDGICVRPKWNFEKPLELQECLDAIKQHAFTPTRSYPVIITIKDS
DNEPVIYTGHTMTSQIVFRSVIDIINKYAFFASEYPLILCLENHC
EEEPVITHGFTMTTEISFKEVIEAIAECAFKTSPFPILLSFENHV
DGMPIIYHGHTLTTKIPFKEVVEAIDRSAFITSDLPIIISIENHC
DNEPILCNRNNMAMLLSFRSVLEVINKFAFVASEYPLILCLGNHC
EEEPVITHGFTMTTEISFKEVIEAIAECAFKTSPFPILLSFENHV
GGEPVIYHGHTLTSKILFRDVIQAVRDHAFTSSPYPVILSLENHC
DGEPVVYHGRTLTSRILFKDVLATLAQYAFQSSDYPLILSLDNHC
DGEPVVYHGHTLTSRILFKDVLATLAQYAFQSSDYPLILSLENHC
EEEPVITHGFTMTTEISFKEVIEAIAECAFKTSPFPILLSFENHV
DGEPVVYHGRTLTSRILFKDVLATLAQYAFQSSDYPLILSLDNHC
NQEPIIYHGYTFTSKILFYDVLRAIRDYAFKASPYPVILSLENHC
EEEPVITHGFTMTTEISFKEVIEAIAECAFKTSPFPILLSFENHV
DNEPVVYTGHTMTSQIVFRSVIDIINKYAFFASEYPLILCLENHC
DQEPIITHGKAMCTDILFKDVIQAIKETAFVTSEYPVILSFENHC
DGMPIIYHGHTLTTKIPFKEVVEAIDRSAFITSDLPIIISIENHC
QNEPIVYHGYTFTSKLLFKTVVQAINKYAFVTSDYPVVLSLENHC
NQEPIIYHGYTFTSKILFCDVLRAIRDYAFKASPYPVILSLENHC
DGKPIIYHGWTRTTKIKFDDVVQAIRDHAFVTSSFPVILSIEEHC
EEEPFITHGFTMTTEVPLRDVLEAIAEAAFKTSPYPVILSFENHV
DGMPIIYHGHTLTTKIPFKEVVEAIDRSAFITSDLPIIISIENHC
GGEPVIYHGHTLTSKILFRDVIQAVRDHAFTSSPYPVILSLENHC
DGMPAIYHGHTLTTKIKFSEVLSTIKEHAFVTSEYPVILSIEDHC
DEEPFITHGFTMTTEIPFKEVIEAIAESAFKTSPFPVILSFENHV
NGEPVIYHGHTLTSKVLFKDVIKAINEYAFKTSEYPVILSLENHC
DEEPIITHGFTMTTEILFKDAIEAIAESAFKTSLYPVILSFENHV
DGMPVIYHGHTLTTKIKFSEVLITIKEHAFVTSEYPVILSIEDHC
EEEPVITHGFTMTTEISFKEVIEAIAECAFKTSPFPILLSFENHV
GDHGPVVCHGLFTQSIPLEDVVKTIRKYAFITSPYPLIVSLEIHC
SDDGPVVCHGKLTSSLPLRNVVDVINKYAFITSPYPLILSLEIHC
NDEPYVSHGHTWTTRIKFEEVIKTINKYAFVKSRFPLWISLEVRC
TKEPRVLHGYTLTKDITFRDVCEAIKDYGFATTDLPLIVSLEVHC
NNEPIVSHGRTFTSSISLNNVFKTIKKYAFITSPFPLIISLEINC
DDRPVVKHGRTFTSSVSVEDVCSAIRKYGFIASPNPLILSLEIHC
DGRPIVSHGRTMTTSVLFADCITVINRYAFITCDFPLILSLEVHC
NQEPIIYHGYTFTSKILFCDVLRAIRDYAFKASPYPVILSLENHC
DGEPIVHHGYTLTSKILFKDVIETINKYAFIKNEYPVILSIENHC
DGEPIVHHGYTLTSKILFKDVIETINKYAFIKNEYPVILSIENHC
QNEPVVYHGYTLTSKLLFKTVIQAIHKYAFMTSDYPVVLSLENHC
PVITHGPTAVMGMNEIGLKEVCEAIKECAFKTSPYPVILSIENHL
PVITHGPTAVMGMNEICLREVCEAIKECAFKTTPYPLILSIENHL
EGMPIIYHGLTLTSKIKFMDVLKTIKEHAWVQSDLPIILSIENHC
DGLPLIYHGHTLVSKIGFRQVVEIIKKSAFITSDLPVILSIENHC
TEEPVIVHGYTFVPEIFAKDVLEAIAESAFKTSEYPVILSFENHC
DGTPVIYHGHTFTTKIPFRAVVEAINKSAFIQSSYPVILSIENHC
DEEPIITHGMAMCTDILFKDVIYALRDTAFVTSDYPVILSFENHC
DNMPLIFHGHTFTTRIKFMDVIRTIKEHAFITSEYPLILSIEQNC
FLDIVIYHGYTMTSKILLRDVLHVIRHYAFVTSEYPVILSIEDNC
DGLPLIYHGHTLVSKIGFRQVVEIIKKSAFITSDLPVILSIENHC
ELEPMVQNGQTAHSKITISSALRTIREFAFERSRYPLLLKISVHC
KGEPIITHGKAMCTDVFFKDVLMQIRDTAFARSDFPVILSFENHC
DQEPIITHGLAMCTDIQFRDVIQAIRDTAFVTSDFPVILSFENHC
DEEPIVTHGHAYCTEILFKDCIQAIADCAFVSSEYPVILSFENHC
DNLPYIFHGHTMTSKIKFMDVVKTIKDHAFTTSEYPVILSIEQNC
DNLPYIFHGHTMTSKIKFMDVIKTIKDHAFTTSEYPVILSIEQNC
QNEPVVYHGYTLTSKLLFKTVIQAIHKYAFITSDYPVVLSLENHC
EDGIDVLHGRTLTSPVELIKCLRAIREHAFDVSDYPVVVTLEDHL
KNDIDVLHGRTLTSPVELIKCLRAIKTHAFEVSDYPVVVTLEDHL
KDAVEVLHGRTLTSPVGLMKCLEAIREYAFVASPYPVILTLEDHL
GKEAEVRHGGTLTSREDLQKCLNVVKENAFQVSAYPVVLTLEDHL
GKEAEVRHGGTLTSREDLQKCLNVVKENAFQVSAYPVVLTLEDHL
KDGICVRPKWNFEKPLELQECLDAIKQHAFTPTRSYPVIITIKDS
EEEPVITHGFTMTTEISFKEVIEAIAECAFKTSPFPILLSFENHV
DGEPVVHHGYTLTSKILFRDVVETINKHAFVKNEFPVILSIENHC
DGMPIIYHGHTLTTKIPFKEVVEAIDRSAFITSDLPIIISIENHC
DNEPVIYTGHTMTSQIVFRSVIDIINKYAFFASEYPLILCLENHC
GGEPVIYHGHTLTSKILFRDVIQAVRDHAFTSSPYPVILSLENHC
DGEPVVYHGHTLTSRILFKDVLATLAQYALQSSDYPLILSLENHC
DGMPVIYHGHTLTTKIKFSDVLHTIKEHAFVASEYPVILSIEDHC
EEEPVITHGFTMTTEISFKEVIEAIAECAFKTSPFPILLSFENHV
DGEPVIYHGNTLTPEIFFKDVIQAVKEYAFKTSAYPVILSLENHC
DGEPVIYHGYTLTSKILFKDVIKAIKEYAFKTSEYPVILSLENHC
DGMPVIYHGHTLTTKIKFSDVLNTIKEHAFVTSDYPIILSIEDHC
DGMPVIYHGHTLTTKIKFSEVLSTIKEHAFVTSEYPVILSIEDHC
DGMPVIYHGHTLTTKIKFSEVLITIKEHAFVTSEYPVILSIEDHC
DGEPIVHHGYTLTSKILFKDVIETINKYAFIKNEYPVILSIENHC
DVEPVVYHRKTLTSSVPVRDICRAIKQYGFVTSPYPIIISTEIHC
TKEPRVLHGYTLTKDITFRDVCEAIKDYGFATTDLPLIVSLEVHC
TKEPRVLHGYTLTKDITFRDVCEAIKDYGFATTDLPLIVSLEVHC
TKEPRVLHGYTLTKDITFRDVCEAIKDYGFATTDLPLIVSLEVHC
TKEPRVLHGYTLTKDITFRDVCEAIKDYGFATTDLPLIVSLEVHC
TKEPRVLHGYTLTKDITFRDVCEAIKDYGFATTDLPLIVSLEVHC
TKEPRVLHGYTLTKDITFRDVCEAIKDYGFATTDLPLIVSLEVHC
TKEPRVLHGYTLTKDITFRDVCEAIKDYGFATTDLPLIVSLEVHC
TKEPRVLHGYTLTKDITFRDVCEAIKDYGFATTDLPLIVSLEVHC
TKEPRVLHGYTLTKDITFRDVCEAIKDYGFATTDLPLIVSLEVHC
TKEPRVLHGYTLTKDITFRDVCEAIKDYGFATTDLPLIVSLEVHC
TKEPRVLHGYTLTKDITFRDVCEAIKDYGFATTDLPLIVSLEVHC
TKEPRVLHGYTLTKDITFRDVCEAIKDYGFATTDLPLIVSLEVHC
IVEPRVLHGYTLTKEISFRAVCEAIRDSAFVVSDLPVIVSLEVHC
NGQPEVNHGRTMTTSISFKEVMTTINKYAFVKSKFPLWISLEVHC
HAEPRVLHGFTMTKEVSFRNVCETVREYAFTTSELPLIVSLEVHC
NNVPQITHGRTLTSRVPFQDVISAIARYAFVTSPYPLILSLEVHA
DGRPIVSHGRTMTTSVLFADCITVINRYAFITCDFPLILSLEVHC
RPEPRVLHGHTLTKGTKFRDVCYAIRDSAFVASDLPVIVSLEVHT
RLEPKVLHGHTLTKGTTFREVCYAIRDSAFIVSDLPVIVSLEVHA
DGRPIVSHGRTMTTSVLFADCITVINRYAFFSSEFPLVISLEVHC
DVEPVVYHRKTLTSSVPVRDICRAIKQYGFVTSPYPIIISTEIHC
EYEPIVNHGRTFTKPISFANVIRAIKKFAFIVSPWPLILSLEIHC
EYEPIVNHGRTFTKPISFANVIRAIKKFAFIVSPWPLILSLEIHC
VIEPRVLHGYTLTKEVSFREVCLAIKEYAFAVTDLPLIVSLEVHA
GESSPVVCHGVLTSALPLSSVTQIIRKYAFITSPYPLIISMEVRC
NQEPIIYHGYTFTSKILFCDVLRAIRDYAFKASPYPVILSLENHC
DEEPIITHGFTMTTDIFFKEAIEAIAESAFKTSPYPIILSFENHV
DGKPVIYHGWTRTTKIKFDDVVQAIKDHAFVTSSFPVILSIEEHC
DGKPVIYHGWTRTTKIKFDDVVQAIKDHAFVTSSFPVILSIEEHC
EEEPVITHGFTMTTEISFKEVIEAIAECAFKTSPFPILLSFENHV
DQEPIITHGKAMCTDILFKDVIQAIKETAFVTSEYPVILSFENHC
DQEPIITHGKAMCTDILFKDVIQAIKETAFVTSEYPVILSFENHC
DQEPIITHGKAMCTDILFKDVIQAIKETAFVTSEYPVILSFENHC
DGEPIVHHGYTLTSKILFKDVIETINKYAFIKNEYPVILSIENHC
DGEPIVHHGYTLTSKILFKDVIETINKYAFIKNEYPVILSIENHC
DGMPIIYHGHTLTTKIPFKEVVEAIDRSAFINSDLPIIISIENHC
DGMPIIYHGHTLTTKIPFKEVVEAIDRSAFINSDLPIIISIENHC
DGEPIVHHGYTLTSKILFKDVIETINKYAFIKNEYPVILSIENHC
DNEPILCNRNNMTTHVSFRSVIEVINKFAFVASEYPLILCLGNHC
DGEPVVHHGYTLTSKILFRDVVETINKHAFVKNEFPVILSIENHC
DGEPVVHHGYTLTSKILFRDVVETINKHAFVKNEFPVILSIENHC
DGMPVIYHGHTLTTKIKFSDVLHTIKEHAFVASEYPVILSIEDHC
SGEPVVYHGHTLTSRILFKDVVATVAQYAFQTSDYPVILSLETHC
NQEPIIYHGYTFTSKILFCDVLRAIRDYAFKASPYPVILSLENHC
DEEPIVTHGHAYCTEILFKDCIQAIADCAFVSSEYPVILSFENHC
DGTPVIYHGHTFTTKIPFRAVVEAINKSAFIQSSYPVILSIENHC
QNEPVVYHGYTFTSKLLFKTVIQAINKYAFLASEYPVVLSLENHC
SGEPVVYHGHTLTSRILFKDVVATVAQYAFQTSDYPVILSLETHC
SGEPVVYHGHTLTSRILFKDVVATVAQYAFQTSDYPVILSLETHC
KDDIEVLHGRTLTTPVALIKCLRSIKEYAFVASEYPVVITLEDHL
KDNIDVLHGRTLTTPVELIRCLRSIKDHAFVASEYPVVITLEDHL
KDSIDVLHGRTLTTPVELIRCLRSIKDHAFVASEYPVVITLEDHL
KDNVDVLHGRTLTSPVALIKCLRSIKQHAFVASEYPVVITLEDHL
KDNVDILHGGTLTAPVEMIKCLKSIKEYAFCASNYPLVITLEDHL
KEDVDVLHGRTLTSPVALIKCLRSIKQYAFVASEYPVVITLEDHL
KDDIEVLHGRTLTTPVALIKCLRSIKEYAFVASEYPVVITLEDHL
TDDVCVKHGRTLTKEVKLGKCLESIKANAFAISKYPVIITLEDHL
TDDVCVKHGRTLTKEVKLGKCLESIKANAFAISKYPVIITLEDHL
KGGIKVTHGNTLTSPVAFEKCIKAIKANAFVSSKYPVVITLEDHL
EEEPFITHGFTMTTEVPLRDVLEAIAEAAFKTSPYPVILSFENHV
QNEPIVYHGYTLTSKLLFKTVIQAINKYAFVTSDYPVVLSLENHC
QNEPIVYHGYTFTSKLLFKTVVQAINKYAFVTSDYPVVLSLENHC
QNEPIVYHGYTFTSKLLFKTVVQAINKYAFVTSDYPVVLSLENHC
DGEPIVHHGYTLTSKILFKDVIETINKYAFIKNEYPVILSIENHC
EEEPFITHGFTMTTEVPLRDVLEAIAEAAFKTSPYPVILSFENHV
DNEPVIYTGHTMTSQIVFRSVIDIINKYAFFASEYPLILCLENHC
EEEPFITHGFTMTTEVPLRDVLEAIAEAAFKTSPYPVILSFENHV
GGEPVIYHGHTLTSKILFRDVIQAVRDHAFTSSPYPVILSLENHC
DGKPIIYHGWTRTTKIKFDDVVQAIRDHAFVTSSFPVILSIEEHC
DNEPILCNRNNMAMHLSFRSVLEVINKFAFVASEYPLILCLGNHC
DGEPVVYHGHTLTSRILFKDVLATLAQYAFQSSDYPLILSLENHC
DGMPVIYHGHTLTTKIKFSDVLHTIKEHAFVASEYPVILSIEDHC
EEEPFITHGFTMTTEVPLRDVLEAIAETAFKTSPYPVILSFENHV
DEEPIITHGFTMTTDILFKEAVEAIAESAFKTSPYPVILSFENHV
DGEPVVHHGYTLTSKILFRDVVETINKHAFVKNEFPVILSIENHC
DGEPVVHHGYTLTSKILFRDVVETINKHAFVKNEFPVILSIENHC
DGEPVVHHGYTLTSKILFRDVVETINKHAFVKNEFPVILSIENHC
DGEPIVHHGYTLTSKILFKDVIETINKYAFIKNEYPVILSIENHC
DQEPIITHGKAMCTDILFKDVIQAIKETAFVTSEYPVILSFENHC
DGMPVIYHGHTLTTKIPFKDVVEAISRSAFVNSNMPVILSIENHC
DGEPVVCTGHTLSPPLALHSVLEAIEKCAFVASDYPLIVCIENHC
DMEPVVYHGYTLTTKILFKEVITTVEQHAFEKSPYPVILSLENHC
RGEPVIYHGHTLTSKVPFKEVIETIAQYAFKASPYPLILSLENHC
DGEPIIHHGYTLTSKILFKDVIETINKHAFTKSQYPVILSIENHC
NGEPIVYHGHTFTSKILFKDVVGAVANYAFKVSEYPVILSVENHC
NGEPIIYHGYTITSKVLFRDVIKAIKDYAFKTSQYPVILSLENHC
DNEPVVYVGSSVASHLVFSKIVDIINQYAFESSEYPLILCLVTHC
DGEPVIYTGHTMTSQVSFRSVIDVVNKYAFVASEFPVILCLENHC
HHHHHHHHHHHQHTPITIRSALEVINKYAFLTSQYPLLLYLCHRC
EEEPVITHGFTMTTEISFKEVIEAIAECAFKTSPFPIILSFENHV
KGEPVIYHGHTLTSKVPFVEVVQTINEYAFKSSPYPLILSLENHC
EEEPVITHGFTMTSEISFKEVIEAIAECAFKTSPFPVILSFENHV
PGEPIIYHGWTRTTKIKFEDVVKAINDHAFVTSEFPVILSIEEHC
DDLPIIYHGHTLTSKIKFLDVLHTIKEHAFVTSEYPVILSIEDHC
DGEPMVQHGYTLTSKIPFRFVIETINKYAFINNQFPVILSIENHC
DEEPYITHGFTMTTEIPFKEVIEAIAESAFKTSPYPVILSFENHV
DGMPVIYHGHTLTTKIKFSDVLHTIKEHAFVASEYPVILSIEDHC
DGRPIVSHGRTLTTSVLFADCITVINRYAFITTDFPLILSLEVHC
RAEPVVHHHGTMTSTVGFREVCRAIRESAFEKNPLPIIISLEVGA
VKEPRVLHGYTLTKEVSFREVCVAIRDYAFAVTDTPLIASLEVHC
DGRPIVSHGRTMTTSVLFADCISVIDRYAFLSSDYPLILSLEVHC
DGRPIVSHGRTMTTSVLFADCITVINRYAFITTDFPLILSLEVHC
RPEPRVLHGYTLTKEVTFRDVCYAIRDTAFVTSDLPVIVSLEVHA
EEEPVITHGFTMTTEISFKEVIEAIAECAFKTSPFPILLSFENHV
DGEPVVHHGYTLTSKILFRDVVETINKHAFVKNEFPVILSIENHC
DQEPIITHGKAMCTDILFKDVIQAIKETAFVTSEYPVILSFENHC
DEEPIITHGMAMCSDILFKDVIYALRDTAFVTSDYPVILSFENHC
DEEPIVTHGHAYCTEILFKDCIQAIADCAFVSSEYPVILSFENHC
TEEPVIVHGYTFVPEIFAKDVLEAIAESAFKTSEFPVILSFENHC
DEEPIITHGMAMCSDILFKDVIYALRDTAFVTSDYPVILSFENHC
DEEPIITHGMAMCTDILFKDVIYALRDTAFVTSDYPVILSFENHC
DNDPIVYHGHTLTSKIKFRDIIEVVDKYAFAASEYPLILSFENHC
DGTPVIYHGHTFTTKIPFRAVVEAINKSAFVQSAYPVILSIENHC
DNMPLIFHGHTFTTKIKFKDVIKTIKEHAFVTSEYPVILSIEQNC
QNEPVVYHGYTFTSKLLFKTVIQAINKYAFLASEYPVVLSLENHC
SGEPIVYHGHTLTSRIPFKDVVAAIGQYAFQTSDYPVILSLENHC
KDDIHVLHGRTVTTPVELIRCLKSIKEHAFVASPYPVVITLEDHL
DGGIKVVHGKTLTTPVALTKCLEAIKEYAFVKSDFPVILTLEDHL
KDNIDILHGRTLTTPVDLIKCLKSIKEYAFVASPYPVIITLEDHL
KDNIDILHGRTLTTPVELIKCLKSIKEHAFVASPYPVVITLEDHL
KDDIDVVHGRTLTTPVSLLQCLKSIKEYAFVKSQYPLVITLEDHL
KDDIDVVHGRTLTTPVSLLRCLKSIKEYAFVKSQYPLVITLEDHL
DGGIKVVHGKTLTTPVALTKCLEAIKEYAFVKSDFPVILTLEDHL
KDDIDVVHGRTLTAPVSLIQCLKSIKEYAFVKSDYPVIITLEDHL
KDNIHVLHGRFPSSCHYHTWKTHLTPDLQAKVAEVMVIQIFGEML
KDDIHVLHGRTVTTPVELIRCLKSIKEHAFVASPYPVVITLEDHL
TDDVCVKHGRTLTKEVKLGKCLESIKANAFAISKYPVIITLEDHL
KDDILVLHGWAWTPPVELVKCLRSIKEHAFYASAYPVILTLEDHL
KDDVEVLHGGTLTTPVALIKCLKSIKEHAFTVSEYPVVITLEDHL
KDDVDILHGRTLTAPVSLIKCLKSIKEYAFVASPYPVIITLEDHL
KDDVEVLHGRTLTTPVSLIKCLRSIKEHAFSVSEYPVVITLEDHL
KEDVDVLHGRTLTTPVALIKCLTSIKQYAFVASEYPVVITLEDHL
KNNIDILHGGTLTAPVQIIKCLKSIKEYAFCASPYPLVITLEDHL
KDDVEVLHGGTLTTPVALIKCLRSIKEHAFTVSEYPVVITLEDHL
KDNVDILHGGTLTPPVELIQCLKSIKEHAFVASEYPVIITLEDHL
KDDVDILHGRTLTAPVSLIKCLKSIKEYAFVASPYPVIITLEDHL
KDDIEVLHGRTLTAPVTLIKCLRSIKEHAFCASEYPLVITLEDHL
KDDILVLHGWAWTPPVELVKCLRSIKEHAFYASAYPVILTLEDHL
KDDVEVLHGGTLTTPVALIKCLRSIKEHAFSVSEYPVVITLEDHL
KDDIEVLHGRTLTAPVALIKCLRSIKEHAFSASEYPVVITLEDHL
GTDINVLHGRTLTTPVPLMKCLKSIRDYAFSSSPYPVIITLEDHL
KDDVDVLHGRTLTSPVALIKCLRSIKQYAFVASEYPVVITLEDHL
KDDIDVLHGRTLTAPVSLIKCLRSIKQYAFVASPYPVIITLEDHL
KDDVDVLHGRTLTSPVALIKCLRSIKQYAFVASEYPVVITLEDHL
KDDVDVLHGMTLTTPVALIKCLMSIKEYAFVASEYPVVITLEDHL
DGMPVIYHGHTLTTKIKFSDVLHTIKEHAFVASEYPVILSIEDHC
EEEPVITHGFTMTTEISFKEVIEAIAECAFKTSPFPILLSFENHV
DEEPIITHGFTMTTEILFKDVIEAIAESAFKTSKYPVILSFENHV
PEEPIIYHGWTRTSKIKFKDVVKAINDHAFATSEYPVVLSIEEHC
NGEPIVYHGHTFTSKIFFKDVVTVLGNYSFKASEYPVILSIENHC
NNDPVVYHGHTLTSKITFCSVIHVVDKYAFAASDYPVVLSLENHC
NGEPIVYHGRTFTSKILFKDVISAIDKYAFRVSDYPVILSLENHC
PEEPIIYHGWTRTSKIKFKDVVKAINDHAFATSEYPVVLSIEEHC
