# Supplementary material for: A tale of two symmetrical tails: Structural and functional characteristics of palindromes in proteins
Source: BMC Bioinformatics. 2008 Jun 11;9:274. doi: 10.1186/1471-2105-9-274 (PMC2474621; doi:10.1186/1471-2105-9-274)
Supplement: Additional file 1 — Conserved Blocks that overlap with palindromes in proteins. [file 1471-2105-9-274-S1.zip › Blocks/2FP4B-ELKVPLVVRLE.txt]

TAFRLVLSDRNVKAILVNIFAGINRCDWVAEGVVKAAREVKIDVPLIVRLAGTN
KSFRAVLGDKNVETILVNIFAGINRCDWVAEGVIKAIREVGVNVPLVVRLSGTK
AFKIITADKDKVSAILVNIFGGIMRCDVIAQGIIQAARELDLKIPIVVRLQGTK
NAVRIITSDPRVKCVLINIFGGIVNCATIANGVVSAVNKIGLNVPMVVRLEGTN
EAFKIISSDKAVSAILVNIFGGIMRCDIVAEGVIQAVKELGLDIPLVVRLQGTK
EAFELITSDPKVTAIFVNIFGGIVRCDAIAHGLINTVKSLDLKIPIIARLQGTN
EAFSLITNDPKTTAIFVNIFGGIVRCDVIAKGLISVVSALNLNIPIICRLQGTN
EGFTIISQQSHVKAILVNIFGGIVRCDMVAAGVIAAFKKVGLKVPLVVRLEGTN
QGFELILSNKNVDAIFVNIFGGIVRCDYVALGLVEAARELEVRVPIVARLQGTK
NCLLHVLKDPNVRVVFINIYAEITRCEKVAEGIILALDEAPRKVPLVVKLAGTN
NGLEIILGDPDVRSVFVNVFGGITACDEVANGIVQALKLLEDRGEKVEKPLVVR
EAINLILSDKNVKVVFINIFGGITRCDEVAKGLKEALADVSTPVVVRLAGTNEE
DGLSVVLSDPDVRSVLVNVFGGITACDAVADGIVRALDEVRLTKPLVVRLDGNN
REAFKIILQSGVKGILVNIFGGIMRCDVIAKGIIESTKEIGVDVPLVVRLSGTN
KAFEIILRDKNVKVIFINIFGGIVRCDRIANGILEATKNVEVNIPIVVRLDGTN
EGFKIILGDKNVKAILVNIFGGIVRCDRVAGGIIEAAKNIGLKVPVIVRLEGTN
NALDMVFSDENVDSVVFNIFGGITRGDEVAKGINSALEQFDEIPTPVVVRLAGT
LALRKVLENKNVKGIFINILGGITRCDEVAKGIVEVLKEHPNVKFAVRMMGTNE
RALDLVISHPSVRVVFLNVLGGITRADDVARGVVNALRDARRDVPLVIRLTGTN
EAVKVLLHHPRVKVIFVNIFGGITRADEVALGIKEALAESGGTNKKIVVRMKGT
EAFKLMLKNPGLKAILVNIFGGIMRCDVIAEGVIAASKAVSLSVPLVVRMKGTN
EAFRILLSDPNCKGVLVNIFGGIARCTTIAGALITASKEVGFNVPLVVRLEGTE
EAFKLITSDKKVLAILVNIFGGIMRCDVIAQGIVMAVKDLEIKIPVVVRLQGTR
EAFKLITSDKKVQAILVNIFGGIMRCDVIAQGIVMAVKDLEIRIPVVVRLQGTR
EAFKLITSDKKVLSILVNIFGGIMRCDVIAQGIVMAVKDLEIKIPVVVRLQGTR
QAFKLLTADPKVEAILVNIFGGIVNCAIIANGITKACRELELKVPLVVRLEGTN
QAFKLLTADPKVEAILVNIFGGIVNCAIIANGITKACRELELKVPLVVRLEGTN
EAFKLLTSDPKVEAILVNIFGGIVNCAIIANGITKACRELELKVPLVVRLEGTN
QAFKLLTADPKVEAILVNIFGGIVNCAIIANGITKACRELELKVPLVVRLEGTN
EAFKILTSDDKVKAILVNIFGGIMKCDVIASGIVNAAKEVALKVPVVVRLEGTN
EAFKILTSDDRVKAILVNIFGGIMKCDVIASGIVNAAKQVDLKVPVVVRLEGTN
EAFKLILADTSVQGVLINIFGGIVRCDMIAEAIIAAVQEVNVTVPVVVRLEGNN
EAFKLILEDKSVKGVLINIFGGIVRCDMIAEAIVAAVKEINVDVPVVVRLEGNN
EAFKLILEDKSVQGVLINIFGGIVRCDMIAEAIVAAVKEINVNVPVVVRLEGNN
AAFKIITADPKVEGILVNIFGGIMKCDVIAEGVIAAVKEVGLQVPLVVRLEGTN
EAFKIILSDESVKGIFVNIFGGIMKCDVIAEGVIQATKEVGLSIPLVVRLEGTN
EAFKIILSDQNVKGIFVNIFGGIMKCDVIAEGVVEATRQVGLTLPLVVRLEGTN
AAFKIITADPAVEGILVNIFGGIMKCDVIAEGVIAAVKEVGLKVPLVVRLEGTN
AAFKIITADPAVEGILVNIFGGIMKCDVIAEGVIAAVKEVGLKVPLVVRLEGTN
AAFKIITADPAVKGILVNIFGGIMRCDIIAEGVIAAVKEVGLQVPLVVRLEGTN
EAFKIIVSDKNVKGILVNIFGGIVRCDLIADGIISAVKEVGIDVPVVVRLEGNN
EAFKIILSDDKVKAVLVNIFGGIVRCDLIADGIIGAVAEVGVNVPVVVRLEGNN
EAFKIILSDDKVKAVLVNIFGGIVRCDLIADGIIGAVAEVGVNVPVVVRLEGNN
EAFKIILSDDKVKAVLVNIFGGIVRCDLIADGIIGAVAEVGVNVPVVVRLEGNN
EAFKIILTDPSVKVILVNIFGGIVRCDLIAEGVIAAVNEVGVRVPVVVRLEGTN
EAFKIILSDSAVKAVLVNIFGGIVRCDLIAEGIIAAVNEVGVNVPVVVRLEGNN
EAFKIILSDSNVKAVLVNIFGGIVRCDMIAEGIIGAVKEVGVKVPVVVRLEGNN
AAFKIITKDPAVKGILINIFGGIMKCDIIAEGVIAAVKEVGLEVPLVVRLEGTN
QAFKIITADPAVKGILVNIFGGIMKCDVIAEGVLAAVKEVGLKVPLVVRLEGTN
EAFKIILSDDNVKAVLVNIFGGIVRCDLIADGIIGAVEEVGVNVPVVVRLEGNN
EAFKIILSDDNVKAVLVNIFGGIVRCDLIADGIIGAVEEVGVNVPVVVRLEGNN
EAFKIILSDDNVKAVLVNIFGGIVRCDLIADGIIGAVEEVGVNVPVVVRLEGNN
EAFKIILSDDNVKAVLVNIFGGIVRCDLIADGIIGAVEEVGVNVPVVVRLEGNN
EAFKIILSDSNVKAVLVNIFGGIVRCDMIAEGIIGAVKEVGVKVPVVVRLEGTN
EAFKIILSDDKVKAVLVNIFGGIVRCDLIADGIIGAVAEVGVNVPVVVRLEGNN
EAFKIILGDENVKGIFVNIFGGIMKCDVIAEGIVEAVKEVDLTLPLVVRLEGTN
EAFKIILGDENVKGIFVNIFGGIMKCDVIAEGIVEAVKEVDLTLPLVVRLEGTN
EAFKIILGDENVKGIFVNIFGGIMKCDVIAEGIVEAVKEVDLTLPLVVRLEGTN
EAFKIILGDENVKGIFVNIFGGIMKCDVIAEGIVEAVKEVDLTLPLVVRLEGTN
EAFKIILGDENVKGIFVNIFGGIMKCDVIAEGIVEAVKEVDLTLPLVVRLEGTN
EAFKIILGDENVKGIFVNIFGGIMKCDVIAEGIVEAVKEVDLTLPLVVRLEGTN
EAFKIILGDDNVKGIFVNIFGGIMKCDVIAEGIVAAVKEVELTLPLVVRLEGTN
EAFKIILGDDNVKGIFVNIFGGIMKCDVIAEGIVAAVKEVELTLPLVVRLEGTN
EAFKIILGDDNVKGIFVNIFGGIMKCDVIAEGIVAAVKEVELTLPLVVRLEGTN
EAFKIILGDENVKGIFVNIFGGIMKCDIIAEGIVAAVKEVELTLPLVVRLEGTN
EAFKIILSDTNVKAVLVNIFGGIVRCDMIAEGIIGAVKEVGVSVPVVVRLEGTN
EAFKIILSDDNVKAVLVNIFGGIVRCDMIAEGIIGAVKEVGVSVPVVVRLEGTN
EAFKIILSDDNVKAVLVNIFGGIVRCDMIAEGIIGAVKEVGVSVPVVVRLEGTN
EAFKIILSDDNVKAVLVNIFGGIVRCDMIAEGIIGAVKEVGVSVPVVVRLEGTN
EAFKLILSSDKVEGIFVNIFGGIVRCDMIAEGIIAAVKEVGVKVPVVVRLEGTN
EAFKLILSSDKVEGIFVNIFGGIVRCDMIAEGIIAAVKEVGVKVPVVVRLEGTN
TAFKLILSSNKVKAIFVNIFGGIVRCDMIAEGIIAAVKEVGVKVPVIVRLEGTN
TAFKLILSSNKVKAIFVNIFGGIVRCDMIAEGIIAAVKEVGVKVPVIVRLEGTN
EAFKIILSDDKVKAVFVNIFGGIVRCDLIADGIIGAVEEVGVNVPVVVRLEGNN
EAFKIILSDDKVKAVFVNIFGGIVRCDLIADGIIGAVEEVGVNVPVVVRLEGNN
EAVSLVLSDENVEVLFINIFGGIMDCSAVASGLVAVMQTRENLIPTVVRLEGTN
EAVSLVLSDESVKVLFINIFGGIMDCSVVASGLVAVMETRDQVVPTVIRLEGTN
EAISLVLSDKNVRVLFIHIFGGIMDCAVVASGLVSAMQGQQGSIPTVIRLEGTN
EAISLVLSDKSVRVLFIHIFGGIMDCAVVASGLVSAMQGQKETIPTVIRLEGTN
AGLDVILGDSQVRSVFVNVFGGITACDVVAKGIVGALDVLGDQATKPLVVRLDG
AGLDVVLGDQQVKSVFVNVFGGITSCDAVATGIVKALGMLGDEANKPLVVRLDG
ASLDVVLGDVQVKSVFVNIFGGITTCDTVATGIVKALEILGDEANKPLVVRLDG
AGLDVVLGDQQVKSVFVNVFGGITSCDAVATGIVKALGMLGDEANKPLVVRLDG
NAVKLVSKDPDVKAIFINIFGGITRADEVAKGVIRALDEGILTKPVRMRIAGTA
NALKVVLKDPDVKGVFINIFGGITRADEVAKGVIRALEEGLLTKPVVMRVAGTA
NGFKIILGDPNVKGIFVNIFGGIVRCDMVAEGIIEAAKAVDLKVPLVVRLQGTN
NGFKIILGDPNVKGIFVNIFGGIVRCDMVAEGIIEAAKAVDLKVPLVVRLQGTN
EALKIILSDKEVQGILVNIFGGIMRCDIIAEGIIAAAKDIGIKVPLVVRLAGTN
EALKIILSDKEVQGILVNIFGGIMRCDIIAEGIIAAAKDIGIKVPLVVRLAGTN
EALKIILSDKEVKGILVNIFGGIMRCDIIAEGIIAAAKDIGIKVPLVVRLAGTN
EALKIILSDKEVKGILVNIFGGIMRCDIIAEGIIAAARDIGITVPLVVRLAGTN
NAFRILMADPDVKAVFINIFGGILRVDRLAQGLIEASKMVELRVPIVARLEGTN
EDAFSFVMRARPKLIFVNIFGGVTKADTVANGIVSSKKKFDIKQPIVVRLSGVH
EALKVLLRHPRVKVIFINIFGGITRADEVAAGVEGALNELGNAGKKIIVRMKGT
EALLLVLKQQNISKILLNILGGITRCDEVARGVVQALSSAKPSSVKVAVRLSGF
HAVRLVASMPGVNVIVVNLLGGITRCDEVAKGIIAAGVTPTVIVRMAGTNEEEG
NALDMVFTDDNVDAIVFNIFGGITRGDEVATGINEALEKFDTIPKDVVVRLAGT
NALDMVFSDENVDSVVFNIFGGITRGDEVANGINQALEQFDEIPKPVTVRLAGT
RRAILTVAELDVKVILLNIFGGITRCDEVAEGIVQALDDVDVPLVVRLVGTNEE
INAFDLVLEAKPKAILVNIFGGVTKCDTVAQGIVEAKKKFDIKIPVVVRLSGVH
ESVLKVGSNPRVKKIVINIYGGITRCDEVALGIIDALKEVKKPIFVRLLGTNEE
RALRLVLKNPKVKVIFLNVLGGITRADDVANAVVNVTKEHESDIPVVIRLTGTN
EAIINIASNKKVKKIVMNIYSGITRCDEVAMGIVEALKIVKIPIYVRLVGTNEE
KDAFSFVMKADPDIIFVNIFGGVTKADTVANGIVASKKEFNITKPIVVRLSGIH
NALDMVFSDDNVDSVVFNIFGGITRGDEVAKGINEALEQFDEIPKPVVVRLAGT
KALLKATSRKNVKGAFINILGGITRCDEVSMGIVDVLKENPNLKFAVRMMGTNE
VNAFDLVLEAKPKAILVNIFGGVTKCDTVAQGIVDAKKKFDIKIPIVVRLSGIH
HAVRLLGSMPDVTVIIVNLLGGITRCDEVAAGIIEAGVSQQIIVRLAGTNEAEG
KAVSFLLEFPKAEKIFINVFGGITRGDEVARGIVAAVRESGSSKPLVVRLSGTR
SAFELITSDPKVTAIFVNIFGGIVRCDAIAQGLINVVNEMGLRIPIVARLQGTN
VLDLMLRAPMNSKGKVLFIGGGIANFTNVASTFKGVIKALREYANTLNEHNVQI
EAFELITSDPKVTAIFVNIFGGIVRCDAIAHGLINTVKTLDLKIPIIARLQGTN
SAFELITSDPKVSAIFVNIFGGIVRCDAIAQGLINVVNEMGLRTPIVARLQGTN
KAFSILQGDSRTKALFINIYGGIVRCDMIAESILAASAAMGGFSIPVVVRLQGT
VLDLMLRAPIHPDGKVLFIGGGIANFTNVASTFKGVIRALREVAPVLNEHKVQI
EAFELITSDPKVTAIFVNIFGGIVRCDAIATGLIKTVESLNLKIPIIARLQGTN
VLDLLLRAPKTEEGKVLFIGGGIANFTNVASTFKGVIRALRDFAPKLIEHKTAI
KAFELLLNSKEVKGIFVNIFGGIVSCKKIAEGIIQATQELDMSIPLVVRLQGTH
SAFELITSDPKVTAIFVNIFGGIVRCDAIARGLINVVEDMGLRIPIVARLQGTN
VLDLMLRAPMHPDGKVLFIGGGIANFTNVASTFKGVIRAIREVAPVLNEHNVQI
KAFELLLTSKNVKSIFVNIFGGIMRCDVIAEGIIKATKELHLEIPLVVRLQGTK
SAFELITSDPKVSAIFVNIFGGIVRCDAIAQGLINVVQEMGLRTPIVARLQGTN
ILDLMLRSPIHPDGKVLFIGGGIANFTNVASTFKGVIRALREVAPVLNEHKVQI
EAFELITSDQKVSAVFVNIFGGIVRCDHIANGLINTVKTLNLKVPIIARLQGTN
KAFELLLTSKNVKSIFVNIFGGIMRCDVIAEGIIKATKELHLEIPLVVRLQGTK
KAFELILSDKKVNGIFVNIFGGIVRCDYVAEGLIAATKNFNLDIPVVVRLQGTN
KAFELITSEPGVTAIFVNIFGGIVRCDNIAKGLIAVAQNMNLNIPIVARLQGTN
EGFRLIMSNDKVDAIFVNIFGGIVRCDFVALGLVEAAKELGLRIPIVARLQGTN
TAFKLILSNTKVKAIFVNIFGGIVRCDYVAQGLVAATKNLDVKVPIVARLQGTN
EAFKIISSDKAVSAILVNIFGGIMRCDIVAEGVIQAVKELGLDIPLVVRLQGTK
VLDLMLRAPVSEKGKVLFIGGGIANFTNVASTFKGVIKALREYGKALIEHNTQI
VLDLMLRAPVSEQGKVLFIGGGIANFTNVASTFKGVIKALREYGKALIEHNTQI
VLDLMLRAPVSEKGKVLFIGGGIANFTNVASTFKGVIKALREYGKALIEHNTQI
VLDLLLRAPKTDEGKVLFIGGGIANFTNVASTFKGVIRALRDFAPKLVEHKTAI
QAFDLITSDPKVTAIFVNIFGGIVRCDAIAQGLIQVVQQMNLKTPVIARLQGTN
TAFKLILSNDNVDAIFVNIFGGIVRCDFVAQGLVAATKNLSVKVPIVARLQGTN
VLDLMLRAPMHPDGKVLFIGGGIANFTNVATTFKGVIRALREVAPVLNEHKTQI
APRSSARGGQRVLFIGGVVLANFTNVASTFKGVIRALREVAPLLVEHNVQIWIR
SAFELITSDPKVTAIFVNIFGGIVRCDAIAQGLINVVRDMNLRTPIVARLQGTN
EAFKLITSDKKVLAILVNIFGGIMRCDVIAQGIVMAVKDLEIKIPVVVRLQGTR
EAFKLITSDKKVLAILVNIFGGIMRCDVIAQGIVMAVKDLEIKIPVVVRLQGTR
EAFKLITSDKKVLAILVNIFGGIMRCDVIAQGIVMAVKDLEIKIPVVVRLQGTR
EAFKLITSDKKVLAILVNIFGGIMRCDVIAQGIVMAVKDLEIKIPVVVRLQGTR
EGFTIISSQPHVKAILVNIFGGIVRCDMVAAGVIAAFKKVGLKVPLVVRLEGTN
EGFTIISSQSHVKAILVNIFGGIVRCDMVRAGVIAAFKKVGLKVPLVVRLEGTN
EALKIIQQDKRANCVLVNIFGGIMRCDVIAKGLVAAAKEVGFDKPVVLRLEGTN
AALKIMEQDPNVEAIFVNIFAGITRCDIICLGLIRALSELGMKKPIVLRLKGTN
EALKIMDNDPNVEAILVNIFAGITKCDIICLGLIKGMSLLGMKKPIILRLKGNN
TAFEILNAHPKVETVFINIFGGILSCKLIAEGIIKAAQLVSLRVPLVVRLSGNQ
KAFEILTADPKVKGILVNVFGGIVNCATIANGIVAASKKLKLNVPLVVRLEGTN
AAFQIITGDEKVKGILVNIFGGIMRCDIIAEGIVAASRELKGRNIPVVVRLSGS
KALEIVNSDLRAKVLLVNIVGGIVRCDKFAESFVEASKKLSRQLPVVIRLQGTR
AAFKIITGDSNVKSILVNIFGGIMHCDVIAQGVVNASKALNTTIPIVVRLCGTN
KALEIVNSDTRAKVLLVNIVGGIVRCDKFAESFVEASKTLSRQLPVVIRLQGTR
EALKIIDNNDKAKVCFINILGGIMRCDIIARGIINAAKQIKFKKPLIIRLEGTN
EAFKILTKDPRVKCLLVNIFGGIMKCDIIASGIVNASKQVGLKIPLVVRLEGTN
EAIKLISSDKKVKSILVNIFGGIMKCDVIALGIIAALKELSIATPLVVRLQGTN
AFKIITADKDKVSAILVNIFGGIMRCDVIAQGIIQAARELDLKIPIVVRLQGTK
NAVRIITSDPRVKCVLINIFGGIVNCATIANGVVNAVNKIGLKVPMVVRLEGTN
EGFTIISQQSHVKAILVNIFGGIVRCDMVAAGVIAAFKKVGLKVPLVVRLEGTN
EALKIIDNNDKAKVCFINILGGIMRCDIIARGIINAAKQIKFKKPLIIRLEGTN
KAFQILTSDTNVKAILVNVFGGIVNCATIXXXXXXXXXXXXXXXXXXXXXXXXX
EAFKIITSDPKVHAILVNIFGGIMRCDVIAEGIIQATKELNIKMPIIVRLQGTN
KAFQILTSDTNVKAILVNVFGGIVNCATIANGIVNATKTMNLQVPLIVRLEGTN
EAFKILTKDPRVKCLLVNIFGGIMKCDIIASGIVNASKQVGLKIPLVVRLEGTN
EAIKLISSDKKVKSILVNIFGGIMKCDVIALGIIAALKELSIATPLVVRLQGTN
EALKIINNNENAKICFINILGGIMRCDIIANGIINAFKQVKFNKPIIIRLEGTN
AAFKIITSDPKVLCILVNIFGGIMRCDVIAEGIISATKDLNLNMPVVVRLQGTK
KAFEILTADPKVKGILVNVFGGIVNCATIANGIVAASKKLQLNVPLVVRLEGTN
AAFKIITSDPKVLCILVNIFGGIMRCDVIAEGIISATKDLNLNMPVVVRLQGTK
EAFRIITSDPKVHAILVNIFGGIMRCDVIAEGIIQATKELNIKMPIIVRLQGTN
KAFQILTSDPNVKAILVNVFGGIVNCATIANGIVNATKTIGLKVPLVVRLEGTN
EAFRIITSDPKVHAILVNIFGGIMRCDVIAEGIIQATKELNIKMPIIVRLQGTN
AAFEIITGDEAVRSILVNIFGGIMRCDTIAEGIVAASRMLKSKGVREVPVVVRL
EAFKLITSDKKVLAILVNIFGGIMSCDVIAQGIVTALKDLEIKIPVVVRLQGTR
EAFKLITSDKKVLAILVNIFGGIMRCDVIAQGIVMAVKDLEIKIPVVVRLQGTR
EAFKLITSDKKVLSILVNIFGGIMRCDVIAQGIVMAVKDLEIKIPIVVRLQGTR
VVIDCATTDPDGRKRALLIGGGIANFTDVAATFNGIIRALREKETRLKASRMHI
VVIDCATANPDGQKRALVIGGGIANFTDVAATFSGIIRALKEKEQKLKEANMHI
EAFKILTADEKVKAILVNIFGGIMKCDVIASGIVNAAKQVQLKVPVIVRLEGTN
EAFKILTADEKVKAILVNIFGGIMKCDVIASGIVNAAKQVQLKVPVIVRLEGTN
EAFKILTSDDKVKAILVNIFGGIMKCDVIASGIVNAAKEVALKVPVVVSLEGTN
VVIDCATANPDGKSRALVIGGGIANFTDVAATFNGIIRALKEKEAKLKAARMHI
VVIDCATANPDGQKRALVVGGGIANFTDVAATFSGIIRALKEKESKLKAARMHI
VVIDCATANPDGKSRALVIGGGIANFTDVAATFNGIIRALKEKEAKLKAARMHI
VVIDCATANPDGKSRALVIGGGIANFTDVAATFNGIIRALKEKEAKLKAARMHI
EAFKILTSDDRVKAILVNIFGGIMKCDVIASGIVNAAKQVDLKVPVVVRLEGTN
VVLDCATADPDGRKRALLIGGGIANFTDVAATFSGIIRALREKESKLKAARMNI
VVLDCATADPDGRKRALLIGGGIANFTDVGATFSGIIRALREKESKLKAARMHI
NAFRILLSDHSVKAVLINIFGGILRCDTLATGVVAAARDLNIQVPIVVRMEGTN
NGFKIILGDPNVKGIFVNIFGGIVRCDMVAEGIIEAAKAVDLKVPLVVRLQGTN
NGFKIILGDPNVKGIFVNIFGGIVRCDMVAEGIIEAAKAVDLKVPLVVRLQGTN
EAFKIMLKNKSVEAILVNIFGGIMRCDVIADGVVTACKAVNLTVPLVVRMKGTN
IALGLVLAHPGVKSLVVNFCGAFARTDVMAEGVVRAWQTLKPSLPVFFSIHGTG
AAFKIITADPNVKGILVNIFGGIMKCDVIARGVIAAVKTVGLEVPLVVRLEGTN
EAFKIILSDSNVKAVLVNIFGGIVRCDMIAEGIIGAVKEVGVKVPVVVRLEGTN
KAFRLVLADSNVKAMLVNIFAGINRCDWIAEGVVQAVRNIGTTVPLVVRLSGTN
EAFKLMLRNPDLQAILVNIFGGIMRCDVIADGVVSAVREVKLAVPLIVRLEGTN
AAFKIITADPNVKGILVNIFGGIMRCDVIAEGVVTAVKDVGLQVPLVVRLEGTN
EAFKLMLKNPDLKAILVNIFGGIMRCDVIAEGVIAGSKAVNLNVPLVVRMKGTN
EAFKLILDDENVKAVLINIFGGIVRCDMIAEAIIEAVKEVNVTVPVVVRLEGNN
AAFKIILADPNVEGILINIFGGIMRCDVIAEGVVAAAREVSLSVPLVVRLEGTN
TAFRLVLSDKNVKVVLVNIFAGINRCDWIAEGVVHAVKEVDLKLPLVVRLAGTN
RALELLFGNPQVRVVCVNLFGGIVSCAAVAGALVEALGDGRAAKPVVVRMDGFE
EAFKLLFSDRHVKAVLVNIFGGIVRCDLISLGLLEAIKTHPMRVPVIMRLVGTN
EAFKIILSDDNVKAVLVNIFGGIVRCDMIAEGIIGAVKEVGVNVPVVVRLEGTN
KAFRLVRSDKKVEAILVNIFAGINRCDWVAEGVVQALKDDPINIPVIVRLSGTN
AAFKIITSDPKVKGILVNIFGGIMRCDVIAEGVVEAVKEVGLTVPLVVRLEGTK
EAFKIITSDDNVKGILVNIFGGIMRCDVIAEGVIAAVKEVGLQVPLVVRLEGTN
SAFKIITADPNVKGILVNIFGGIMRCDVIAEGVVAAVKEVGLKVPLVVRLEGTN
KSFRAVLQDENVKVIFVNIFAGINRCDWVAEGVIKAKKEVGVSLPIIVRLAGTN
EAFKIILSDSNVAAVLVNIFGGIVRCDMIAEGIIGAVKEVGVKVPVVVRLEGNN
HAFEILLSDKNVKAVLINIFGGILRVDTLATGVVQAATQTKIQLPIVLRLEGTN
NAVKLVSKDPDVKSIFVNIFGGITRADEVAKGIIQALNEGILTKPVRMRVAGTA
EAFKIILQDKDVEAVFVNIFGGIMRCDVIAHGIIEAAGEMACQLPIVVRMDGSQ
AAFRLILADPKVEGILVNIFGGIMRCDVIAEGVIAAARDVDLTVPLVVRLEGTN
EAFKLMLKNPNVQAILVNIFGGIMRCDVIAEGVITASKAVQLGVPLVVRMKGTN
KAFQIILSDKKVKVILVNIFGGIVCCDVIAKGIINARLESGINIPVIVRLEGNN
AAFKIITADPKVEGILVNIFGGIMKCDVIAEGVIAAVKEVGLKVPLVVRLEGTN
EAFKIILSDDNVKAVLVNIFGGIVRCDMIAEGIIGAVKEVGVKVPVVVRLEGNN
AAFKIILKDPAVKGILVNIFGGIMKCDIIANGIVAAAKEVNLSVPLVVRLEGTN
KGFDIILKDKKVKIILINIFGGIVRCDIVAEGIINYFNKSINKKIILRLEGTNV
RAFKIILSDRKVKAVLINIFGGIMKCDVIAEGIIRVVKEADIPFIVRLEGTNVD
EAFKIILEDSSVEGVLINIFGGIVRCDMIAEAIIAAIKEVDVKVPVVVRLEGNN
AAFKIITADPNVKGILVNIFGGIMKCDVIAEGVVAAVKQVGLNVPLVVRLEGTN
EAFKIILSDDSVKAVLVNIFGGIVRCDMIAEGIIGAVEQVGVNVPVVVRLEGNN
EAFRLIVSDSKVKAILVNIFGGIVRCDMIARAIIHALNEARITLPVVVRLSGNN
EAFKIILSDDKVKAVLVNIFGGIVRCDLIADGIIGAVAEVGVNVPVVVRLEGNN
EALKIILSDKEVKGILVNIFGGIMRCDIIAEGIIAAAKDIGIKVPLVVRLAGTN
NGLDVILNDSQVKSVFVNVFGGITACDAVANGIVKALEILGEEANKPLVVRLDG
NGLDVILNDSQVKSVFVNVFGGITACDAVANGIVKALEILGEEANKPLVVRLDG
EAFKIILEDSSVQGVLINIFGGIVRCDMIAEAIIAAVKEVNVTVPVVVRLEGNN
AALKIILSDKNVKGILINIFGGIMRCDVLAQGVVDAAKEINISVPLVVRLAGTN
EAFKIILSDDNVKAVLVNIFGGIVRCDMIAEGIIGAVKEVGVSVPVVVRLEGTN
QAFKLILKDKKVEAILINIFGGIVRCDRVAKGIIEAYKNMGDQINVPIIVRLQG
DVLKMFEKDPQTKAVVLLGEIGGNAEETASEYIKEMSKPVVAFIAGKSAPPGKR
TAFRIILKDPNVKAILINIFGGIVRCDRVAQGVVDAYKNMGDAIKVPIIVRLQG
EAFKIILGDENVKGIFVNIFGGIMKCDVIAEGIVEAVKEVDLTLPLVVRLEGTN
EAFKIILGDENVKGIFVNIFGGIMKCDVIAEGIVEAVKEVDLTLPLVVRLEGTN
AAFKIITADPAVKGILVNIFGGIMKCDVIAEGVVAAVKEVGLKVPLVVRLEGTN
EAFKIILSDSNVKAVLINIFGGIVRCDLIADGVIGAVEEVGVKIPVVVRLEGNN
EAFKIILSDTNVKAVLVNIFGGIVRCDLIADGIIGAVEEVGVKVPVVVRLEGNN
EAFKIILSDTKVEAVLVNIFGGIVRCDLIADGVIGAVQEVGVSVPVIVRLEGNN
EAFKIILSDSNVKAVLVNIFGGIVRCDLIADGIIGAIAEVGVKVPVVVRLEGNN
AAFKIITADPNVKGILINIFGGIMKCDIIAEGVVAAVKDVGLKVPLVVRLEGTN
EAFKIMLKNPNVKVILVNIFGGIMKCDTIAAGVIAACKAVNLNVPLVVRMKGTN
ESLLLMTETPNLRGIIINVFGGINNCLTMAAGLADFLDEKPTDVKIVVKMRGHE
QQCMKMMLKAKPKCILIATFGTIARADVMAQGIVEAVKELKPEIPIVAVIRGTG
AGLDVILNDSQVKSVFVNVFGGITACDAVANGIVKALEILGDEANKPLVVRLDG
EAFRIILKDDKVEAILVNIFGGIVRCDRVAQGIVDAYKNMGDAINVPIIVRLQG
AAFKIITADPNVEGILVNIFGGIMRCDVIAEGVIAAVRQMGLNVPLVVRLAGTN
AAFKIITADPNVKGILVNIFGGIMQCDVIARGVLAAVKAVGLEVPLVVRLEGTN
NGLDVILNDSQVKSVFVNVFGGITSCDAVANGIVKALEILGDEANKPLVVRLDG
EAFKIITSDPQVKGIFVNIFGGIMRCDIIAEGVIAAVKEVGLQMPLVVRLEGTN
EAFKLILDDENVKAVLINIFGGIVRCDMIAEAIIEAVKEVNVTVPVVVRLEGNN
EAFKIILSDPNVKGIFVNIFGGIMKCDVIAEGVVEAAKQVGLKVPLVVRLEGTN
EAFKIILEDDKVKAVLVNIFGGIVRCDLIAEGIIGAVKEVGVEVPVVVRLEGNN
EAFKIILSDSNVKAVLVNIFGGIVRCDLIADGIIGAIAEVGVKVPVVVRLEGNN
EAFKIITSDPQVKGILVNIFGGIMRCDVIAEGVIAAVKEVGLEVPLVVRLEGTN
EAFKIILSSPSVEGILVNIFGGIVRCDMIAEGIVAAVQDVGVEVPVVVRLEGTN
AAFKIILSDPNVEGILVNIFGGIMRCDVIAEGVVAAAREVSLSVPLVVRLEGTN
EAFKIILSDRNVKGILVNIFGGIMKCDVIATGVIEAAKQVGIKVPLVVRLEGTN
EAFKIILSDKNVQGILVNIFGGIMKCDIIATGVVEAAKQVSLNVPLVVRLEGTN
EAFKIILGDENVKGIFVNIFGGIMKCDVIAEGIVEAVKEVDLTLPLVVRLEGTN
AAFKIILKDPAVEGILVNIFGGIMRCDTIAEGIVVAAKEVELDVPLVVRLEGTN
AKALELLLTKNPKVIFVNIFGGITRCDDVANAIADVKKDKGIPMPIVVRLVGTN
EAFKIILSDSNVKAVLVNIFGGIVRCDMIAEGIIGAVKEVGVKVPVVVRLEGTN
EAFKIILSDSNVAAVLVNIFGGIVRCDMIAEGIIGAVKEVGVKVPVVVRLEGNN
EAFKIILSDSNVKAVLVNIFGGIVRCDMIAEGIIGAVKEVGVKVPVVVRLEGTN
EAFKIILSDANVKAVLVNIFGGIVRCDMIAEGIIGAVKEVGVEVPVVVRLEGTN
AAFKIITADPNVKGILVNIFGGIMKCDVIAEGVVAAVKEVGLKVPLVVRLEGTN
EAFKIILSDDAVQAVLVNIFGGIVRCDMIAEGIIGAVKEVGVKVPVVVRLEGNN
EAFKILISDKKVAGIFVNIFGGIMKCDVIATGILQAVNALDLDVPLVVRLEGTN
AALQIILSDPNVKAVLFNIFGGITRVDEVARGIIAALEEVPTDVPMVARLVGTN
GAFKIILSDTNVKAILVNIFGGIVRCDLIAEGIVAAVNEVGVTVPVVVRLEGNN
EAFRIILQDRDVRGVFVNIFGGIMRCDIIAQGIIDAASGGGCRLPIVVRMDGNR
NGFRASKANGYLEGVKIWVRRGGPNENQGLAAIKKLADEGFDIHVYDRTMPMTD
EGFKIILSDKNVKAILVNIFGGIVRCDRVAGGIIEAAKKIGLNLPVIVRLEGTN
DGLHVILGDEQVKAVFVNVFGGITACDEVANGIVGALDILGEDATKPLVIRLDG
EAFKIITSDPNVKGILVNIFGGIMRCDIIAEGIIAAVKEVGLQVPLVVRLEGTN
EAFKIILSDSNVKAVLVNIFGGIVRCDMIAEGIIGAVKEVGVKVPVVVRLEGTN
EAFKIILSDSNVKAVLVNIFGGIVRCDMIAEGIIGAVKEVGVKVPVVVRLEGTN
TAFKLILSSNKVKAIFVNIFGGIVRCDMIAEGIIAAVKEVGVKVPVIVRLEGTN
TAFKLILSSNKVKAIFVNIFGGIVRCDMIAEGIIAAVKEVGVKVPVIVRLEGTN
TAFKLILSSNKVKAIFVNIFGGIVRCDMIAEGIIAAVKEVGVKVPVIVRLEGTN
EGFKIILSDKNVKAILVNIFGGIVRCDRVAGGIIEAAKKIDLHLPVIVRLEGTN
NGIINGFRESKSKGYLENVQIWVRRGGPNENQGLAAMKKLQEEGFDIHVYDRSM
EGFKIIMSDKNVKAILINIFGGIVRCDRVAGGVIEAAKKVGLDMPVIVRLEGTN
LCQLPNIKHIIVGGAIANFTDVKATFGGIINGLRESKANGYLDGVKIWVRRGGP
NGLSIILSDPSVKSVFVNIFGGITACDAVANGIVQALAIVGDVSTPLVVRLDGN
EAFKIILADDKVNGILVNIFGGIMRCDIIANGIIAAIQEIGINVPLVVRLSGTN
NGLDVILNDAQVKSVFVNVFGGITACDEVAKGIVAALGILGDEATKPLVVRLDG
EGFKIILSDKNVKAILVNIFGGIVRCDRVAGGIIEAAKKVDLHLPVIVRLEGTN
EGFKIILSDKNVRAILVNIFGGIVRCDRVAGGIIQAARKIGLNLPVIVRLEGTN
NGIINGFRESKSKGYLENVKIWVRRGGPNENQGLAAIRKLQDEGFDIHVYDRSM
EAFRIILKDPNVKAILVNIFGGIVRCDRVAQGIVDAYKNIGDISVPIIVRLQGT
EGFKIIMSDKNVKAILVNIFGGIVRCDRVAAGVIEAAKKVGLNLPVIVRLEGTN
LCKLPNIKHIIVGGAIANFTDVRATFGGIINGLRESKTNGYLKGVKIWVRRGGP
EAFKLMLKNPGLKAILVNIFGGIMRCDVIAEGVIAGSKAVNLNVPLVVRMKGTN
IAIEKMLTVPDIKVIFINIVTKHQTSELVAQALLDYCQPLVVTSGSEERLPRPT
EAFKIILSDSNVKGILVNIFGGIMRCDIIASGIVAAAKEMSIKVPLVVRLSGTN
KAFEIILRDKNVKVIFINIFGGIVRCDRIANGILEATKNVEVNIPIVVRLDGTN
KAFEIILRDKNVKVIFINIFGGIVRCDRIANGILEATKNVEVNVPIVVRLDGTN
EAFKIILSDAKVKAVLVNIFGGIVRCDMIAEGIIGAVREVGVKVPVVVRLEGNN
EAFKIILSDKNVKGIFVNIFGGIMKCDVIAEGVIEATKQVGLELPLVVRLEGTN
EAFKLILSSDKVEGIFVNIFGGIVRCDMIAEGIIAAVKEVGVKVPVVVRLEGTN
NAFRILMADKNVKAVFINIFGGILRCDRLAQGLIEAAKMVEIKVPVVVRMEGTN
LSKPGIRGVLVCGGTANNTRIDVTLGEGVANAIRDLYKEGKLNPDWIWVVRRNG
EALKIILSDKEVQGILVNIFGGIMRCDIIAEGIIAAAKDIGIKVPLVVRLAGTN
NLLKVILIDKKLNFLLINIFGGIVSCEKILIGFLNIFYYDFNFKIIIKLNGLKS
EAFKIILSDDNVKAVLINIFGGIVRCDLIAEGVIGAVEEVGVKVPVVVRLEGNN
AAFKIITADPNVKGILINIFGGIMKCDIIAEGVVAAVKEVGLDVPLVVRLEGTN
EAFKLILSDENVKGIFVNIFGGIMKCDVIAEGIVAATKEVGLELPLVVRLEGTN
EAFKIILSDSNVKAVLVNIFGGIVRCDMIAEGIIGAVKEVGVKVPVVVRLEGNN
AAFKLILSSDTVEGILVNIFGGIVRCDVIAEGIIAAVKEVGVDVPVVVRLEGTN
AALDIILDDPNVKVVMVNIFGGITRCDEVAKGIVEAQKIIKRQVPMVVRLVGTN
EAFKIILSDDQVKGVLVNIFGGIVRCDLIAEGIIGAVEEVGVTVPVVVRLEGNN
EAFKIMLKNPKVEGILVNIFGGIMKCDTIATGVITACKAVNLNVPLVVRMKGTN
TALDLVSQRDNIKVVLINVIGIVETSDELITIVYEYLNKLTSIDQKKIRFVLRL
EAFKIITSDPQVKGILVNIFGGIMRCDVIAEGVVAAVKEVGLKVPLVVRLEGTN
KAFRLVLSDKSVQAILVNIFAGINRCDWVAEGVVQALREVQVDVPVIVRLAGTN
NGLDVILNDSQVKSVFVNVFGGITACDAVANGIVKALEILGEEANKPLVVRLDG
EAFKIILSDDKVKAVFVNIFGGIVRCDLIADGIIGAVEEVGVNVPVVVRLEGNN
EAFKIILSDDKVKAVFVNIFGGIVRCDLIADGIIGAVEEVGVNVPVVVRLEGNN
AAFKLILADPAVKAVLVNIFGGIMKCDVIAEGIIAAAKEVQLKVPLVVRLEGTN
EAFKIITSDKNVKGILVNIFGGIMRCDVIAEGVIAAVKEVGLEVPLVVRLEGTN
AAFKIILKDPAVEGILVNIFGGIMKCDIIADGIVAAAKEVNLSVPLVVRLEGTN
RAFKIILADPNVKAILVNIFGGIMRCDIIAEGIITAVKEVGIEIPVVVRLEGTN
AAFKIIMKDPNVKGILVNIFGGIMKCDVIAEGVIAAVKETNLAVPLVVRLEGTN
EAFKIILSDSNVKAVLVNIFGGIVRCDMIAEGIIGAVKEVGVKVPVVVRLEGTN
EAFKIILTDSAVKAVLVNIFGGIVRCDLIAKGIVSAINEIGVSVPVIVRLEGTN
NGLEIVLSDPAVKSVFVNVFGGITACDAVANGIVQALALLEQRGEKVTRPLVVR
KAFEIILRDKNVKVIFINIFGGIVRCDRIANGILEATKNVEVNIPIVVRLDGTN
NGLSIILGDPSVKSVFVNIFGGITACDAVANGIVQALKIVGDVTTPLVVRLDGN
EAFKIILSDDKVKAVLVNIFGGIVRCDLIADGIIGAVAEVGVNVPVVVRLEGNN
AGFRIILKDPNVKAILINVFGGIVRCDRVANGVVEAYKNIGTINIPIIVRLQGT
EAFKIILSDSNVAAVLVNIFGGIVRCDMIAEGIIGAVKEVGVTIPVVVRLEGTN
EAFKLMLSNKNVQAILVNIFGGIMRCDVIAEGVISASKAVHLTVPLVVRMKGTN
EAFKIILSDSNVKAVLVNIFGGIVRCDMIAEGIIGAVKEVGVKVPVVVRLEGTN
AAFKIITADPAVKGILVNIFGGIMRCDIIAEGVIAAVKEVGLQVPLVVRLEGTN
QAFKIITADPAVKGILVNIFGGIMKCDVIAEGVIAAVKEVGLKVPLVVRLEGTN
NGLDVILNDAQVKSVFVNVFGGITACDAVANGIVGALKTLGDEANKPLVVRLDG
EAFKIILSDDKVKAVLVNIFGGIVRCDLIADGIIGAVAEVGVNVPVVVRLEGNN
EAFKIILSDKNVKGILVNIFGGIMKCDVIATGVIEAAKQVSLKVPLVVRLEGTN
EGFKIILSDKNVKAILVNIFGGIVRCDRVAGGIIEAATKIGLHLPVIVRLEGTN
EAFKIMLKNPNLTAILVNIFGGIMRCDVIAEGVIAASKAVSLKVPLVVRMKGTN
QQCMKMMLKAKPKCILIATFGTIARADVMAQGIVEAVKELKPEIPIVAVIRGTG
TALEIVASNENVRSVFFNIFGGITRGDEVARGLLAAIRKTGIDLPVVVRLDGTN
EAFKLMLKNPDLKAILVNIFGGIMRCDVIAEGVIAGSKAVNLNVPLVVRMKGTN
EAFKIILSDSNVKAVLVNIFGGIVRCDMIAEGIIGAVKEVGVKVPVVVRLEGTN
EAFRLIVSDSKVKAILVNIFGGIVRCDMIARAIIHALNEARITLPVVVRLSGNN
EAFKIILSDDKVKAVFVNIFGGIVRCDLIADGIIGAVEEVGVNVPVVVRLEGNN
EAFKIMLGNPKVKGILVNIFGGIMRCDTIATGVISACKAVNLSVPLVVRMKGTN
EAFKIMLKNPKVKGILVNIFGGIMKCDTIATGVITACKAVNLQVPLVVRMKGTN
AAFKIITADPNVKGILVNIFGGIMRCDVIAEGVIAAVKEVGLKVPLVVRLEGTN
EAFKIMLKNPEVKGILVNIFGGIMKCDTIADGVITACKAVNLSVPLVVRMKGTN
EAFKIILSDSNVKAVLVNIFGGIVRCDMIAEGIIGAVKEVGVKVPVVVRLEGTN
EAFKLILDDENVKAILINIFGGIVRCDMIAEAIIEAVKEVNVTVPVVVRLEGNN
KAFRLVLSDKSVQAILVNIFAGINRCDWVAEGVVQALREVQVDVPVIVRLAGTN
ESLLLMTETPNLRGIIINVFGGINNCLTMAAGLADFLDEKPTDVKIVVKMRGHE
NAFKIILSDPKVKGIFVNIFGGIMKCDVIAKGIVNAANEVKLNVPLVVRLEGTN
TALQIILSDPNVKAVMFNIFGGITRVDEVAKGIIAALEEVNTDVPMIARLVGTN
EAFKIILSDDNVKAVLVNIFGGIVRCDLIADGVIGAVAEVGVTVPVIVRLEGNN
LAFNHLSQAPNLKGIFVNLATRATDTSALAEDLRSFLPLPPNLSSEDRSLRGTG
EAVSLVLSDENVEVLFINIFGGIMDCSAVASGLVAVMQTRENLIPTVVRLEGTN
EAFKIILGDENVKGIFVNIFGGIMKCDVIAEGIVEAVKEVDLTLPLVVRLEGTN
AAFKIILKDPAVKGILVNIFGGIMKCDIIAEGIVAAAKEVNLSVPLVVRLEGTN
NAFKIISSDKHVAGILVNIFGGIMRCDIIAEGIVAAAKDIGLTMPLVVRLSGTN
EAFKIILADDKVNGILVNIFGGIMRCDIIANGIIAAIQEIGINVPLVVRLSGTN
REAFKIILRSGVDGILVNIFGGIMRCDVIAAGIIESAKEIGVSVPMVVRLSGTN
AAFKIILSDPHVKAVLVNIFGGIMKCDVIANGIVAAAKQVGLSIPLVVRLEGTN
AAFKIITADPKVEGILVNIFGGIMKCDVIAEGVIAAVKEVGLKVPLVVRLEGTN
EAFKIMLKNKGVKAILVNIFGGIMRCDVIAEGVISACKAVNLSVPLVVRMKGTN
KCMELIMMKPGLRAVFINVYGGINPIHEGAKGVVRYIQEHNVKIPIVAKALGNR
EGLRIVLADRNVKILFVNIFGGILRCDTVAEGIAQGVRDLSISVPVVIRLEGTN
EAFKIILSDEKVKAVLVNIFGGIVRCDLIADGIIGAVSEVGVSVPVVVRLEGNN
EAFKLILSSDKVEGIFVNIFGGIVRCDMIAEGIIAAVKEVGVKVPVVVRLEGTN
AAFKIILSDPNVDGILVNIFGGIMRCDVIAEGVIAAAREVSLNVPLVVRLEGTN
AGFRIILEDPNVEALLLNIFGGIVRCDRVAQGVIEAAKNIDIDVPLIVRLQGTN
EAFKIILSDDNVKAVLVNIFGGIVRCDLIADGIIGAVEEVGVKIPVVVRLEGNN
EAFKLMLKNPGLKAILVNIFGGIMRCDVIAEGVIAGSKAVNLNVPLVVRMKGTN
TAFKLILSDPNVEGILVNIFGGIMRCDVIAEGVVAAAREVSLNVPLVVRLEGTN
EAFKLMLRNPRLQAILINIFGGIMKCDVIAEGVVAAAREVRLNVPLVVRLEGTN
KAFRLVLADKGVKAMLVNIFAGINRCDWIAQGVVQAVRNIDMKIPLVVRLSGTN
EAFKIILGDENVKGIFVNIFGGIMKCDVIAEGIVEAVKEVDLTLPLVVRLEGTN
KGFEIILKNPKVKAIFVNIFGGIVRCDRIANGILEATKLVDVHVPVIVRLDGTN
QAFELYADKMKQVGIKIYVRRGGPNYEKGLKDIKEAADRLGLYIEVYGPETHVT
RALDLLFENRNVRAVFINLFGGIVSCADVARALVDALEGGDAPKPIVVRMAGHE
EAFKLILSSSDVQSILVNIFGGIVRCDLIADGIIQAVQEVGLTIPVVVRLEGTN
EAFKIILSDDKVKVVLVNIFGGIVRCDLIADGIIGAVAEVGVNVPVVVRLEGNN
EAFKIILSDDKVKAVLVNIFGGIVRCDLIADGIIGAVAEVGVNVPVVVRLEGNN
EAFKLMLKNPDLKAILVNIFGGIMRCDVIAEGVIAGSKAVNLNVPLVVRMKGTN
EAFKIILSDKNVKGIFVNIFGGIMKCDVIATGVIEAARQVSLQVPLVVRLEGTN
EAFKIILSDKNVKGIFVNIFGGIMKCDVIATGVIEAARQVSLQVPLVVRLEGTN
EAFKIILEDADVKGVFVNIFGGIMRCDVIAQGIIEAASEVHCTLPIVVRMDGSK
EAFRILLEDPAVEGVLVNIFGGIMRCDLIAQGLIAAAEQVGCQLPIVVRMAGAR
AKALDLLISTNPKAILINIFGGITRCDEVAKAYLTVKQEREITVPVVIRLVGTN
EGFKIILSDKNVRAILVNIFGGIVRCDRVAGGIMEAAKKMDLHLPVIVRLEGTN
ICQLPNIKHIIVGGAIANFTDVKATFSGIINGFRASKAKGYLDGVKIWVRRGGP
EGFKIILSDKNVKAILVNIFGGIVRCDRVAGGIIEAARKIGLNLPVIVRLEGTN
EAFKLILSSDKVEGIFVNIFGGIVRCDMIAEGIIAAVKEVGVKVPVVVRLEGTN
EAFKIILSDDNVKAVLVNIFGGIVRCDMIAEGIIGAVKEVGVNVPVVVRLEGTN
EAFKIITSDPNVKGILVNIFGGIMRCDIIAEGIIAAVKEVGLQVPLVVRLEGTN
EAFKLILTDTKVKSILVNIFGGIVRCDLIAEGIIQAMQEVEIQLPVVVRLEGTN
EAFKLMLKNPGLKAILVNIFGGIMRCDVIAEGVIAGSKAVNLNVPLVVRMKGTN
EAFKIILSDSNVAAVLVNIFGGIVRCDMIAEGIIGAVKEVGVKIPVVVRLEGNN
EAISLVLSDKSVRVLFIHIFGGIMDCAVVASGLVSAMQGQKETIPTVIRLEGTN
KGLNTLAADKNTQVILINLLGSIPQPEEAAQAIAQFIQQNKGEYPPSIAKSNGK
QGFKIILLDPNVKAVLINIFGGIVRCDVIAEGIIQAVREVGVEVPVIVRLEGTN
AAFKIITADPNVKGILINIFGGIMKCDVIADGVVAAVKQVGLNVPLVVRLEGTN
TEAFKIILSDKVDGILVNIFGGIMRCDIIANGIIAAIEEIRINVPLVVRLSGTN
EAFKIILSDDKVKAVLVNIFGGIVRCDLIADGIIGAVAEVGVNVPVVVRLEGNN
EAFKLMLKNPNVEAILVNIFGGIMRCDVIAEGVISASKAVNLTVPLVVRMKGTN
EAFKIMLKNPKVKGILVNIFGGIMKCDTIAEGVVAAAKLTHLSVPLVVRMKGTN
NGLEIILSDPAVKSVFVNVFGGITACDAVANGIVQALELLESRGEDVTKPLVVR
EAFKIILSDDNVKAVLVNIFGGIVRCDMIAEGIIGAVKEVGVKVPVVVRLEGTN
EAFKIILSDTNVAAVLVNIFGGIVRCDMIAEGIIGAVKEVGVKIPVVVRLEGNN
SAFNMILKNAKVQAILVNIFGGIVCCDLVAECIITALARYTTKHIPIVARLEGN
AALKIILSDKNVKGILINIFGGIMRCDVLAQGVVDAAKEINISVPLVVRLAGTN
EAFKIILEDSSVEGVLINIFGGIVRCDMIAEAIIAAIKEVDVKVPVVVRLEGNN
EAFKIILSDTNVAAVLVNIFGGIVRCDMIAEGIIGAVKEVGVKIPVVVRLEGNN
EAFKIILTDPSVKVILVNIFGGIVRCDLIAEGVIAAVNEVGVRVPVVVRLEGTN
EAFKLILSSDKVEGIFVNIFGGIVRCDMIAEGIIAAVKEVGVKVPVVVRLEGTN
EAFKIILSDANVAAVLVNIFGGIVRCDMIAEGIIGAVKEVGVKIPVVVRLEGNN
AAFKIITADPAVEGILVNIFGGIMKCDVIAEGVIAAVKEVGLKVPLVVRLEGTN
EAFKIILSDSNVKAVLVNIFGGIVRCDLIADGIIGAVEEVGVEVPVVVRLEGNN
EAFKLILEDKSVKGVLINIFGGIVRCDMIAEAIVAAVKEINVNVPVVVRLEGNN
TEAFKIILSDNVDGILVNIFGGIMRCDIIANGIIAAIQEIGINVPLVVRLSGTN
EAFKIILSDSNVKGILVNIFGGIMRCDIIASGIVEAAKGMSIKVPLVVRLSGTN
TEAFKIILSDNVDGILVNIFGGIMRCDIIANGIIAAIQEIGINVPLVVRLSGTN
KAFEIILRDKNVKVIFINIFGGIVRCDRIANGILEATKNVEVNIPIVVRLDGTN
EAFKIILSDPNVKGIFVNIFGGIMKCDVIASGIVAATKQVGLTLPLVVRLEGTN
EAVSLVLSDENVEVLFINIFGGIMDCSAVASGLVAVMQTRENLIPTVVRLEGTN
EAMRLLLDDKKVKVVFINIFGGITRCDDVAIGLLQAFEQIQTDIPIIVRLTGTN
KAFRLVMSDSNVQAVLVNIFAGINRCDWVAEGVVQALKEVQVEVPVIVRLAGTN
EAFKIITSDPNVKGILVNIFGGIMRCDVIAEGVVAAVKEVGLQVPLVVRLEGTN
EAFKLILDDENVKAILINIFGGIVRCDMIAEAIIEAVKEVNVTVPVVVRLEGNN
AAFRIILSDPSVKGILVNIFGGIMRCDILAEGIIAAARELDITVPLVVRLEGNN
EAFKIMLKNPKVKGILVNIFGGIMKCDTIATGVVAAAKEVNLSVPLVVRMKGTN
EAFKIILSDSSVKAVLVNIFGGIVRCDMIAEGIIGAVEEVGVKVPVIVRLEGNN
NALKVVLKDPDVKGVFINIFGGITRADEVAKGVIRALEEGLLTKPVVMRVAGTA
EAFKLILSDENVKGIFVNIFGGIMKCDIIADGVIAATKEVGLEIPLVVRLEGTN
EALKIIVSDEKVKGILVNIFGGIVRCDLIADGILAAVKEVDVKIPVVVRLEGNN
EALKIIVSDEKVKGILVNIFGGIVRCDLIADGILAAVKEVDVKIPVVVRLEGNN
AGLDVILNDAQVKSVFVNVFGGITACDAVANGIVKALEILGDEANKPLVVRLDG
EALKIIVSDEKVKGILVNIFGGIVRCDLIADGILAAVKEVDVKIPVVVRLEGNN
NACRIVLEDPNVRCILVNIFAGINRCDWIAKGLIQACDSLQIKVPLIVRLAGTN
EAFKLILSDSGVRAVLVNIFGGIVRCDLIAEGLIAAVREVRVGVPVVVRLEGTN
EAFKLMLKNPGLKAILVNIFGGIMRCDVIAEGVIAGSKAVNLNVPLVVRMKGTN
EAFKIILSDKNVKGIFVNIFGGIMKCDVIAEGVIEATKQVGLELPLVVRLEGTN
EAFKLMLKNPGLKAILVNIFGGIMRCDVIAEGVIAGSKAVNLNVPLVVRMKGTN
EAMRLLLDDKKVKVVFINIFGGITRCDDVAIGLLQAFEQIQTDIPIIVRLTGTN
EAFKIILSDQNVKGIFVNIFGGIMKCDVIAEGVVEATKQVGLTLPLVVRLEGTN
EAFKIILSDQSVKAILVNIFGGIVRCDLIAEGIVAAVNEVGVSVPVVVRLEGNN
AQAFDALLGTKPKAIFVNIFGGITRCDLVAEAIVQVKKAKGIDVPLVVRMVGTN
NGLDLIMSDEQVRSVFVNVFGGITACDQVALGIKGALEKLGDKAVKPLVVRLDG
AGLDVILNDPQVKSVFVNVFGGITACDAVANGIVKALEILGGDANKPLVVRLDG
NGFRIILADTNVKAILINIFGGILRCDILAQGVVQAAAKVSLQVPVVIRMEGTN
EAFKIILSDDKVKAVFVNIFGGIVRCDLIADGIIGAVAEVGVSVPVVVRLEGNN
AAFKIITADPNVKGILVNIFGGIMRCDVIAEGVVAAVREVGLKVPLVVRLEGTN
AAFKIITADPNVKGILVNIFGGIMRCDVIAEGVVAAVREVGLKVPLVVRLEGTN
EAFKIILSDKNVKGIFVNIFGGIMKCDVIAEGVIEATKQVGLELPLVVRLEGTN
EAFKIILSDTNVKAVLVNIFGGIVRCDLIADGIIGAVEEVGVKVPVVVRLEGNN
EGFRIILSDSNVKAILINIFGGIMNCETLASGIIEAAKGLQIHIPLIVRMEGTN
EAFKIILKDKNVKGILVNIFGGIMKCDIIAEGVIAASKELGLKVPLVVRLEGTN
AAFKIITADPNVKGILINIFGGIMKCDVIAEGVVAAVKEVGLDVPLVVRLEGTN
RALELLFGNPQVRVVCVNLFGGIVSCAAVAGALVEALGDGRAAKPVVVRMDGFE
NALKVVLKDPDVKGVFINIFGGITRADEVAKGVIRALEEGLLTKPVVMRVAGTA
EAFKIILSDKNVKGIFVNIFGGIMKCDVIAEGVIEATKQVGLELPLVVRLEGTN
EAFKIILSDSNVKGILVNIFGGIMRCDIIASGIVAAAKEMSIKVPLVVRLSGTN
AGLDVILHDKQVKSVFVNVFGGITSCDAVANGIVTALNMLGDEANKPLVVRLDG
EAFKIILEDADVKGVFVNIFGGIMRCDVIAQGIIEAASEVHCTLPIVVRMDGSK
KGFEIILKDPNVKAIFVNIFGGIVRCDRVANGILEAAKIVHVSVPVVVRLDGTN
EAFKIILSDENVKAVLVNIFGGIVRCDLIADGIIGAVEEVGVHVPVVVRLEGNN
EAFKLILADTSVQGVLINIFGGIVRCDMIAEAIIAAVKEVNVTVPVVVRLEGNN
EAFKIMLKNKSVKAILVNIFGGIMRCDVIAEGVITACKAVNLNVPLVVRMKGTN
EAFKIMLKNKSVKAILVNIFGGIMRCDVIAEGVITACKAVNLNVPLVVRMKGTN
EAFKIMLKNKSVKAILVNIFGGIMRCDVIAEGVITACKAVNLNVPLVVRMKGTN
EAFKIILSDKNVKGIFVNIFGGIMKCDVIAEGVIEATKQVGLELPLVVRLEGTN
EAFKIILSDKNVKGIFVNIFGGIMKCDVIAEGVIEATKQVGLELPLVVRLEGTN
NGLEIILGDPDVKSVFVNVFGGITACDEVANGIVQALQLLADKGEEVTKPLVVR
DGLSVILSDPAVKSVFVNVFGGITACDAVADGIVQALDTVRLTKPLVVRLDGNN
KAFRLVLADNNVKAMLVNIFAGINRCDWIAEGVVQAVRNIGMTVPLVVRLSGTN
EAFKLMLRNPGLQAILVNIFGGIMRCDVIAEGVVSAAREVKLTVPLIVRLEGTN
EAFKIILSDSNVAAVLVNIFGGIVRCDMIAEGIIGAVKEVGVKVPVVVRLEGNN
AAFKIITADPNVKGILVNIFGGIMKCDVIAEGVTAAVREVGLSVPLVVRLEGTN
EAMKLLLQDEKVKVVLINIFGGITRCDDVAIGLIQAFDQIKSDIPVIVRLTGTN
KAFKIILLDSNVKVILVNIFGGIVRCDLISNGIINSVINLKIKIPIIVRLEGNN
EAFKIILSDKNVKGIFVNIFGGIMKCDVIAEGVVEATKQIGLEIPLVVRLEGTN
EAFRLIVSDSKVKAILVNIFGGIVRCDMIARAIIHALNEARITLPVVVRLSGNN
AGLEVIMCDPQVRSVLVNVFGGITACDEVARGIVGALEELGDGAAKPIVVRLDG
ESLEIVLSDPQVESVFINVYGGITSCVEVANGILEAVAKLGGSKPIVVRFDGNA
ICRLPNIKHIIVGGAIANFTDVKATFSGIINGLRESKSKGYLEGVKIWVRRGGP
KGLNTLSADKNTQVILINLLGSIPQPEEAAQAIAQFIQQNKGEYPPSIAKSNGK
AAFKIITADPNVKGILINIFGGIMKCDIIAEGVVAAVKEVGLDVPLVVRLEGTN
EAFKLILSSDKVEGIFVNIFGGIVRCDMIAEGIIAAVKEVGVKVPVVVRLEGTN
NGLSIILGDPAVKSVFVNIFGGITSCDAVANGIVQALKIVGDVSTPLVVRLDGN
EALKKLFKQESIKVIFINIFGGIVCCKLIADSIIHTLFDEHTELNIPIVVRLEG
EAFKIILSDTNVAAVLVNIFGGIVRCDMIAEGIIGAVKEVGVKIPVVVRLEGNN
QAFKLLTSDPKVEAILVNIFGGIVNCAIIANGITKACQELELKVPLVVRLEGTN
QAFKLLTSDPKVEAILVNIFGGIVNCAIIANGITKACQELELKVPLVVRLEGTN
QAFKLLTSDPKVEAILVNIFGGIVNCAIIANGITKACQELELKVPLVVRLEGTN
EAFKLITSDKKVQAILVNIFGGIMRCDVIAQGIVMAVKDLEIRIPVVVRLQGTR
EAFKLITSDKKVQAILVNIFGGIMRCDVIAQGIVMAVKDLEIRIPVVVRLQGTR
EAFKLLNADPKVEAILVNIFGGIVNCAIIANGITKACRELQLKVPLVVRLEGTN
EAFKLITSDKKVLAILVNIFGGIMRCDVIAQGIVMAVKDLDLKIPIVVRLQGTR
QAFKLLTADPKVEAILVNIFGGIVNCAIIANGITKACRELELKVPLVVRLEGTN
QAFKLLTADPKVEAILVNIFGGIVNCAIIANGITKACRELELKVPLVVRLEGTN
EAFRLITSDKKVLAILVNIFGGIMRCDVIAQGIIMAVKDLELRIPIVVRLQGTR
EAFRLITSDKKVLAILVNIFGGIMRCDVIAQGIIMAVKDLELRIPIVVRLQGTR
EAFKLITSDKKVQAILVNIFGGIMRCDVIAQGIIMAVTDLDLKIPIVVRLQGTR
AAFKLLTADPKVEAILVNIFGGIVNCAIIANGITKACRELELKVPLVVRLEGTN
QAFKLLTADPKVEAILVNIFGGIVNCAIIANGITRACRELELKVPLVVRLEGTN
EAFKLITSDKKVLAILVNIFGGIMRCDVIAQGIVVAVKDLDLKIPVVVRLQGTR
QAFKLLTADPRVEAILVNIFGGIVNCAIIANGITKACRELELKVPLVVRLEGTN
