# Supplementary material for: A tale of two symmetrical tails: Structural and functional characteristics of palindromes in proteins
Source: BMC Bioinformatics. 2008 Jun 11;9:274. doi: 10.1186/1471-2105-9-274 (PMC2474621; doi:10.1186/1471-2105-9-274)
Supplement: Additional file 1 — Conserved Blocks that overlap with palindromes in proteins. [file 1471-2105-9-274-S1.zip › Blocks/2H9DA-DIREAIDRID.txt]

LPALREALDWVDGGLMYLLKKRLEVCRDMGRLK
LELLRQKADELNLQILKLINERGNVVKEIGKAK
LEGIRNSLIRQEDSIIFGLLERAKYCYNADTYD
QYVPVTCMQEMDVTGGLKKCIRVMMTVQTDVPQ
LTETRQQIQQLDTQLLTAISQRLMTGAFSQEDK
LENIRSALIRQEDTIIFNFLERAQFPRNEKVYK
LQNIRDELVRMEDSIIFKFIERSHFATCPSVYE
LADIREAIDRIDLDIVQALGRRMDYVKAASRFK
LKELRKEIDRIDEEILRLLNERAKLAKRIGEIK
LLIFRDEINNIDKKIVKLLAERKNLVFKIAQSK
LSDIRQQITQIDRSLLKLLSERHRLAFDVVRSK
LIPHRNAIDTIDAEILRLLNERAQHAHAIGELK
LKALRVRIDSLDERILDLISERARCAQEVARVK
LKDLRSEIDSLDRELIQLFAKRLELVSQVGKVK
LAEIRKKIDEIDNKILKLIAERNSLAKDVAEIK
LLALREKISALDEKLLALLAERRELAVEVGKAK
LLALRDKISAVDKKLLTLLAERRLLAVEVAQAK
LTALRDQIDEVDKALLNLLAKRLELVAEVGEVK
LTALRDQIDSVDKALLDLLAKRLELVAEVGEVK
LLSFRSEINNIDKNIVQLLAKRKKLVLNIAESK
LDELRAEIESIDREIVDLIARRTYVAETIADVK
ITRLREEIDKVDEQLVKLLSYRLELSRKIGKAK
IEDLRQDLLENTKSILALLEKRREITRKIGKIK
IDELRKEIEAIDKQILELLSRRLKISAKIGEIK
LRRSRQKIDGIDRDILDLITSRIALAREIAEAK
IEELRGLIKSIDSLILRLIERRIDAARQIARIK
LKLLRKEIDKIDNQIISLLKKRLEIAQAIGKIK
LEELRREIDRIDECLLDAVIERLKVAREIGRVK
LEAVRKEIEEIDREILSLIDKRVNLAERVLESK
LEAVRKEIEEIDREILSLIDKRVNLAEKVLESK
LDRIRSQLIRLEDTIIFLLIERAQFAYNKKIYE
LANIRFQLIRLEDTITFHLIERVQFPLNKTIYI
LGNIRDALVRMEDTIIFNFIERSQFYASPSVYK
FMCCKPNQETATLFIVGVASKRLMLAKDVALYK
NTDLRPAIDQINTEMLQLLVKIQKLPSKDCLKK
FLCCKATQGTATLFIVGVANKRLMLAKDVVNYK
LDNIRTSLVRQEDSIIFSLLERAQFCYNADIYD
LDLIRESLIRQEDTIVFSLIERAKFPLNSPAFE
DDGNFGSTAVCDTMCLQALSKRIHYGKFVGECK
LDSIRKSLIRQEDTIIFNLIERIKFPINPTLYK
LESIRHSLIRQEDSIIFNLLERAQYRYNADTYD
DDGNYVPTATSDLQCLQAISRRIHYGKFVAEAK
LESIRHSLIRQEDSIIFNLLERAQYRYNADTYD
LDALRARLDAADAALLDAVRTRLDICLRIGEYK
LLPHRNAIDTIDAEILRLLNERAQHAHAIGELK
LNDIRLGIDTLDKEIVHILSQRMGYVKAAAQFK
LNEIRQHIDSVDNEIVALLEERMKLVTRVSAYK
LNDIRAGIDFFDRQILDSLQKRLRYVKAAAQFK
TYVPVMCTREIPVPGSLPRCIRVMMTVETDKRQ
LADVRAKIDEIDRGIQALIAERANFAHQVGKAK
LAEVRANIDRLDDQIVALLAQRAMYVKDAARFK
LENLRAEIDALDNELSDLLDKRLEIALKIALIK
LEEFRNKIDAVDDKILDLLNERMTYVKSIGELK
LIALRDRLDHLQNELLDALAQSMRLREQNNCPS
LADIRTKIDKIDRDIQTLIAERACYAQQVGQAK
LNQLRDQIDEVDKQMVELLARRLALVEQVGQVK
LDDIRLRLNELDDQLLNLLSERRKMSIEVAKSK
LDLLRDKLDEVNLKLLELINERAQLVQEIGQLK
LLPHRNAIDTIDAEILRLLNERAQHAHAIGELK
LKALRLRIDSLDEKLLELISERARCAQDVARVK
LSEIRQQITQLDRNLLKLLSERHRLAFDVARSK
LNKLRTQIDQVDRQLLQLLAQRLELVKQVGEVK
LEELRNNIDQVDQEIVQLLEKRMTIVQEISQEK
MVDVRRGVDALDRALVQLLTERQGYMDAAARIK
LEEVRWRLDAIDGELLKLLDERAGLAGAVAAAK
LEKIRQEINGIDHHLVALLEKRMALVEQVTAYK
LAGYRASIDNIDAALIHMLAERFRCTKAVGVLK
LDIIRQEIDQIDDQIVKLLEERMHLVEGVVAYK
LEEIRKEIDEVDKIITELFEKRMNLVMEVAEYK
PLLQAQPLSPALQQLLSLSSQRLQLADQVAQSK
LEELRTEVDQLNIDLLELISKRANLVQEIGKIK
LLALRDKISALDEELLALLAKRRALAIEVGQAK
LSVTRQRIRQLDNQMLIIISQRLMVGAFSHEDM
LLALRDKISALDEELLALLAKRRALAIEVGQAK
ELERRNQLQPQDMISVTFSVTRDLDAIFPAAIA
LEELRTQVDQLNIDLLELISKRANLVQEIGKIK
LAQCRKEIDRIDGELMKLFEERMNVVLDVARYK
LTALRDQIDDVDKALLNLLAKRLELVAKVGEVK
LSVTRQRIRQLDNQMLIIISQRLMVGAFSHDDM
LTALRDQIDEVDKALLNLLAKRLELVAEVGEVK
LSEYRQSIDNIDAALVHILAERFRCTKAVGVLK
ENVPLLDVQQMCVKGSLERCIRVLIHVNSQSPQ
IDDLRAEVDQINRDLLALISRRGEVVAQIGHAK
LLPHRNAIDTIDAEILRLLNERAQHAHAIGELK
MADIRVEIDRLDRALMTLFAERWGYIERAAEIK
LASYRQSIDNIDAALVHMLAERFRCTKAVGVLK
LLALRASIDNIDAALIHMLAERFRCTKAVGVLK
LAPLRAQIDAIDSQLLTLLSDRAKVAQAVGEVK
PPLARADGTSQLAELVDAAAERLEVADPVAAFK
LELMRKKIDEIDDKLLVLFKERLEVSKKIGLLK
LENLRAEIDALDNELSDLLDKRLGIALKIALIK
THVPVMCAQEIPVPNGLEKCIRVMITLNTTKAQ
LESYRSEIVSLNHQILDLLSKRGELAQKIGEEK
LADVRAKIDEIDRNIQALIAERANFAHQVGKAK
LTALRARLDQLQGELLDALADVASARSAPDCPA
LSTLRERLDAVQGELLDALAEAAAARAAPNCPA
LADVRAKIDEIDRGIQALIAERANFAHQVGKAK
LEEIRQEINGIDHHLVALLEKRMALVEQVTAYK
LEEWRGKIDEIDRQVAALLCQRLQFAGNISSVK
LEEIRQEINSIDHHLVALLEKRMALVEQVTAYK
LARLRDSIDNIDAAVVHMLAERFKCTQQVGHLK
TDVPLICAQELDVEGAMPRVVRVLAHIESERPR
LTALRDQIDEVDKALLDLLAKRLHLVAEVGEVK
LDDVRANIGELSTKILEQIAEELKTCKPAEMGD
IKALRQTIDNIDSAVIALLAERFKATSQVGVLK
LLALRASIDNIDAALIHMLAERFRCTKAVGVLK
LLALREKISALDEKLLALLAERRELAVEVGKAK
LTALRDQIDEVDKALLNLLAKRLELVAEVGEVK
LKIFRDQIDSLDREIVKSIQTRAEFASKIGEIK
KYVPVMCMTEIDVPDSLAKCIRVMMVIRTDKTQ
MDQLRQQMDDINLEILDLINQRASVVQEIGKLK
LEHLRGLIDGVDQQLLHLLRKRLDLVAQVGTVK
LNHTREQITQLDNDLLSLLAERRRLSLEVARSK
LEEIRQEIDEIDQQLVSLLETRMGLILEVIAFK
LEEIRQEIDEIDQQLVSLLETRMGLILEVIAFK
IQNLRNQIDQLDHQLLVLLAQRQQIVEKIGQLK
LQEIRSQIDDVDKELVQCLERRMTLVSQVADYK
LDIIRQEIDQIDDQIVKLLEERMHLVEGVVAYK
RNVPLLDVQQMHVEGGLPRCIRCLIYFNTPNPD
LDEIRLRLNDLDDQLLSLLSERRKLSIEVAKSK
LNALREQIDAVDKQMLELLAQRLALVEQVGHVK
LNDIRLGIDTLDKEIVHILSQRMGYVKAAAQFK
LEQYREEIVSLNDQILELLSKRGELAQKIGEEK
LLAFRNAINILDKNLINLLAKRKQLSLNIAHTK
IDTLREEIDRLDAEILALVKRRAEVSKAIGKAR
IDTLREEIDRLDAEILALVKRRAEVSKAIGKAR
MTEIRTAIDSIDNQIVELIDSRSKYVKEAAKFK
NKDIRKQIMVIDKLILDLIKIRNDLAKQIKEIK
MELLRSEIMKNTMDIIELIEKRRELATMIGISK
LEEIRKRINEIDEQLIELIAERTSFAPEIAALK
LNNIRHALMRMEDSIVFDLIERSQFYSSPSVYE
LANIRDSLVRMEDTIVFNLIERAQFCRSEFVYK
LQNIRDELVKMEDTIIFNFIERSHFATCSSVYE
LQNIRDELVKMEDSIIFKFIERSHFPVCAPVYA
LGNIRFQLIRLEDTITFHLIERVQFPLNKSIYQ
SWENLGSVTSCDIDCLQALSRRIHFGKFVAEAK
LSRIRYQLIRLEDTIIFHLIERVQFPLNKNIYI
FLCCKATQGTATLFIVGVANKRLMLAKDVVNYK
FLCCKATQGTATLFIVGVANKRLMLAKDVVNYK
IESLREELDTITKKLSDVTKLRDKAIEEVTVLK
LADLSGQLDVAMKQISSEKAKQKERFQKVNEAL
LSEIKMEIELLDVQMACVLNQRDKAVERIKFLR
DEENFATTASCDIQLLQALSRRIHYGKFVAKVK
DDGNYAETVALDFACLKALSRRIHIGKYVAEVK
DDGNYAATVSSDLVCLQALSRRINYGRYVAEVK
LSEIKMEIELLDVQMACVLNQRDKAVERIKFLR
DDGNCGSSAVCDTICLQALSKRIHYGKFVAEAK
HTELRRYINGHDGLSACAARARLGVASRIGDMK
LQRLRAELDALDGTLLDTVRRRIDLGVRIARYK
IQKYREEINRLDREILDAVKRRTKISQTIGKTR
IARMRARIDEIDAAIIALWRERAELSRQVGAVR
LELMRKKIDEIDDKLLVLFKERLEVSKKIGLLK
LNVLRKQIDECDDNIIQELAKRMRVAREIGTYK
LDDVRANIGELSTKILEQIAEELKTCKPAEMGD
LLVLRERISALDLKLLALLAERRELAVDVAKAK
LTALRDQIDEVDKALLDLLAKRLHLVAEVGEVK
IEELRKQIEQTDAYIIEKLAQRQELSKQIGALK
IEELRKQIEQTDADIIEKLAQRQELAKQIGALK
LAELRKRIDELDDRVLELLNQRARCAQRVADIK
ATSTRPQLDRLTQSLIAALARVAPLRDAPDCPS
LKPLRERIDAIDTQLIALLNQRAAVALEVGEVK
LDQLRKQVDEINLQLLHLLNKRGEIVQKIGEQK
LADIREAIDRLDADIIAALGARMQYVKAASRFK
ATSTRPQLDRLTQSLIAALARVAPLRDAPDCPS
LKPLRERIDAIDTQLIALLNQRAAVALEVGEVK
LSEIRQQITQIDRSLLKLLSERHRLAFDVVRSK
LKEIRAEIDQLDRELLEVFAKRLALVKKVGEIK
IDACREEIDRLDERILDLLLRRMAAARRVGQLK
LLVLRERISALDLKLLALLAERRELAVDVAKAK
LTTVRSTLDSLDRDIVAEISARRQVLAGPECLP
LDSLRDELDKVNLAILEKINERARLVKEIGDIK
LEEIRQEINGIDHHLVALLEKRMALVEQVTAYK
IDKLRKEIDQLDAEILAAIKRRTEISRLIGRTR
LDLLRQQANELNLQILKLINERGRIVQEIGKAK
RDVIRPRLDTLQASILAGLRDTASLRRAPDCQA
LVVLRGAIDNMDAALIHLLAERFRITREVGRLK
LTYLRTSIDNFDTTLIYILAERFRCTQAVGRLK
LAYLRQSIDNFDITLIHILAERFRCTQAIGRLK
LSKLRDQIDDVDQQMVELLARRLSLVEEVGHVK
LDDIRKNVSHIDNEILKLLSERRLLSLEVAKSK
IQSLRQEIDQVHKEMHALLLRRRDLTMAVWKIK
LTELRQEIDSIDEQVHQLLMQRGDIIDRLIAVK
IQQYREEIDRLDKEILAAVKRRTEISRAIGKTR
LEELRTQVDQLNIDLLELISKRANLVQEIGKIK
LQAIRVTIDGLDRDLLALLNRRAALSLEVGRIK
IQALRKEVDRVNREILRLLSERGRLVQEIGRLQ
LKIFRDQIDSLDREIVKSIQTRAEFASKIGEIK
LDQLRKQVDEINLQLLHLLNKRGEIVQKIGEQK
MAKARADTADPLTELVDTAVQRLQLAEPVAAYK
IDQLRREIDRLDAEILAAVKRRTEVSQAIGRAR
LDALRREIDAIDDAILDLLNRRAGLVMEVGQVK
IDQIRQEIDRLDSELLRIFNRRAGLALEIGAIK
LLPHRNAIDTIDAEILRLLNERAQHAHAIGELK
LTALRDQIDDVDKALLNLLAKRLELVAKVGEVK
LQKFREEIDSVDDQILRLLNQRMEVVKLIGRHK
LDDVRIKISGLSTEILQQIATLLKAGEKISASD
RMSFRELIKEIDKLGVDSVWIVIIISFFIGAVI
LISWRMQIDQIDESIVELLARRMQVAYEIGLFK
LQPYRESLDVINMQILALLSERMKVCMKIAEVK
LLKIREKVSELDLKLLILLAERRQLAFDIAQTK
LSQLRDKIDEVDKALLGLLAKRLELVAEIGEVK
PRRNARADDRIDRALVALIAERGICVRQAAAFK
LKQHRNAIDAIDVEVLKLLNQRASHAREIGEIK
PPLARADGTSQLAELVDAAAERLEVADPVAAFK
LQTLRNEIDSIDSEIFDALQKRMALVAQVGAHK
LSNIRTQITQLDHDLLKLLAERHQLAFDVLRDK
LNFLRSEIDKIDQSLLNLLSKRLSLVSQVGEIK
LRPLRDRIDAIDAQILDLLSQRARTAQEVGSVK
LRPLRDRIDAIDAQILDLLSQRARTAQEVGSVK
LRPLRDRIDAIDAQILDLLSQRARTAQEVGSVK
LGRLRSEIDQLNLQILELLNERGRLVQEVGNLK
LDQLRKQVDEINLQLLHLLNKRGEIVQKIGEQK
LKQLRNEIDAVDDELLRLISTRARLAQQVGRQK
LEQQRAKINQIDKELVRLLEQRMDVVAEIAAVK
LDCVRDRIDLIDQKIVLLIKDRLMYVQRAAELK
LAKLRNKIDAIDSQILILLRDRLREADKIGALK
LAKLRNKIDAIDSQILILLRDRLREADKIGALK
LADIRTKIDKIDRDIQTLIAERACYAQQVGQAK
LIALRDRLDHLQNELLDALAQSMTLREQNNCPS
LGDIRQGIDELDRQIVQILARRLTYVKAATRFK
LKALRVRIDSLDEKVLELISERARCAQEVARVK
FAFAAEQKPSAIEPLLQAISERLTIADQVALSK
LDEVRQRIDEIDRSLVSLLAKRGRLVTQAAGFK
LKALRVRIDSLDEKILELISDRARCAEEVARVK
LSQERQRINHIDQQIVRLLNQRFETVTAIGELK
LSQLRKQIDECDDNIIQELAKRMRVAREIGTYK
RMFFRQYLNEMEQLGVNSIGIVLLISFFIGAVI
IEELREEIDRLDAQILATVKRRAEVSQAIGKVR
ITGARERIDALDDRIIGLIQERMAVSAVIQDAR
LRGIRQSIDNIDAAVVHMLAERFKFTQQVGALK
IPKVRESIDTIDNSILELLKKRIGLAKEIGRLK
LTALRDQIDEVDKELVALLSRRLRLVAEVGEVK
LLVLRERISALDLQLIELLAQRRELALGVARSK
CLPLHAAVQDNSLGIYQLIQERMVLMKDVAGYK
LESYRSEIVSLNHQILDLLSKRGELAQKIGEEK
LESYRSEIVSLNHQILDLLSKRGELAQKIGEEK
LDQLRKQVDEINLQLLHLLNKRGEIVQKIGEQK
LQEIRIQIDSVDQQIQELINRRATLAEAVAKAK
LESYRSEIVSLNHQILDLLSKRGELAQKIGEEK
LESYRSEIVSLNHQILDLLSKRGELAQKIGEEK
LNDIRLGIDTLDKEIVHILSQRMGYVKAAAQFK
LDEIRLRLNDLDDQLLSLLSERRKLSIEVAKSK
LNALREQIDAVDKQMLALLAQRLALVEQVGHVK
LARLRDSIDNIDAAVVHMLAERFKCTQQVGHLK
ISGARERIDSLDDRIIGLVQERMAVSAVIQEAR
LEEIRLRLNELDDQLLSLLSERRKLSIEVAKSK
LNALRDQIDAVDKQMLELLAQRLELVEKVGEVK
LQELRKEIDAIDEGMHRLLMQRGDIIDRLIQVK
IQKYREEIDRLNREILDAVKRRTKIAQAIGKTR
IQKYREEINRLDREILDAVKRRTKISQTIGKTR
LDQLRKQVDEINLQLLHLLNKRGEIVQKIGEQK
LTALRDQIDEVDKALLNLLAKRLELVAEVGKVK
LLALREKISALDEKLLALLAERRELAVEVGKAK
LLALREKISALDEKLLALLAERRELAVEVGKAK
YDNIEQKIDDIDHEIADLQAKRTRLVQQHPRID
YDNIEQKIDDIDHEIADLQAKRTRLVQQHPRID
IAELRKMTEENTKAIIELRKQTEENTKAIAELR
EAKLKLEMPVYDPDREREVLSRAGEFRRVFEAI
IEEVRNRIEQIDYEIIKLIEERIDCATDVLAVK
MDTLRNELYNNSRDIIKLLEERREIAGKIGECK
LEELRKEIEEIDSQILNLIAKRLQVSSMIGEIK
LEDVRREIEEIDREILALIDRRVNLAERVLESK
LDELRKEIQSIDQEIVELIAQRTYVAESIAAVK
LDELRDEIRTIDREIVEKIAQRTYVADTIAQVK
LDRIRSQLIRLEDTIIFLLIERAQFAYNKKIYE
QDENIGSTACADVDGLQALSRRVHFGKFVAEAK
ITCARRYIDIIDEQLAFLYARRLGYAAIAGFAK
SQENYGSTATCDIACLQALSRRIHFGKFVAESK
STVDLASAVSLDVSLLHLVSARVLLGYPIALAK
LENIRSVLIRLEETICFQLIERAQFARNAKCYL
LDELRLERERFLRMIEDLKSERTRLNSQVTELQ
LANIRFQLIRLEDTITFHLIERVQFPLNKTIYI
TQENYGSAATCDVSCLQALSRRIHFGKFVAESK
LDRIRSQLIRLEDTIIFLLIERAQFAYNKKIYE
QKENLGSASTCDIECLQAISRRIHFGKFVAEAK
FLCCKATQGTATLFIVGVANKRLMLAKDVVNYK
LESKRTTLATLNTSLEMELEARQGYQQRIAQLE
TTDLRPAIDQINTEMLQLLVKIQKLPSKDCLKK
NTDLRPAIDQINTEMLQLLVKIQKLPSKDCLKK
FLCCTATQKTATLFIVGVANKRLMLAKDVANYK
FLCCTATQKTATLFIVGVANKRLMLAKDVVNYK
FLCCKATQETATLFIVGVANKRLMLAKDVVNYK
FLCCKATQETATLFIVGVANKRLMLAKDVVNYK
FFCCNATQETATLFIVGVANKRLMLAKDVVNYK
FLCCTATQKTATLFIVGVANKRLMLAKDVVNYK
ITSLRQRLDRADADLLHSKRENLKLADDVASLE
LDNIRTSLVRQEDSIIFSLLERAQFCYNADIYD
IDDLRAEVDAINRDLLTLLSRRGEVVAQIGRAK
LEDFRNKIDMVDDKILELLNERMSYVKSIGEIK
IEKLRNKIDTIDDKILALLNERMLHVKDIGVIK
LEELRLKIDTIDDALLKLLNERMNYVKCIGELK
LKALRVRIDSLDEKILELISERARCAEEVARVK
ATSTRPALDRLTQKMLSGLAQVAPLREAPDCQA
LKPLRDRIDAIDAQLIALLNQRAAVALEVGEVK
LPDIREAIDRLDADIIDALGRRMQYVLAASRFK
LDQLRKQVDEINLQLLHLLNKRGEIVQKIGEQK
LAAVRVAVDEVDEQIVTLIARRERLIRISGTLK
LLSIRSSIDNIDATLVFLLAERFKATQKVGFLK
LAGYRRSIDNIDAALIHILAERFRITQAVGEYK
MLDVRAGVDATDRELMALLDRRFGYMRAAARIK
MAEVRERIDALDDILVPLLVERGGYMTQAARNK
LEEWRKKIDAIDHQLSGLLCERLNCAQNISSLK
MADVRRHIDALDDRIVALLAERSGYVAQAARIK
LADLRVQIDAIDKELLALLNRRAQVAEQVGDVK
ATSTRPALDQLTQKMLAALAQAAPVRDAPDCQA
LKPLRDRIDAIDAQLIALLNQRAAVALEVGEVK
LEELRTQVDQLNIDLLELISKRANLVQEIGKIK
LEELRTQVDQLNIDLLELISKRANLVQEIGKIK
IDEGRQLIDDIDAQLRDLVATRRDLSQQIQALR
LEQWRKKIDALDSQLSALLCQRLRCAQNISTLK
LQDVRREIDALDEEIIRLLGRRAGYVHAAARFK
LDEYRVLIDDVDRRIVGLLNERTRVVENIGRVK
LPALRERIDALDSQILELISERAHCAQQVAQVK
LEEWRKKIDAIDRQLSALLCERLQCARNISTLK
ATSTRPALDRLTQKMLSGLAQVAPLREAPDCQA
LKPLRDRIDAIDAQLIALLNQRAAVALEVGEVK
LPDIREAIDRLDADIIDALGRRMQYVLAASRFK
LSGHRDSIDRLDAILIYTLGERFKHTQAVGRLK
LKALREKIDTLDDQILDLLNERAKVVLDVGKTK
IDEIRQEIDRLDNELLKIFNRRAELALAIGHLK
LKRLRDELDLVNAELLALINKRGEIAVEIGEVK
LSRYRQSIDNIDAALVYMLAERFKVTKAVGELK
MADVRAGVDAVDRDLVALLVRRFAYMDAAARIK
LDEWRKKIDTLDQQLSSLLCERLDCAQNISSLK
LEEWRKKIDSIDHQLSSLLCQRLNCAQNISELK
IDEGRQLIDDIDAKLRALVAARKELSRQVQALR
LLELRASIDNLDAALIHVLAERFRCTKAVGKLK
VRALRARVDEVDRRLVRALNERARLVQEILSAK
ISELRAGIDEIDAEIVRLLDRRARLARKIGEFK
LKGCRDQIDAIDEQLLELINARAALAREIGELK
LVELRDGIDAIDDRIHDLLMKRAELVMRVGELK
LTSLRDEIDEIDSDLVKLLQRRLAVTSKVGQLK
LNEIRQEITLLDQDLLALFAKRRALTLNVAKSK
LSTLRERLDAVQGELLDALAEAAAARAAPNCPA
LADVRAKIDEIDRGIQALIAERANFAHQVGKAK
LEKLRQAIDGIDTNLLNLLNARMELALQVGRLK
LTQLRNEIDAIDDELLRLINTRARLAQQIGRQK
LSQTREQITALDKSLLALLSQRRQLSLNVARSK
LEHLRDLIDGVDQQLLHLLRKRLDLVAQVGAVK
LEHLRDLIDGVDQQLLLLLRKRLDLVAQVGVVK
LDSTREQITALDNELLTLLAKRRNLSLDVARSK
MHELRTRIDALDARLVALLAERSALIDEAARIK
LGDVRRGIDMIDARIVGLLGLRLRYVLAAADFK
LKEHRASIDRLDAILVYTLAERFKHTQSVGRLK
LDELRKEIDAIDEQVHSLLMRRGDIIDRLISVK
LNQTREQITNLDNELLALLAERRRLSLEVARSK
LEHLRGLIDGVDQQLLHLLRKRLDLVAQVGTVK
LSLPALADTDENAELYANMNTRLSYMQQVALYK
LSETREQITDIDNTVLQLLARRRELSLEVARSK
LENLRGLIDGVDSQLLSLLRKRLDLVAQVGTVK
LKEHRESIDRLDAIIVYTLGERFKRTQAVGKLK
MTELRQAIDAIDVELVKLLRARVDYIDRAVTLK
LADIRTKIDKIDRDIQTLIAERACYAQQVGQAK
LIALRDRLDHLQNELLDALAQSMRLREQNNCTS
LAPLRTQIDTVDRELLALLNRRAQLALDVGEVK
LIALRDRLDHLQNELLDALAQSMPLREQNNCPS
LANIRTKIDKIDRDIQTLIAERACYAQQVGQAK
LIALRDRLDHLQNELLDALAQSMRLREQNNCTS
LADIRTKIDKIDRDIQTLIAERACYAQQVGQAK
LKEIRKEIDALDKELIEVFAKRLALVKKVGEIK
PVAFADGDDTALTNLVALASQRIALAEPVARWK
LKPLRDRIDAIDAQLIALLNQRAAVALEVGEVK
LPELRTQIDALDLELLALLNQRASLAHEVGEIK
LAEVRANIDRIDRQIVELLAERIGYVKQAPRFK
IDGIRKRIDLLDDVLLRIFNERARLALEIGHLK
IEQLRARIDGIDDQIVALLNERSRVVLEVGRLK
LDDWRKKIDAIDLKLSALLCERLHCAENISALK
LNTLRGSIDAVDCEIQTLINNRAKLAQQVASVK
LGFYRGLIDEVDEQLGDLLARRTALTRAVQAHK
LADIREAIDRLDADIIAALGARMQYVKAASRFK
ATSTRPQLDRLTQSLIAALARVAPLRDAPDCPS
LKPLRERIDAIDTQLIALLNQRAAVALEVGEVK
LKALRVRIDNLDEKILQLISDRARCAEEVARVK
QAATTGAVPESLQPLVATLSERLNIGDLVALTK
LAPLREQIDTVDRELLAMLNRRAQLALDVGEVK
LAEVRQNIDRLDRELVTLIAERGAYVKQAAGFK
LAGVRTDIDRIDGELLKLLNERARCAQRVGEIK
FAFAAEQKPSAIEPLLQAISERLSIADQVALSK
LKALRVRIDSLDEKVLELISERARCAQEVARVK
LGDIRQGIDELDRQIVQILARRLTYVKAATRFK
LEEIRQEINGIDHHLVALLEKRMALVEQVTAYK
LNILRNSIDKIDQNLLKLLSKRLSLVSEVGEIK
LQEYRDEIVEINEKILGLLSKRGKIAQKIGEEK
LNQIRIKLDKLDNDLLKLIKKRSSLVNEVLKVK
LNTLRGSIDAVDCEIQTLINNRAKLAQQVATVK
FAFTAEQKPSALEPLLQAISERLTIADQVALSK
LKALRVRIDSLDEKVLELISERARCAQEVARVK
LSDLRKQIDELDAELVKLMAKRLEVSDQIGKVK
LSDLRKQIDNLDTELVKLMAKRLEVSDQIGKIK
LDKAREKINAIDVQMRELFEQRMKAVEEVAEYK
LESYRSEIVSLNHQILDLLSKRGELAQKIGEEK
LEQYREEIVSLNDQILELLSKRGELAQKIGEEK
LEEFRNKIDAVDDKILELLNERMTYVKSIGELK
LNDIRSDIDNIDSQLIRLLTQRQILVEKAGRLK
LNEIRQQIDSVDNEIVALLEERMKLVTRVSAYK
LNDIRSDIDNIDSQLIRLLTQRQILVEKAGRLK
LNEIRQQIDSVDNEIVALLEERMKLVTRVSAYK
LANYRDKVKKVDEQLYPAISKNIKAIRKDKKLI
VENYKTKIMNIDQQIIQLIAERRGWRDKMLKLE
IQSYREEINRLDRVIIDAIHRRSEVSKAIGKTR
LTALRDQIDDVDKALLNLLAKRLELVAKVGEVK
LLALRDKISALDEELLALLAKRRALAIEVGQAK
LSVTRQRIRQLDNQMLIIISQRLMVGAFSHEDM
LDDIRLRLNELDNELLKLFSERRKLSLDVAKSK
LSHLRDQIDAVDKQMLDLLAQRLHLVELVGEVK
LADVRAKIDEIDRNIQALIAERANFAHQVGKAK
LAALRTRLDQLQGELLDALADVASARSAPDCPA
LNVLRKQIDECDDNIIQELAKRMRVAREIGTYK
LKGHRASIDRLDAILVYTLGERFKHTQAVGKLK
MTSLRAQIDRLDRELISLLAARAGYIDRAVELK
LQRYRKSIDNIDTALICLLAERFKITSDVSYYK
LSELRNAIDATDNELIEIIARRAKLTAAVGETK
LKALRLRIDALDEKVLELISERARCAQEVARVK
LDDVRCGIDAMDQQIIQALGRRLAYVKAAAQFK
TAACASDAPPALAPLLQSIGERLAIADQVALSK
MDDIRREIDALDRAVIALLGARFQYVLAASKFK
LKDLRSEIDSLDRELIQLFAKRLELVSQVGKVK
LSDIRQQITQIDRSLLKLLSERHRLAFDVVRSK
LERLRASIDNIDAALIHMLAERFRCTQEVGKLK
LDELRARVDEINLQLLKLINERGRLVQEIGKIK
LTALRDQIDDVDKALLNLLAKRLELVAKVGEVK
LLALRDKISALDEELLALMAKRRALAIEVGQAK
LSVTRQRIRQLDNQMLIIISQRLMVGAFSHEDM
IQALRKEVDRVNREILRLLSERGRLVQEIGRLQ
LEQYREEIVSINNQILELLSKRGELAQKIGEEK
LLNLRKNIDRLDEEILVRLAERARHAQRVGEIK
LLALRASIDNIDAALIHMLAERFRCTKAVGVLK
FTDIIPAIDNLDADVISFEASRSNLEILDELKA
FTDIIPAIDNLDADVISFEASRSNLEILDELKA
YDNIEQKIDNIDHEIADLQAKRTRLVQQHPRID
IADLKELQKAFEISIGRKDEVISSLSRAIGKQK
