# Supplementary material for: A tale of two symmetrical tails: Structural and functional characteristics of palindromes in proteins
Source: BMC Bioinformatics. 2008 Jun 11;9:274. doi: 10.1186/1471-2105-9-274 (PMC2474621; doi:10.1186/1471-2105-9-274)
Supplement: Additional file 1 — Conserved Blocks that overlap with palindromes in proteins. [file 1471-2105-9-274-S1.zip › Blocks/2HA9A-DKAAKE.txt]

DYVVLAKALDKAAKEIGVDFIGGFSALVQKGYQKGDEILINSIPR
DGIELAKYLDRIAERNNIDYISGYSAFADKGFTRGSLRVLKTLTD
DYVEYAKTLDRAAKAVGVNLIGGFSALVHKGCTKGDKILLQSIPE
AVLTLAEALDEAAEEVGVDYLGGYTALVYDGFTEADEAVLDTIPE
SYLSIAKAMDKAAKEVGVDFIGGFSALVHKGFTESDLKLIKSLPE
DPVDVARALDKAAKDVGVNFIGGYSALVEKGGTTSDIRLIRSIPE
ACVEVGEVLDKAAKKVRVDFLGGYSALVHKDATKEDRALIDSIPF
DYTPLALAMDRAAKEIGIDFIGGYSALVQKGYQKGDEILIKSMPK
STVELAYFLDDLAGKYGVDMVGGFSAFEHAGVSRGDRALMEGLAE
DFVSIAKTMDEAAKEAGVDFIGGFSALVHKGETGGDLKLINSIPE
DFVSVAKTMDEAAKEAGVDFIGGFSALVHKGETRGDLKLINSIPE
DYVEFAKTLDAAAKEVGVNFIGGYSALVQKGYTKGDEILIRSIPQ
DYVEFAKTLDAAAKEVGVNFIGGYSALVQKGYTKGDEILIRSIPQ
SYVSVAQTLDKAAKAIGVSFIGGFSALVQKGMSPSDEVLIRSIPE
SYVSVAQTLDKAAKAIGVSFIGGFSALVQKGMSPSDEVLIRSIPE
DYLPLAHALDKAAHEIGIDFIGGFSALAQKGYQKGDEILINSIPQ
DFVKIAHALDKAAKEVGVDLIGGYSALVSKSMTPAEELLIRSLPQ
NPADVAHALDRAAKEVGVNFIGGYSALVEKGGTTADINLIRSIPE
DYVPLAKALDRAAKEIGVNFIGGFSALVQKGYQKGDEILINSIPK
DYVVLAKALDKAAKEIGVDFIGGFSALVQKGYQKGDEILINSIPR
DYVAYAVTMERAAQALGVDLIGGFSALVQKGYQSGDRKLIASIPA
ACVEVGITLDKIAKEVGVDFIGGYSALVQKRATYEEKMLIRSIPK
SYVSIAQTLDRAAKAIGVSFIGGFSALVQKGMSPSDEVLIRSIPE
SPVEIAHALDKAAKTVGVNFIGGYSALVEKGMTAGDKNLIDSIPQ
DYVEFAKTLDAAAKEVGVNFIGGYSALVQKGYTKGDEILIRSIPQ
NYVEFAKVLDKAASTVGVNFIGGFSSLVQKGYTKGDRILIESIPE
GFIELAKSLDRAATAVGVDILGGFSAQVEKGMTATDKEYIASIPE
DYVSIAKTLDRAAEDVGIDFIGGFSALVHKGITPGDMKLINSIPQ
DFVSIAKTMDEAAKDAQVDFIGGFSALVHKGATVGDLKLINSIPE
NYIKFAETLDKAADAVGVNFIGGFSALVQKGYTIGDRRLIASIPE
DYVEFAKTLDAAAKEVGVNFIGGYSALVQKGYTKGDEILIRSIPQ
DYVEFAKTLDAAAKEVGVNFIGGYSALVQKGYTKGDEILIRSIPQ
EMVRLAKALDRAAKTVGINFLGGFSALVQKGLTKGDRSLIEAIPQ
DLTPLARALDRAAEAVGVNFIGGFSALVHKGFTHGDRALFNSLPE
QMVEVARKLDETAADIGIDFIGGFGALVEKGFTEGDRALIAAIPE
SYVSVAQTLDRAAKAIGVSFIGGFSALVQKGMSPSDEVLIRSIPE
DYCSVAETLDRAARETGIDFIGGFSALVQKGMTPGDLKLIESIPR
DYVPFARALDRAAKEIGINFIGGFSALVQKGYQKGDEILIDSIPR
DYVPFARALDRAAKEIGINFIGGFSALVQKGYQKGDEILIDSIPR
NPVRIAEALDRAANEVGVNFIGGYSALVDKGATRGELDLIRSLPE
SYVSVAQTLDKAAKAIGVSFIGGFSALVQKGMSPSDEVLIRSVPE
