# Supplementary material for: A tale of two symmetrical tails: Structural and functional characteristics of palindromes in proteins
Source: BMC Bioinformatics. 2008 Jun 11;9:274. doi: 10.1186/1471-2105-9-274 (PMC2474621; doi:10.1186/1471-2105-9-274)
Supplement: Additional file 1 — Conserved Blocks that overlap with palindromes in proteins. [file 1471-2105-9-274-S1.zip › Blocks/2HA9A-NIGSTKSGIN.txt]

ALAETDKVCSSVNIGSTKSGINMTAVADMGRIIKETA
ALNKTKRLAGMINAASTMSGMNIDAIKIFVDRIFEIP
ALHTTDIVCSSVNVGSSKTGINMNAVKQMGHIIKDVA
AIEGTERLCASVVVADERYGINMDAVYRTAEAVKETA
SLANTDIVCSSVNIGSTRYGINMDAVKLMGETIKETS
ALSTTDVVCGSVNVASSRAGINMNAVNEMGKVVKQAA
MMEKTERVCSSVNVASTKTGINMDAVKRMGEIIKETA
ALAATERVCASVNVGSTKTGINMTAVRDMGETIKIMS
ALNGTSRLAGFLNVASTMTGINLDAVRKSADIILSLK
ALASTEKVCSSVNVATTKAGINMDAVGLMGKVIKKTA
ALASTEKVCSSVNVATTKAGINMDAVGLMGKVIKKTA
ALAQTERVCSSVNVGSTRTGINMDAVRQMGEVIKETA
ALAQTERVCSSVNVGSTRTGINMDAVRQMGEVIKETA
AMKTTDIVCSSINIGSTRAGINMDAVKLAGETVKRTA
AMKTTDIVCSSINIGSTRAGINMDAVRLAGETIKRTA
ALAQTSKVCSSVNIGSTKTGINMTAVRDMGRIIKETA
ALSETDIVCSSVNVGSTKTGIDMNAVELLGHIIKDVA
ALSQTDVVCGSVNVASSRAGINMNAVNEMGKVVKQAA
ALAETDFVCSSVNIGSTKSGINMTAVRDMGRIIKETS
ALAETDKVCSSVNIGSTKSGINMTAVADMGRIIKETA
ALAATSRVCSSVNVGSTRAGINLDAVGEMGRIIKQIA
LMTKTDKVCASVNVATTKAGINMYAVKKMGEIVKETS
AMKSTDIVCSSINIGSTRAGINMNAVKLAGETIKRTA
ALTETDLVCSSVNIGSSRSGINMDAVREMGIVVKKAA
ALAQTERVCSSVNVGSTRTGINMDAVRQMGEVIKETA
ALASTEKVCSSVNIGCTKSGINMDAVKQMGEIIKKTA
ALAATTKVCASINIATTHKGINMDALAMIGRTVKDLA
ALASTKKVCASINVATTKAGINMDAVAMMGHIVKKTA
ALKSTEKVCSSINVATTKTGINMDAVGLMGSIIKKTA
ALSSTKKVCSSVNVASTKAGINMDAVREMGHVIKKAA
ALAQTERVCSSVNVGSTRTGINMDAVRQMGEVIKETA
ALAQTERVCSSVNVGSTRTGINMDAVRQMGEVIKETA
ALAETEFVCSSVNIGSTKSGINMDAVLRMGEVILDSA
ALATTERVCASVNVATTKAGMNMDAITWLGHLIKETA
ALASTRRVCSSVNVASTRAGINMDAVYLMGKTIKDAA
AMKTTDIVCSSINIGSTRAGINMDAVKLAGETIKRTA
ALAITEKVCSSVNLASTKAGINMDAVALMGRIIRETA
ALAETDFVCSSVNIGSTKTGINMTAVRDMGRIIKEAS
ALAETDFVCSSVNIGSTKTGINMTAVRDMGRIIKEAS
ALNETNVVCASVNVGSSKAGINMNAVREMGQVIKDAS
AMKTTDIVCSSINIGSTRAGINMDAVKLAGETIKRTA
