# Supplementary material for: A tale of two symmetrical tails: Structural and functional characteristics of palindromes in proteins
Source: BMC Bioinformatics. 2008 Jun 11;9:274. doi: 10.1186/1471-2105-9-274 (PMC2474621; doi:10.1186/1471-2105-9-274)
Supplement: Additional file 1 — Conserved Blocks that overlap with palindromes in proteins. [file 1471-2105-9-274-S1.zip › Blocks/2IEWA-DDDDDDDDNDDDDDDD.txt]

VRMISSSLLFIYEGDPERWELLNDVDKLMRDDFIDDDDDDDDNDDDDDDDA
FVHDHCHRAGVWLIDFGKTTPLPDGQILDHRRPWEEGNREDGYLLGLDNLI
FVHDHCHRAGVWLIDFGKTTPLPDGQILDHRRPWEEGNREDGYLLGLDNLI
FIHDKKEQAKVWMIDFGKTTPLPEGQTLQHDVPWQEGNREDGYLSGLNNLV
FIHDKKEQAKVWMIDFGKTTPLPEGQTLQHDVPWQEGNREDGYLSGLNNLI
FVHDHCHRAGVWLIDFGKTTPLPDGQILDHRRPWEEGNREDGYLLGLDNLI
LIVFDTEKVGCWMIDFAKSSPVPNGRTLNHRTTWIPGNNEDGYLIGIDNLV
LIVFDTEKVGCWMIDFAKSSPVPNGRTLNHRTTWIPGNNEDGYLIGIDNLV
LIVFDTEKVGCWMIDFAKSSPVPNGRTLNHRTTWIPGNNEDGYLIGIDNLV
LIVFDTEKVGCWMIDFAKSSPVPNGRTLNHRTTWIPGNNEDGYLIGIDNLV
FIHDKKEQAKVWMIDFGKTTPLPEGQTLQHDVPWQEGNREDGYLSGLNNLI
FVHDHCHRAGVWLIDFGKTTPLPDGQILDHRRPWEEGNREDGYLLGLDNLI
VRMISSSLLFIYEGDPERWELLNDVDKLMRDDFIDDDDDDDDNDDDDDDDA
VRMISSSLLFVYEGDPERWDMENAVDGVLNEPCFLDGDSDCSSEEWDKSRN
FVHDHTGLAKVWMIDFGKTVALPDHQTLSHRLPWAEGNREDGYLWGLDNMI
FVHDHTGLAKVWMIDFGKTVALPDHQTLSHRLPWAEGNREDGYLWGLDNMI
LIVFDTEKVGCWMIDFAKSSPVPNGRTLNHRTTWIPGNNEDGYLIGIDNLV
LFVHDQTHASIWLIDFAKTVELPPQLRIDHYSAWKVGNHEDGYLIGINNLI
LIVFDTEKVGCWMIDFAKSSPVPNGRTLNHRTTWIPGNNEDGYLIGIDNLV
LIVFDTEKVGCWMIDFAKSSPVPNGRTLNHRTNWVPGNNEDGYLIGIDNLV
LFVHDQTHASIWLIDFAKTVELPPQLRIDHYSAWKVGNHEDGYLIGINNLI
FVHDHTGLAKVWMIDFGKTVALPDHQMLSHRLPWTEGNREDGYLWGLDNLI
AGAYAYKPIGASSVDVRMIDFAHTTCRLYGEDTVVHEGQDAGYIFGLQSLI
AGAYAYKPIGASSVDVRMIDFAHTTCRLYGEDSVVHEGQDAGYIFGLQSLI
AGAYAYKPIGASSVDVRMIDFAHTTCRLYGEDSVVHEGQDAGYIFGLQSLI
MRFVGASLLVVYEGDPARLEAALDREEANAQGESGEREKRNGERSMFSDDG
ARFISSSLLFVYESDPAAWEELDDVDELVHDYEVELIDTDEEDDELAGGFV
KMLTSVGKAKVNLIDFARCVTKEDMVAGLSTFKIPPKNPKLEDKGFLRGVK
MRFVGASLLVVYEGDPARLEAALDREEANAQGESGEREKRNGERSMFSDDG
VRIFSGSLLFIYESDLTKWENVTEDNYDTYDSLVREIVDDEDEDDEEFEED
FIVYDDDRVGVWLIDFAKCRELPPHVRVDHRSAWAPGNREEGLLRGMDELI
FIVYDDDRVGVWLIDFAKCRELPPHVRVDHRSAWAPGNREEGLLRGMDELI
AGAYAYKPIGTSSVDVRMIDFAHTTCRLYGEDTVVHEGQDAGYIFGLQSLI
AGAYAYKPLGASSVDVRMIDFAHTTCRLYGEDSVVHEGQDAGYIFGLQSLI
FVHDHTGLAKVWMIDFGKTVALPDHQMLSHRLPWAEGNREDGYLWGLDNLI
FVHDHTGLAKVWMIDFGKTVALPDHQMLSHRLPWTEGNREDGYLWGLDNLI
FVHDKRELAKVWMIDFGKTTPLPEGQELSHRATWMEGNREDGYLYGLDHLI
FVHDSSEQAKVWMIDFGKTVRLPCTQLLNHRTPWVEGNREDGYLWGLDNLI
NVADPLAQERAPKVDVRMIDFAHSTYKGFRDDPTVHDGPDKGYVLGLRSLI
YRFYSSSLLVIYEGQVRKVDLFINRHSAFPPVPSPCPRPDSSCPTSGLNSF
