# Supplementary material for: A tale of two symmetrical tails: Structural and functional characteristics of palindromes in proteins
Source: BMC Bioinformatics. 2008 Jun 11;9:274. doi: 10.1186/1471-2105-9-274 (PMC2474621; doi:10.1186/1471-2105-9-274)
Supplement: Additional file 1 — Conserved Blocks that overlap with palindromes in proteins. [file 1471-2105-9-274-S1.zip › Palindrome_Block_Overlaps.xls]

## Sheet: Palindromes & Blocks
PDB ID	palindromic sequence	position in sequence	Block Sequence that has overlap with the palindromic sequence	Block ID	Annotation information
2AG5A	AAAQGIGQAAA	12	VIILTAAAQGIGQAAALA	IPB002347A	Glucose/ribitol dehydrogenase family signature
1YZ7A	VTIDAEFEITV	88	LKEIIDNYVEVPTVTIDAEFEITVPKPNGVEIIKEAL	IPB011488C	Eukaryotic translation initiation factor 2, alpha subunit
1EP7A	DAVAAVAE	64	KVDVDAVAAVAEAAGITAMPTFHVYKDGVKADDLVGA	IPB006662B	Thioredoxin type domain
2FP4B	ELKVPLVVRLE	346	QAFKLLTADPKVEAILVNIFGGIVNCAIIANGITKACRELELKVPLVVRLEGTN	IPB013650F	ATP-grasp fold, succinyl-CoA synthetase-type
1WZUA	EIARKARKAIE	282	KVEVPEEIARKARKAIERMLEM	IPB003473H	Quinolinate synthetase A
1GESA	AIGGGSGGIA	8	DYIAIGGGSGGIASINRAAMYGQ	PR00368A	FAD-dependent pyridine nucleotide reductase signature
1FDJA	PIVEPEVIP	183	PSSLAIQENANTLARYASICQQNGLVPIVEPEVIPDGDHDLEHCQYVTEKVLA	IPB000741D	Fructose-bisphosphate aldolase, class-I
1R1HA	EPLLKLLPD	100	AVQKAKALYRSCINESAIDSRGGEPLLKLLPDIYG	IPB008753B	Peptidase M13
1P4CA	TTLVLTT	150	LWFQLYVIHREIAQGMVLKALHTGYTTLVLTTDVAVNGYRERDLHNRF	IPB000262C	FMN-dependent alpha-hydroxy acid dehydrogenase
1P4CA	IDSGFRRGSDI	282	KTGKPVLIDSGFRRGSDIVKALALGAEAVLLGRATLYGLAARGETGVDEVLTLL	IPB000262E	FMN-dependent alpha-hydroxy acid dehydrogenase
1OVLA	LKGRRGRL	10	TDSLKGRRGRLPSKPK	PR01284D	Orphan nuclear receptor (4A nuclear receptor) family signature
1VHWA	GVKKIIRVG	83	YGVKKIIRVGSCGAVNEGIKVRDVVI	IPB000845C	Purine and other phosphorylases, family 1
1TZYD	GRGKGGKG	2	GRGKGGKGLGKGGAKRHRKVLRDNIQGITKPAIRRLAR	IPB001951A	Histone H4
1TZYD	GGKGLGKGG	6	GRGKGGKGLGKGGAKRHRKVLRDNIQGITKPAIRRLAR	IPB001951A	Histone H4
1C7KA	DYQQNQQYD	67	IFLDYQQNQQYDSTRVTAHETGHVL	IPB000013C	Streptomyces extracellular neutral proteinase (M7) family signature
1HP1A	EGGSVLLLSGGD	47	SVLLLSGGD	IPB008334B	5'-Nucleotidase_C
1MG4A	RFYRNGDRYFK	18	LSSEKKAKKVRFYRNGDRYFKGIVYAISPDRFRSFEALLADLTRTL	IPB003533A	Doublecortin
1MJ4A	EVFDVTEFVD	28	TSPETGIWVTLGSEVFDVTEFVDLHPGGPSKLMLAAGGPLEPFWALYA	IPB001199	Cytochrome b5
1LV2A	RVLDELVR	118	ANRVLDELVRPFQEIQIDDNE	IPB000003E	Retinoic acid receptor signature
1WB9A	ETANILHNATE	675	MTETANILHNATEYSLVLMDEIGRGTSTYDGLSLAWAC	IPB007695G	DNA mismatch repair protein MutS, N-terminal
1LNSA	AMTGKSYLGTMA	342	VAMTGKSYLGTMAYGAATTGVEGLELILAEAGISSWYNYYRENGLVRSPGGFPGE	IPB013736D	Peptidase S15/CocE/NonD, C-terminal
1UASA	YTRMSNAMKTY	142	RYTRMSNAMKTYGKNIFFS	IPB002241E	Glycosyl hydrolase family 27 signature
1I7WB	DEEGGGEED	24	DTRDNVYYYDEEGGGEED	IPB000233I	Cadherin cytoplasmic region
1UYRA	AKGVVVGRA	392	GLFDKGSFFETLSGWAKGVVVGRARLGGIPLGVIG	IPB013537N	Acetyl-CoA carboxylase, central region
1GUXA	EMIKHLERCEHRIME	173	FYKVIESFIKAEGNLTREMIKHLERCEHRIMESLAWLSDSPLFDLI	IPB002720F	Retinoblastoma-associated protein, A-box
1RM8A	HELGHALGLEH	122	GNDLFLVAVHELGHALGLEHSNDPTAIMAPFY	IPB001818D	Matrixin
1WA5C	EAISSIAD	106	IKKEIVPLMISLPNNLQVQIGEAISSIADSDFPDRWPTLLSDLASR	IPB005043B	CAS/CSE protein C-terminal
1K5DB	LEEDEEEL	40	SLPEQEIKTLEEDEEELFKMRAKL	IPB000156A	RanBP1 domain
2IEWA	DDDDDDDDNDDDDDDD	285	VRMISSSLLFIYEGDPERWELLNDVDKLMRDDFIDDDDDDDDNDDDDDDDA	IPB005522E	Inositol polyphosphate kinase
1BINA	LEKAPAAKDL	33	FEAFKANIPQYSVVFYTSILEKAPAAKDLFSFLAN	IPB001032A	Leghaemoglobin
1TPXA	VAGAAAAGAV	1	VAGAAAAGAVVGGLGGYMLG	PR00341E	Prion protein signature
1AGJA	KNTVLTNR	63	ATGVLIGKNTVLTNRHI	IPB001254A	Serine protease, trypsin family
1AGJA	DLKDGDKLE	148	IGTSNDLKDGDKLELIGYP	PR01774E	Exfoliative toxin signature
1A99A	MAFFDVFAM	247	PKEGAMAFFDVFAMPADAKN	PR00909I	Bacterial periplasmic spermidine/putrescine-binding protein signature
1DNPA	ARDVEVERA	110	VTHLFYNYQYEVNERARDVEVERAL	IPB002081B	Deoxyribodipyrimidine photolyase, class 1
1PCZA	LDLEKVLDL	23	LRIENIVASVDLFAQLDLEKVLDLCPNSKYNPEEFPGII	IPB000814A	Transcription factor TFIID
2HA9A	DKAAKE	100	DYVVLAKALDKAAKEIGVDFIGGFSALVQKGYQKGDEILINSIPR	IPB007841C	Uncharacterized ACR DUF711
2HA9A	NIGSTKSGIN	148	ALAETDKVCSSVNIGSTKSGINMTAVADMGRIIKETA	IPB007841D	Uncharacterized ACR DUF711
2H9DA	DIREAIDRID	11	LADIREAIDRIDLDIVQALGRRMDYVKAASRFK	IPB002701	Chorismate mutase
1WU7A	VDKGGREV	68	FVDKGGREV	IPB004154A	Anticodon binding domain
1YI8A	GALHLGHLAG	32	GDRPTGALHLGHLAG	IPB002305A	Aminoacyl-tRNA synthetase, class Ib
1B7YB	ALGLLGLA	166	PNRPDALGLLGLARDL	IPB005147A	tRNA synthetase B5 domain
1NE7A	GLPTGSTPLG	37	TLGLPTGSTPLGCYKKLIEYYKNGDLSFKYVKTFNMDEYVGLP	IPB004547A	Glucosamine-6-phosphate isomerase
1GMUA	VRVKSRVKV	23	VTLPIDVRVKSRVKVTLNDGRDAGLLLPRGLLLRGGD	IPB004029A	UreE urease accessory, N-terminal
1FA2A	VADWKEAV	214	DIEVGCGAAGELRYPSYPETQGWVFPGIGEFQCYDKYMVADWKEAVKQAGNADW	IPB001554D	Glycoside hydrolase, family 14
1HYHA	EAKVKAD	35	RKIGIIGLGNVGAAVAHGLIAQGVADDYVFIDANEAKVKAD	IPB001557A	L-lactate dehydrogenase
1HYHA	ADQIDFQDA	40	VGAAVAHGLIAQGVADDYVFIDANEAKVKADQIDFQDAMAN	IPB011304A	L-lactate dehydrogenase
1HYHA	ETTLDLTTD	277	MGMYLSYPAIIGRDGVLAETTLDLTTDEQEKLLQSRDYIQQRFDEI	IPB001557E	L-lactate dehydrogenase
1KV0A	CLNNEYCNNLC	15	NEYCNNLC	IPB002061B	Scorpion toxin signature
1RRHA	PRRGRTGRKP	232	PYPRRGRTGRKPTRKDPNSE	PR00468D	Plant lipoxygenase signature
2FJUB	EAIEAIAE	385	DEEPIITHGFTMTTDIFFKEAIEAIAESAFKTSPYPIILSFENHV	IPB000909B	Phosphatidylinositol-specific phospholipase C, X domain
1EPWA	ILLEFIPELLI	648	TMDKIADISLIVPYIGLALNVGNETAKGNFENAFEIAGASILLEFIPELLIP	IPB012500I	Clostridium neurotoxin, translocation
1XWDC	LDELNLSDNNNLEEL	178	TQLDELNLSDNNNLEELP	PR01143G	Follicle stimulating hormone receptor precursor signature
1OM4A	PDGSTLGDP	191	YAGYKQPDGSTLGDPANVQFTEICIQQGWKAPRGRFDVLPL	IPB004030D	Nitric oxide synthase, NOS

## Sheet: Additional data
Proteins containing more than one conserved palindrome:
1P4CA
1TZYD
2HA9A
1HYHA
Blocks containing more than one conserved palindrome:
IPB001951A
